# Supplementary material for: Secretome profiling reveals acute changes in oxidative stress, brain homeostasis, and coagulation following short-duration spaceflight
Source: Nat Commun. 2024 Jun 11;15:4862. doi: 10.1038/s41467-024-48841-w (PMC11166969; doi:10.1038/s41467-024-48841-w)
Supplement: Supplementary file 4 — Source Data [file 41467_2024_48841_MOESM4_ESM.zip]

Archive with 21 entries (20 files):
- Source files/
- Source files/.DS_Store
- __MACOSX/Source files/._.DS_Store
- Source files/Source_data_SuppFigures.xlsx
- __MACOSX/Source files/._Source_data_SuppFigures.xlsx
- Source files/Source_data_figure6.xlsx
- __MACOSX/Source files/._Source_data_figure6.xlsx
- Source files/Source_data_figure1.xlsx
- __MACOSX/Source files/._Source_data_figure1.xlsx
- Source files/~$Source_data_figure1.xlsx
- __MACOSX/Source files/._~$Source_data_figure1.xlsx
- Source files/~$Source_data_figure2.xlsx
- __MACOSX/Source files/._~$Source_data_figure2.xlsx
- Source files/Source_data_figure3.xlsx
- __MACOSX/Source files/._Source_data_figure3.xlsx
- Source files/Source_data_figure2.xlsx
- __MACOSX/Source files/._Source_data_figure2.xlsx
- Source files/Source_data_figure5.xlsx
- __MACOSX/Source files/._Source_data_figure5.xlsx
- Source files/Source_data_figure4.xlsx
- __MACOSX/Source files/._Source_data_figure4.xlsx
