# Supplementary material for: Secretome profiling reveals acute changes in oxidative stress, brain homeostasis, and coagulation following short-duration spaceflight
Source: Nat Commun. 2024 Jun 11;15:4862. doi: 10.1038/s41467-024-48841-w (PMC11166969; doi:10.1038/s41467-024-48841-w)
Supplement: Supplementary file 4 — Source Data [file 41467_2024_48841_MOESM4_ESM.zip › Source files/Source_data_SuppFigures.xlsx]

## Sheet: Sup Fig1a
Gene	logFC	AveExpr	t	P.Value	adj.P.Val	B
PF4	1.44567	18.6303	7.95798	2.58995e-07	0.000457126	7.04397
QPCT	-1.60476	10.6993	-6.98144	1.58453e-06	0.00104492	5.37302
TGFB1	1.48319	16.0858	6.92215	1.77607e-06	0.00104492	5.26678
APP	1.32035	12.9107	6.72554	2.60184e-06	0.00114806	4.91058
CCN2	1.27721	13.2237	6.36699	5.29094e-06	0.0018677	4.24564
A2M	1.13154	15.865	6.19903	7.42165e-06	0.0021832	3.92747
LTBP1	1.30759	16.9264	6.10761	8.93665e-06	0.00225331	3.75253
PF4V1	1.75598	14.3476	5.98497	1.14853e-05	0.00253395	3.51593
SNCA	1.79341	14.0307	5.92094	1.31031e-05	0.00256966	3.39154
LPL	-1.43732	17.2133	-5.81853	1.61948e-05	0.00285839	3.1914
COL4A2	-1.7432	11.9492	-5.46435	3.40329e-05	0.00502542	2.48825
PRDX2	1.09522	14.3489	5.46249	3.41672e-05	0.00502542	2.48451
FN1	-1.33699	17.1097	-5.37707	4.09608e-05	0.00556122	2.31249
AIDA	1.16828	10.2385	5.31291	4.69642e-05	0.00592085	2.1827
UGT8	0.95587	13.5441	5.24822	5.39326e-05	0.0059951	2.05135
SPARC	1.34964	12.4052	5.23767	5.51666e-05	0.0059951	2.02986
FBLN5	-2.10321	10.8534	-5.21638	5.77432e-05	0.0059951	1.98651
PDGFA	1.05994	12.9064	5.15767	6.55079e-05	0.00642341	1.86667
FN1.1	-1.14206	17.623	-5.08381	7.68139e-05	0.00713561	1.71538
SRGN	1.43887	16.6036	4.89692	0.000115202	0.00982343	1.33006
MMRN1	1.08872	17.4433	4.89029	0.000116879	0.00982343	1.31631
H4-16	-0.955039	18.7824	-4.74833	0.000159373	0.0126504	1.02137
ICAM3	-1.94201	11.8127	-4.7329	0.00016485	0.0126504	0.989236
CARHSP1	1.38462	11.6424	4.69145	0.000180542	0.0128782	0.902742
AQR	-1.12379	11.531	-4.68676	0.000182411	0.0128782	0.892949
SERPINE2	0.927266	11.382	4.63103	0.000206177	0.0139962	0.776451
BMP1	-0.72417	14.3023	-4.57503	0.00023323	0.0151048	0.659177
SFPQ	-0.985441	12.7632	-4.56277	0.000239623	0.0151048	0.633458
THBS1	0.844625	16.8016	4.5371	0.000253578	0.0152713	0.579618
AHSP	1.06535	10.091	4.5184	0.000264262	0.0152713	0.54037
FN3K	1.23181	12.553	4.50366	0.000273007	0.0152713	0.509405
NCF1	-1.07124	13.5782	-4.48758	0.00028288	0.0152713	0.475622
ANTXR1	-0.817025	16.0298	-4.48336	0.000285526	0.0152713	0.466765
ABCF2	-1.8602	11.5886	-4.43285	0.000319277	0.0165742	0.360523
CAMP	-0.866773	20.1229	-4.4125	0.000333987	0.0168425	0.317693
PPBP	0.720938	21.9381	4.34392	0.000388811	0.0187089	0.173199
BDNF	1.24623	12.1889	4.34001	0.000392197	0.0187089	0.164957
PPIC	-0.769132	12.55	-4.28339	0.000444716	0.020232	0.0455173
NDST1	-1.05739	10.8011	-4.27849	0.000449586	0.020232	0.0351681
FBXO7	1.36403	13.9412	4.26115	0.000467236	0.020232	-0.00142167
MNDA	-1.04211	16.3346	-4.25721	0.000471348	0.020232	-0.00974753
PRDX6	0.840304	14.7138	4.24515	0.000484155	0.020232	-0.035218
SKP1	1.73435	10.2939	4.23709	0.000492905	0.020232	-0.052235
FXYD2	-0.930624	11.9516	-4.16156	0.000583083	0.0233896	-0.211814
CSE1L	-1.49217	12.3098	-4.11124	0.000652227	0.0255818	-0.318204
CXCL2	1.36287	11.074	4.08178	0.000696479	0.026189	-0.380508
RPL27	1.64856	11.0466	4.08119	0.000697385	0.026189	-0.381742
TARS1	2.51874	10.8518	4.03832	0.000767315	0.0282148	-0.472407
EIF2S1	1.64498	10.7241	4.00033	0.000835147	0.0299633	-0.552751
CALU	2.66172	10.8137	3.98463	0.000864914	0.0299633	-0.585958
THBS4	-0.599598	16.8543	-3.98417	0.000865796	0.0299633	-0.586924
LEAP2	-1.0123	13.2868	-3.96424	0.00090515	0.0307229	-0.629065
SFRP4	-0.871583	12.6913	-3.94504	0.000944761	0.0314623	-0.669661
ANXA1	-0.751154	14.9414	-3.92368	0.000990879	0.0317808	-0.714825
EIF5A	0.838463	15.0704	3.91942	0.00100035	0.0317808	-0.723842
LMNA	0.445354	12.6325	3.91585	0.00100834	0.0317808	-0.731379
MYH10	-0.785661	14.2073	-3.87554	0.00110325	0.0341621	-0.816581
FGA.1	-2.43651	11.0011	-3.72563	0.00154145	0.0469079	-1.13299
FUCA1	-0.912253	13.2022	-3.71408	0.00158169	0.0473168	-1.15734
FBN2	-0.677123	14.9348	-3.66462	0.0017661	0.0519526	-1.26149
MBL2	0.741873	14.9533	3.65098	0.00182061	0.052059	-1.29019
PAFAH1B1	1.05493	11.5719	3.64314	0.00185269	0.052059	-1.30668
PYGM	2.01894	11.5843	3.63994	0.00186596	0.052059	-1.31341
CYBB	-0.799565	12.2356	-3.63474	0.00188769	0.052059	-1.32434
UBE2V1	1.16405	10.0435	3.6143	0.00197567	0.0531364	-1.36731
ST13	0.90183	15.5042	3.61174	0.00198697	0.0531364	-1.37269
HEXB	-0.641032	13.8135	-3.60338	0.00202431	0.0533269	-1.39025
HLA-A.1	-0.717396	12.921	-3.58721	0.00209853	0.0544691	-1.4242
TLL2	-0.665607	11.7538	-3.57517	0.00215554	0.0547265	-1.44947
RPL32	-0.67162	15.3012	-3.57207	0.00217046	0.0547265	-1.45597
CON_sp|LEP_HUMAN|	-1.14051	13.4297	-3.53263	0.00236959	0.058906	-1.53867
APLP2	-0.901685	13.0056	-3.45549	0.00281275	0.0684007	-1.70001
ANKRD28	-1.76294	13.7821	-3.45289	0.00282904	0.0684007	-1.70544
LOX	-0.720257	14.0099	-3.439	0.00291763	0.0695895	-1.73443
SAR1A	1.15292	15.4101	3.42248	0.00302657	0.0712252	-1.76887
PEBP4	-0.641163	15.4166	-3.40857	0.00312139	0.0718198	-1.79785
NSF	0.63655	12.3421	3.40215	0.00316615	0.0718198	-1.81123
DEFB1	-0.56795	14.5011	-3.40105	0.00317391	0.0718198	-1.81353
CCL5	0.744963	16.4808	3.38905	0.00325949	0.0724866	-1.83851
ANGPTL8	-0.731808	13.8479	-3.38429	0.00329402	0.0724866	-1.8484
ENO2	-2.38325	11.8298	-3.37182	0.0033863	0.0724866	-1.87433
coy_tr|A0A3B3ISV5|A0A3B3ISV5_HUMAN readthrough, Uncharacterized protein OS=Homo sapiens OX=9606	0.447828	11.27	3.37025	0.00339815	0.0724866	-1.87761
ANGPTL3	-0.58316	17.0808	-3.36884	0.00340872	0.0724866	-1.88052
CILP2	-0.761491	12.039	-3.30403	0.00393432	0.0826675	-2.01498
LSP1	-1.09287	9.82938	-3.28276	0.00412365	0.0856264	-2.05899
CPB2	-0.536394	20.5389	-3.23822	0.00454941	0.0933687	-2.15093
OGN	-0.672691	13.7899	-3.23167	0.00461561	0.0936385	-2.16444
LMAN2	-0.644066	13.7546	-3.21986	0.00473724	0.0943802	-2.18875
GCA	-0.81025	11.7017	-3.21777	0.00475911	0.0943802	-2.19306
NUDC	1.3974	11.2527	3.19816	0.00496911	0.0974498	-2.2334
GCLM	1.04779	11.3586	3.17126	0.00527185	0.102251	-2.28861
GABARAPL2	1.46211	10.5217	3.13806	0.00567053	0.107845	-2.35661
ABCF1	-0.726749	11.7021	-3.1371	0.0056825	0.107845	-2.35858
PCOLCE2	-0.45934	15.153	-3.11873	0.00591606	0.110036	-2.39611
NCF4	-0.914165	11.6177	-3.11823	0.00592261	0.110036	-2.39715
TPPP3	1.05326	15.8683	3.1107	0.00602109	0.1107	-2.41251
GLOD4	4.29407	13.9844	3.10445	0.00610416	0.111071	-2.42527
GRIK1	-0.814891	14.9733	-3.08839	0.00632251	0.111515	-2.45799
NUDT2	-0.50949	14.6709	-3.0828	0.00640028	0.111515	-2.46936
FGB	-0.462612	23.3753	-3.08184	0.00641383	0.111515	-2.47133
STC2	-0.495889	14.0461	-3.0676	0.00661666	0.111515	-2.50029
CORO1B	1.33531	11.9054	3.0631	0.00668208	0.111515	-2.50944
ITGB2	-0.58168	12.4309	-3.0561	0.00678499	0.111515	-2.52365
SOD3	-0.440631	16.8287	-3.05555	0.00679309	0.111515	-2.52476
ANTXR2	-0.560808	15.4902	-3.05457	0.00680767	0.111515	-2.52676
MPST	-1.03409	10.3789	-3.05292	0.00683225	0.111515	-2.53011
MGLL	0.872288	13.6518	3.05221	0.00684287	0.111515	-2.53155
CILP	-1.00409	10.1299	-3.05188	0.00684776	0.111515	-2.53222
MYO5A	1.99787	11.0199	3.04928	0.00688678	0.111515	-2.5375
PRPS1	1.00695	13.5674	3.04084	0.00701481	0.112556	-2.55461
PLOD1	-1.26088	10.4405	-3.03207	0.00715041	0.113698	-2.5724
ITGAM	-0.836932	11.4654	-3.0223	0.00730423	0.115107	-2.59217
OLA1	0.675894	13.4194	3.01253	0.00746154	0.116545	-2.61195
LCAT	0.768196	12.9662	2.99509	0.00775025	0.119993	-2.64717
IDH1	-0.667087	12.2879	-2.98609	0.00790344	0.120276	-2.66532
IGHV3-21	-0.802226	11.596	-2.98601	0.00790481	0.120276	-2.66548
CON_sp|PRDX1_HUMAN|	0.496699	13.6397	2.98179	0.00797772	0.120348	-2.674
JAM3	1.97964	11.542	2.94696	0.00860453	0.127799	-2.74407
VCAN	0.550002	13.3437	2.9411	0.00871458	0.127799	-2.75584
NBEAL2	-0.531593	14.3606	-2.93742	0.00878441	0.127799	-2.76322
GSTO1	0.472408	13.2209	2.93669	0.00879837	0.127799	-2.76469
ERP44	-0.443937	14.6485	-2.93354	0.00885857	0.127799	-2.771
TUBB8	-1.01071	14.6033	-2.92756	0.00897404	0.127799	-2.78298
HPSE	0.74868	13.6069	2.92372	0.00904902	0.127799	-2.79068
RTCA	0.951316	11.6065	2.92362	0.00905092	0.127799	-2.79087
PCOLCE	-0.415909	20.2548	-2.91135	0.00929453	0.128142	-2.81543
PLA2G7	0.570114	10.6309	2.91072	0.00930733	0.128142	-2.81671
C1QTNF3	-0.757699	11.9495	-2.9087	0.00934804	0.128142	-2.82074
RAB5C	-0.323401	13.3603	-2.90783	0.00936559	0.128142	-2.82248
TCP1	-0.671328	14.4747	-2.90014	0.0095227	0.129289	-2.83785
H2AC20	-0.563332	19.4551	-2.8816	0.00991178	0.132504	-2.87484
ATP2C1	1.63034	12.2376	2.878	0.00998916	0.132504	-2.88202
CD74	-0.508967	10.7872	-2.87236	0.0101113	0.132504	-2.89324
FKBP1B	-2.96797	18.5052	-2.87197	0.0101199	0.132504	-2.89402
FCGR3B	-0.729385	11.7364	-2.87045	0.0101532	0.132504	-2.89706
PA2G4	0.652724	13.4728	2.86786	0.01021	0.132504	-2.9022
IGHV3-23	-1.7659	13.0471	-2.86079	0.0103669	0.133559	-2.91627
STXBP5	5.60497	19.0542	2.85041	0.0106012	0.133877	-2.93689
FKBP2	-0.489351	14.6429	-2.84659	0.0106889	0.133877	-2.94448
EIF2S2	0.65608	12.1761	2.84522	0.0107205	0.133877	-2.9472
CES1	0.825832	9.57515	2.84478	0.0107306	0.133877	-2.94807
AK1	0.789729	16.2452	2.84032	0.010834	0.133877	-2.95691
CHID1	-0.663313	14.9187	-2.83978	0.0108467	0.133877	-2.95799
RNASE1	-0.619599	15.127	-2.83457	0.0109689	0.134314	-2.96831
MGP	-0.41514	18.639	-2.83181	0.0110343	0.134314	-2.97379
LTBP1.1	1.83595	11.2403	2.82571	0.0111798	0.134346	-2.98585
H2BC18	-0.566509	18.9929	-2.82532	0.0111892	0.134346	-2.98663
KIAA0513	-1.84477	14.2194	-2.80099	0.0117893	0.140596	-3.03472
GAPVD1	-1.52259	12.3156	-2.78538	0.0121904	0.143767	-3.06548
TIMP3	0.467265	14.528	2.77737	0.0124013	0.143767	-3.08125
SHOC2	1.07279	11.2228	2.77429	0.0124835	0.143767	-3.08732
TNC	-0.60601	13.0799	-2.77368	0.0124998	0.143767	-3.08852
ADSL	-0.746214	18.6998	-2.77268	0.0125263	0.143767	-3.09047
GCN1	2.57321	11.2871	2.77203	0.012544	0.143767	-3.09176
WARS1	-0.479518	16.1247	-2.76344	0.0127765	0.145487	-3.10863
GK	5.67602	15.0041	2.75716	0.0129492	0.146508	-3.12095
ATP6AP1	-0.930772	10.7911	-2.74666	0.0132427	0.148783	-3.14152
KRTDAP	-0.522689	13.9029	-2.74398	0.0133188	0.148783	-3.14678
SSB	-0.983641	12.1532	-2.73257	0.0136468	0.150613	-3.16909
ITGB5	-0.988325	12.9186	-2.73235	0.0136533	0.150613	-3.16953
IGFBP4	-0.42337	19.782	-2.72526	0.0138613	0.151866	-3.18339
APOA1	-0.43494	23.2735	-2.72263	0.013939	0.151866	-3.18852
NAA50	0.546467	10.462	2.71577	0.0141441	0.152907	-3.2019
NUP205	-0.566838	15.4344	-2.71366	0.0142078	0.152907	-3.20601
ZYX	0.521956	14.9247	2.70531	0.0144624	0.154704	-3.22228
A1BG	0.513817	15.6792	2.6934	0.0148333	0.157715	-3.24545
ITGA7	-3.42418	20.3103	-2.68248	0.015181	0.160446	-3.26665
DMTN	0.623489	13.839	2.678	0.0153262	0.161016	-3.27535
PLA1A	0.47862	14.2625	2.66826	0.0156459	0.163403	-3.29423
PIN1	0.787959	12.5659	2.65869	0.0159663	0.16473	-3.31274
S100A8	-0.531235	20.1353	-2.65816	0.0159843	0.16473	-3.31377
ILF3	-0.619229	16.9213	-2.65613	0.016053	0.16473	-3.31769
S100A12	-0.997097	13.9065	-2.65314	0.016155	0.164818	-3.32347
IGLV2-11	-0.450588	17.4422	-2.63838	0.0166668	0.169063	-3.35194
S100A9	-0.518937	19.9021	-2.63356	0.0168373	0.169816	-3.36122
ARL6IP5	-2.26396	10.8212	-2.62696	0.0170737	0.170122	-3.37393
DNAJB1	0.644324	12.394	2.62376	0.0171891	0.170122	-3.38008
HSP90AA1	0.465312	14.8229	2.62079	0.0172973	0.170122	-3.38579
SBSN	0.688499	11.8043	2.6203	0.0173151	0.170122	-3.38673
EIF4E	0.519715	11.9585	2.61895	0.0173645	0.170122	-3.38933
ATP6V0D1	-0.579514	13.4778	-2.61435	0.0175336	0.170122	-3.39815
FBLN7	-0.447677	14.1591	-2.61365	0.0175596	0.170122	-3.39951
CON_sp|LYSC_HUMAN|	-0.320352	21.4113	-2.60653	0.0178248	0.170122	-3.41316
PLIN4	-0.731445	12.4525	-2.60635	0.0178316	0.170122	-3.4135
FGG	-0.364036	23.267	-2.60519	0.0178751	0.170122	-3.41573
CON_sp|RS27A_HUMAN|	0.409651	14.5691	2.60379	0.0179279	0.170122	-3.41841
ERN1	0.907228	10.826	2.5998	0.0180793	0.170641	-3.42606
STIP1	0.602749	15.6402	2.59509	0.0182594	0.171408	-3.43509
LOXL1	-0.463575	12.9351	-2.59261	0.0183547	0.171408	-3.43983
ITIH1	0.388364	17.4775	2.58893	0.0184972	0.17183	-3.44686
HMGB2	-0.733864	14.6367	-2.58282	0.0187362	0.173138	-3.45853
TTR	-0.409932	20.5814	-2.57609	0.0190028	0.174687	-3.47138
KRT5	-1.27393	11.8898	-2.57297	0.0191275	0.174922	-3.47732
DBN1	0.705557	11.9539	2.56591	0.0194129	0.176617	-3.49078
LRRC47	1.06078	10.8043	2.55634	0.0198059	0.179077	-3.50898
MARCO	-0.441093	15.2122	-2.55174	0.0199977	0.179077	-3.51773
LPA	0.69152	17.1827	2.54948	0.0200924	0.179077	-3.52202
ITIH3	0.403352	16.3443	2.54798	0.0201554	0.179077	-3.52486
COL18A1	-0.475337	16.4445	-2.54715	0.0201906	0.179077	-3.52644
CSNK1A1	1.0805	10.1003	2.53894	0.0205402	0.180586	-3.54201
RHOG	-0.573625	14.2507	-2.53835	0.0205653	0.180586	-3.54312
PMM2	0.612363	11.0831	2.53584	0.0206736	0.180638	-3.54788
DUSP3.1	-0.414772	16.5199	-2.52514	0.0211404	0.182861	-3.56812
H2AZ1	-0.716839	11.7679	-2.52434	0.0211759	0.182861	-3.56964
FGD3	1.11322	13.0855	2.52292	0.0212389	0.182861	-3.57233
UBE2N	0.550345	12.4333	2.51762	0.021475	0.183997	-3.58234
KIF13B	-0.598	14.7107	-2.51226	0.021716	0.185163	-3.59245
NOTCH3	-0.516516	12.3859	-2.50835	0.0218937	0.185781	-3.59983
DNASE1L3	-0.516811	11.5926	-2.50254	0.0221601	0.18649	-3.61077
CON_sp|IGF2_HUMAN|	-0.400423	20.4937	-2.50175	0.0221964	0.18649	-3.61225
RAN	0.683078	16.6038	2.49964	0.0222943	0.18649	-3.61623
PRSS1	0.930381	14.9376	2.49563	0.0224807	0.187107	-3.62377
CNBP	0.94478	11.5276	2.49197	0.0226525	0.187107	-3.63065
FIS1	0.479905	13.5785	2.48966	0.0227614	0.187107	-3.63499
SLK	1.23883	11.0158	2.48901	0.0227921	0.187107	-3.6362
RELN	-0.419281	16.2531	-2.47985	0.0232298	0.189818	-3.65339
COASY	0.697217	11.7553	2.47742	0.0233473	0.189899	-3.65795
COMP	-0.496808	15.17	-2.47307	0.0235587	0.190739	-3.66609
IGLC2	0.455168	21.6246	2.46404	0.0240036	0.19268	-3.68298
NUDCD2	0.454364	11.2288	2.46378	0.0240168	0.19268	-3.68347
DECR1	2.40342	10.5648	2.45327	0.0245449	0.196026	-3.70309
QDPR	0.565341	13.6959	2.44721	0.0248541	0.197602	-3.71438
IGKV1D-33	0.426586	17.7657	2.43196	0.0256495	0.202335	-3.74276
SVIP	-0.78156	9.83577	-2.42932	0.0257895	0.202335	-3.74766
SMC3	-0.74126	11.5802	-2.42924	0.0257934	0.202335	-3.74779
CHRDL2	-0.784499	11.1978	-2.42479	0.0260313	0.202688	-3.75606
LZIC	-0.349299	22.4276	-2.42411	0.026068	0.202688	-3.75733
IGFBP6	-0.388298	17.042	-2.4193	0.0263273	0.203214	-3.76623
KRT6B	1.41876	11.6166	2.41859	0.026366	0.203214	-3.76755
CLIC1	0.679901	14.0661	2.41497	0.026563	0.203842	-3.77425
ABCB6	2.79396	12.7519	2.40515	0.0271051	0.206871	-3.79241
HMGA1	0.656544	12.937	2.40359	0.0271922	0.206871	-3.79529
ADIPOQ	0.443521	12.9855	2.40062	0.0273586	0.207244	-3.80077
MIA	-0.38042	13.5037	-2.39641	0.027596	0.20815	-3.80854
CHRDL1	-0.405814	13.8558	-2.39416	0.027724	0.208225	-3.81269
TAC3	-0.404852	13.6298	-2.39095	0.0279073	0.208558	-3.81861
AXL	-0.633281	11.6335	-2.38925	0.0280047	0.208558	-3.82174
GRAP2	-1.32469	10.441	-2.3818	0.0284352	0.209975	-3.83542
RGS10	0.54095	14.4909	2.37993	0.0285446	0.209975	-3.83887
FH	1.45666	11.0628	2.37981	0.0285518	0.209975	-3.8391
HUWE1	-0.885253	11.88	-2.37609	0.0287701	0.210007	-3.84593
CFH.1	1.09235	12.5301	2.37318	0.0289418	0.210007	-3.85126
PFKL	0.600271	14.1052	2.37298	0.0289535	0.210007	-3.85163
APOF	0.514441	17.2315	2.37132	0.0290522	0.210007	-3.85468
FGA	-0.334183	23.6016	-2.36788	0.0292572	0.210007	-3.86098
LIMS1	0.731222	16.0303	2.36767	0.0292702	0.210007	-3.86137
TPP2	1.0622	10.4815	2.36186	0.0296197	0.211655	-3.87201
NOTUM	-0.591381	14.8899	-2.35863	0.0298159	0.212198	-3.87792
LCN2	-0.557799	14.056	-2.35408	0.0300939	0.213167	-3.88623
BTK.1	-1.07944	8.84194	-2.35098	0.0302848	0.213167	-3.89189
H3-3B	-0.608303	17.2236	-2.34866	0.0304286	0.213167	-3.89613
ACP1	0.598156	15.0578	2.34718	0.0305207	0.213167	-3.89884
MAN1A1	-0.407227	17.4854	-2.34639	0.0305695	0.213167	-3.90027
IGLV9-49	-0.394951	13.9525	-2.34468	0.0306767	0.213167	-3.9034
CORO1A	-0.651549	15.3698	-2.3405	0.0309391	0.214147	-3.91101
SBDS	0.598682	13.7137	2.32788	0.0317437	0.218858	-3.93396
CYB5R3	0.610784	13.8446	2.32166	0.0321477	0.220781	-3.94526
CON_sp|CAS2_BOVIN|	-0.389133	13.9001	-2.31098	0.0328526	0.223716	-3.96462
PKHD1L1	-0.418443	13.8993	-2.31041	0.0328903	0.223716	-3.96564
GPX1	0.545398	15.9589	2.30944	0.0329554	0.223716	-3.96741
GMPR	0.719528	11.9638	2.30525	0.0332361	0.224758	-3.97497
MMP1	0.665431	12.1503	2.30222	0.0334411	0.224825	-3.98045
TNFSF12	-0.545661	10.1553	-2.29972	0.033611	0.224825	-3.98497
FKBP8	2.1543	11.5755	2.29946	0.0336282	0.224825	-3.98543
RPL13A	-1.13506	12.6646	-2.29431	0.0339811	0.226327	-3.99473
PDCD5	1.13973	10.2383	2.29192	0.0341455	0.226567	-3.99903
HCLS1	-0.491618	12.4763	-2.28331	0.0347449	0.229546	-4.01452
SYNCRIP	0.636807	14.3896	2.28123	0.0348916	0.229546	-4.01827
MPP1	0.504743	12.7439	2.27991	0.0349847	0.229546	-4.02065
URB1	0.691179	15.9229	2.27647	0.0352281	0.229928	-4.02681
MTHFD1	0.426766	14.1772	2.27542	0.0353034	0.229928	-4.02871
SERPINA5	-0.586676	18.2899	-2.26364	0.0361514	0.231884	-4.04982
TSPAN9	0.870528	12.2748	2.26271	0.0362195	0.231884	-4.05149
H2BC20P	-0.523023	14.9454	-2.26121	0.0363288	0.231884	-4.05417
COTL1	1.10026	12.1038	2.2612	0.0363294	0.231884	-4.05418
DNM1L	0.679362	13.1267	2.25888	0.0364999	0.231884	-4.05834
C8G	-0.418463	19.5198	-2.25727	0.0366181	0.231884	-4.06121
PFKL.1	0.590075	12.6486	2.25601	0.0367112	0.231884	-4.06347
CCN5	-0.44667	14.9582	-2.2554	0.0367558	0.231884	-4.06455
CR1	-0.366707	12.0771	-2.25349	0.0368978	0.231884	-4.06797
BLVRA	1.11626	11.2691	2.25183	0.0370212	0.231884	-4.07093
NME1-NME2	0.595856	11.9646	2.25128	0.0370619	0.231884	-4.07191
IGHV3-64D	-0.41869	16.251	-2.24872	0.0372528	0.231884	-4.07647
DDX5	-0.454351	17.9193	-2.24794	0.0373116	0.231884	-4.07787
PSMD9	0.792657	11.0632	2.236	0.038217	0.234989	-4.09914
SERPINF2	0.471508	19.1051	2.23483	0.0383065	0.234989	-4.10121
SEPTIN6	0.715508	13.5361	2.23432	0.0383459	0.234989	-4.10212
MMRN2	0.536486	13.6467	2.23321	0.0384313	0.234989	-4.10409
SAA2-SAA4	-0.391686	19.5961	-2.23261	0.038477	0.234989	-4.10515
RBM3	0.42318	12.6556	2.23086	0.0386123	0.234993	-4.10826
CON_sp|TRYP_PIG|	-0.40916	19.7293	-2.22916	0.0387439	0.234993	-4.11127
IGHV2-5	-0.626541	14.1255	-2.22699	0.0389132	0.235212	-4.11514
NIBAN1	-0.418527	13.1768	-2.21931	0.0395156	0.237761	-4.12874
LECT2	-0.373146	18.9342	-2.21782	0.0396335	0.237761	-4.13137
MYO1G	-0.579985	11.1159	-2.21649	0.0397391	0.237761	-4.13373
OXSR1	0.634914	11.8857	2.20992	0.0402641	0.240088	-4.14534
MBNL1	1.00454	10.7087	2.20054	0.0410254	0.243496	-4.1619
GSPT1	0.931746	10.3092	2.19949	0.0411115	0.243496	-4.16375
PSAPL1	-0.344291	11.8596	-2.19482	0.0414954	0.244789	-4.17196
EXT1	-0.38253	13.9443	-2.19324	0.0416265	0.244789	-4.17475
STXBP1	0.786829	10.9536	2.1918	0.0417459	0.244789	-4.17728
PMVK	0.415764	12.3317	2.18869	0.042005	0.245136	-4.18274
ECM2	-0.346546	13.6755	-2.18776	0.0420828	0.245136	-4.18438
EIF3G	0.47204	16.9167	2.18551	0.0422722	0.245429	-4.18834
RSU1	0.688238	16.7691	2.18382	0.0424145	0.245448	-4.1913
SERPINA4	-0.313415	17.177	-2.18113	0.0426421	0.245743	-4.19602
DAG1	0.503044	11.3587	2.17868	0.0428497	0.245743	-4.20031
S100A11	-0.469817	14.9906	-2.17829	0.0428832	0.245743	-4.201
SND1	-0.798816	15.3272	-2.16556	0.0439805	0.251215	-4.22326
ICAM1	-0.540324	11.0305	-2.16384	0.0441307	0.25126	-4.22627
AIMP1	0.885835	12.0076	2.16216	0.0442775	0.251286	-4.22919
LEFTY1	-0.445552	13.2913	-2.156	0.044821	0.253554	-4.23993
DDX1.1	-1.201	11.4168	-2.13804	0.0464407	0.261878	-4.27114
SNX5	0.89792	11.9782	2.12063	0.0480614	0.269747	-4.30125
TBCA	0.765899	12.6586	2.11978	0.0481419	0.269747	-4.30272
TAF15	0.458189	13.5823	2.11556	0.0485431	0.271135	-4.30999
HMGN1	0.581548	13.5585	2.11393	0.048699	0.271148	-4.3128
IGLV3-16	0.841836	12.2559	2.10545	0.0495163	0.272435	-4.32738
FCGBP	-0.507122	11.879	-2.10415	0.0496431	0.272435	-4.32962
KLK10	-0.565073	9.94775	-2.10395	0.0496625	0.272435	-4.32996
IL16	0.547213	11.5815	2.10394	0.0496631	0.272435	-4.32997
PFKM	-0.728331	12.8381	-2.10354	0.049702	0.272435	-4.33066
CLDN5	1.2882	10.7982	2.09737	0.0503075	0.2749	-4.34125
NAA10	1.52005	14.1448	2.08571	0.0514687	0.279901	-4.36121
MCTS1	0.377176	13.357	2.085	0.0515398	0.279901	-4.36241
ACTBL2	1.52175	15.9556	2.07957	0.0520897	0.28154	-4.37168
ADAMTSL4	-0.379103	16.5964	-2.07822	0.0522273	0.28154	-4.37399
SEPTIN11	0.591953	14.5288	2.07731	0.0523203	0.28154	-4.37554
RDX	0.730597	11.983	2.0605	0.0540625	0.290031	-4.40411
CD151	1.65615	11.9087	2.05525	0.0546177	0.290905	-4.41301
IGHV3-74	-0.396038	15.6595	-2.05487	0.0546577	0.290905	-4.41365
GPX4	0.451605	13.4064	2.0535	0.0548034	0.290905	-4.41597
MARCKS	-0.632225	10.2742	-2.05274	0.0548845	0.290905	-4.41725
SARS1	0.535207	12.5961	2.0506	0.0551137	0.291017	-4.42088
REG4	-0.386434	13.9986	-2.04946	0.0552356	0.291017	-4.4228
ANXA6	-0.371221	15.9711	-2.04259	0.0559774	0.293179	-4.43441
PI3	-0.438523	11.8942	-2.04258	0.0559781	0.293179	-4.43442
DPYSL2	0.64521	10.6566	2.041	0.05615	0.293209	-4.43709
TAGLN	-0.708783	10.1543	-2.03622	0.0566724	0.295064	-4.44514
UBE2D2	0.498652	10.8587	2.03347	0.0569757	0.295771	-4.44978
DIPK2A	0.596902	10.0606	2.02802	0.0575793	0.298028	-4.45893
NAPA	0.496397	12.2257	2.02453	0.0579691	0.299168	-4.46479
SEC31A	-0.320325	22.3754	-2.02193	0.0582616	0.299801	-4.46916
TUBA8	0.681977	12.0434	2.01756	0.0587547	0.301459	-4.47647
YWHAH	0.760195	13.4015	2.01556	0.0589823	0.30175	-4.47982
NAMPT.1	-0.510944	12.6975	-2.01271	0.0593075	0.302149	-4.48459
SCFD1	0.48518	11.9723	2.01162	0.0594324	0.302149	-4.48641
UBE2M	0.460701	13.8563	2.00963	0.0596607	0.302149	-4.48973
PKM	-0.282234	13.7617	-2.0089	0.059745	0.302149	-4.49096
GANAB	-0.259266	14.6383	-2.00592	0.0600893	0.303022	-4.49593
ADH1B	0.602258	13.5383	2.00371	0.0603446	0.303071	-4.4996
HYOU1	0.298426	12.8895	2.00287	0.0604426	0.303071	-4.50101
DUSP22	0.774004	9.60161	1.99934	0.060855	0.304275	-4.5069
MYL4	0.866855	10.004	1.99635	0.0612056	0.305164	-4.51187
TPT1	0.422759	13.1669	1.99237	0.0616753	0.306639	-4.51848
CD2AP	0.62696	11.7534	1.99074	0.061869	0.306738	-4.52119
EIF3A	0.725652	12.4286	1.98797	0.0621988	0.307509	-4.52579
LRPPRC	-0.377802	13.1248	-1.98393	0.0626823	0.309034	-4.53248
RCN1	0.426125	10.4504	1.98103	0.0630323	0.309515	-4.53729
EPB41	0.497637	14.5492	1.98022	0.0631305	0.309515	-4.53863
ATP1A1	-0.452946	15.9987	-1.97416	0.0638671	0.311879	-4.54865
ATP6V1E1	0.36804	16.3693	1.97335	0.0639662	0.311879	-4.54998
PSMD4	0.811033	10.8092	1.97117	0.0642331	0.312318	-4.55358
PARK7	-0.712899	10.9308	-1.96516	0.0649759	0.315062	-4.56349
CUTA	0.503754	12.8427	1.96207	0.0653602	0.316057	-4.56857
SERPINF1	-0.276282	19.5658	-1.95833	0.065829	0.317454	-4.57473
FGFBP2	-0.489378	11.3674	-1.95013	0.0668656	0.32152	-4.58818
S100B	-0.669558	20.945	-1.94879	0.0670365	0.32152	-4.59038
PAICS	0.553252	11.6825	1.94523	0.0674926	0.321656	-4.59621
SEPTIN2	0.61143	13.9638	1.94466	0.0675654	0.321656	-4.59713
CHGB	-0.592541	10.6384	-1.9443	0.0676116	0.321656	-4.59772
APOC2	-0.437311	12.4053	-1.93755	0.0684853	0.324937	-4.60876
CHAD	-0.28796	18.3851	-1.93275	0.0691124	0.326605	-4.61658
MED30	-0.446251	16.7396	-1.93083	0.0693646	0.326605	-4.61971
GPX3	-0.40055	17.889	-1.93062	0.069392	0.326605	-4.62005
IQGAP1	-0.361882	11.2843	-1.92786	0.069756	0.327209	-4.62454
GNG2	-0.53661	11.6218	-1.92547	0.0700726	0.327209	-4.62842
DGKA	0.71096	11.4988	1.92544	0.0700765	0.327209	-4.62847
LIPG	-0.424817	13.9221	-1.92148	0.0706038	0.328802	-4.6349
RPL15	-0.621986	12.2036	-1.91758	0.0711277	0.33037	-4.64124
ALYREF	0.630907	11.3079	1.91576	0.0713731	0.330639	-4.64419
ARL13B	1.21579	12.0729	1.91353	0.0716742	0.330957	-4.64779
SETD3	1.44415	13.8958	1.91248	0.0718168	0.330957	-4.6495
GALNT16	-0.387801	11.0822	-1.91109	0.0720062	0.330966	-4.65175
CEMIP	-0.902572	10.701	-1.90675	0.0725981	0.332492	-4.65876
FLNC	1.83292	14.6303	1.9059	0.0727149	0.332492	-4.66013
CTSL	-0.343876	14.8861	-1.90304	0.0731075	0.333423	-4.66474
HLA-C	-0.449136	16.6231	-1.90011	0.0735128	0.333956	-4.66947
CTSF	-0.367972	10.8366	-1.89946	0.0736027	0.333956	-4.67051
LSM3	-0.658793	10.718	-1.89787	0.0738235	0.334099	-4.67307
IFI16	0.872672	11.1894	1.8963	0.0740421	0.334231	-4.6756
CASS4	-0.378373	15.1577	-1.88729	0.075309	0.33889	-4.69009
KLKB1.1	0.405925	14.2175	1.8845	0.0757048	0.33889	-4.69456
ADA2	-0.36614	14.8578	-1.88429	0.0757337	0.33889	-4.69489
CDH6	1.45878	11.9443	1.88353	0.0758423	0.33889	-4.69611
FKBP3	0.390163	13.5702	1.88118	0.0761779	0.338972	-4.69987
ITGA6	0.672285	12.53	1.87993	0.0763563	0.338972	-4.70187
GBA	-0.308672	15.9773	-1.87911	0.0764741	0.338972	-4.70318
THBS2	0.780485	13.4796	1.87803	0.0766289	0.338972	-4.70491
SEPTIN7	0.499821	14.3028	1.87405	0.0772033	0.34066	-4.71127
SRPX	-0.323826	14.2167	-1.86221	0.0789333	0.347425	-4.73014
PLIN1	0.660182	9.85557	1.86078	0.0791452	0.347491	-4.73242
EIF4H	0.448704	13.9213	1.85662	0.0797627	0.349333	-4.73903
PPP1R14A	0.719229	11.128	1.85156	0.0805195	0.351774	-4.74705
F10	-0.321943	21.9083	-1.84923	0.0808699	0.352433	-4.75074
CTRB1	0.808054	12.4972	1.8466	0.0812676	0.352871	-4.7549
DHX9	0.485363	12.2598	1.84265	0.0818671	0.352871	-4.76114
SPTAN1	-0.450199	13.1584	-1.84037	0.0822157	0.352871	-4.76474
PGRMC1	0.714997	11.122	1.83904	0.0824189	0.352871	-4.76684
HPCAL1	0.565692	11.502	1.83845	0.0825097	0.352871	-4.76777
HTATIP2	-0.707465	11.0923	-1.83698	0.0827351	0.352871	-4.77008
ENPP2	-0.45458	11.6099	-1.83572	0.0829293	0.352871	-4.77207
PDGFD	0.385211	11.0826	1.83527	0.0829989	0.352871	-4.77278
IGLV5-39	-0.458813	14.8177	-1.83527	0.082999	0.352871	-4.77278
LMNB2	-0.544972	9.70054	-1.83435	0.0831396	0.352871	-4.77421
UBR1	1.88877	14.3779	1.83408	0.0831822	0.352871	-4.77465
CTSC	-0.268186	12.9167	-1.83216	0.0834794	0.352871	-4.77767
CPT2	-0.311863	15.9487	-1.83158	0.0835694	0.352871	-4.77858
ACO2	0.657164	10.5253	1.82764	0.0841817	0.354608	-4.78476
SNRPG	-0.547708	11.8279	-1.8253	0.0845486	0.355305	-4.78844
IGKV3-20	-0.275206	19.7774	-1.81944	0.0854711	0.356724	-4.79762
PSMB5	1.94046	11.4776	1.81841	0.0856347	0.356724	-4.79924
STOM	0.502818	16.1607	1.81819	0.0856687	0.356724	-4.79958
PDCD6IP	0.553796	11.2741	1.81803	0.0856946	0.356724	-4.79983
FCN3	0.331793	12.1631	1.81077	0.0868531	0.360129	-4.81118
IGKV1-16	0.324906	14.2403	1.81011	0.0869591	0.360129	-4.81221
DCTN2	-1.17132	9.42376	-1.80741	0.0873934	0.360129	-4.81641
CON_sp|TRFL_HUMAN|	-0.441132	19.8793	-1.8071	0.0874438	0.360129	-4.8169
HNRNPDL	0.57411	11.5982	1.80655	0.0875327	0.360129	-4.81776
PRAP1	0.479584	11.0009	1.80483	0.0878115	0.360436	-4.82044
ANO10	0.849689	12.3539	1.80075	0.0884745	0.362013	-4.82678
AMPD2	1.24987	10.794	1.79994	0.088606	0.362013	-4.82804
LIMA1	0.450849	11.629	1.79529	0.0893692	0.363691	-4.83527
GNAI3	-0.374058	11.7049	-1.79275	0.0897883	0.363691	-4.83921
ALDH2	-1.50323	10.7954	-1.79117	0.090049	0.363691	-4.84165
RPS9	0.775409	12.7116	1.79101	0.0900761	0.363691	-4.8419
DNAJC9	0.687394	10.5374	1.78722	0.0907061	0.363691	-4.84777
ASPH.1	0.380691	11.6842	1.78717	0.0907131	0.363691	-4.84783
IGF1	-0.30632	16.1412	-1.78645	0.0908333	0.363691	-4.84895
IGLV4-69	-0.544194	12.6807	-1.78612	0.0908882	0.363691	-4.84946
COL6A1	0.308888	13.4269	1.78509	0.0910606	0.363691	-4.85105
ARCN1	-0.48623	10.7871	-1.78499	0.0910773	0.363691	-4.8512
GAL3ST1	-0.345892	12.169	-1.78224	0.0915394	0.364711	-4.85546
KHSRP	0.365751	11.975	1.78053	0.0918263	0.364754	-4.85809
SMAP1	0.619281	12.2472	1.77829	0.0922043	0.364754	-4.86154
VPS4A	0.698792	11.8918	1.77718	0.0923927	0.364754	-4.86326
BGN	-0.328536	14.2118	-1.77643	0.0925196	0.364754	-4.86441
THSD7A	1.17561	11.2373	1.77605	0.0925835	0.364754	-4.86499
EWSR1	0.484123	11.7514	1.77431	0.0928794	0.364812	-4.86767
PEPCAL_19|PEPCAL_19|	-0.248491	20.6673	-1.77354	0.0930115	0.364812	-4.86887
MAN2A1	0.438659	10.1494	1.77232	0.0932198	0.364818	-4.87074
PTPRF	0.625138	12.0607	1.76892	0.0938009	0.366045	-4.87596
ARHGDIB	0.377047	12.757	1.7672	0.0940963	0.366045	-4.8786
DDX19B	0.404046	12.6789	1.76672	0.0941786	0.366045	-4.87933
DOCK10	0.507909	17.4244	1.76566	0.0943628	0.366045	-4.88097
SLPI	-0.285151	17.3696	-1.76386	0.0946737	0.366445	-4.88373
PLEKHH3	-0.371369	14.8906	-1.75863	0.0955811	0.368726	-4.89173
POSTN	0.404808	14.152	1.75785	0.095717	0.368726	-4.89292
CFHR1	-0.229933	21.747	-1.75687	0.0958897	0.368726	-4.89443
SEPTIN7.1	0.609005	12.5294	1.75464	0.0962803	0.368935	-4.89783
IGKV1-5	-0.302807	19.6534	-1.75397	0.0963971	0.368935	-4.89885
IGFBP1	0.800789	13.598	1.75298	0.0965712	0.368935	-4.90036
HSPA1B	-0.287376	14.9038	-1.74835	0.0973906	0.371262	-4.90743
STK24	0.984832	11.9474	1.7407	0.0987542	0.375649	-4.91905
MYL3	-0.847866	10.4054	-1.73655	0.0995021	0.37768	-4.92535
EEF1G	0.459124	17.2213	1.7298	0.100727	0.381508	-4.93556
MYL9	0.522833	16.0297	1.72658	0.101317	0.382923	-4.94043
CCT2	0.672166	13.4949	1.72515	0.101579	0.383093	-4.94258
PADI4	-0.575827	13.8285	-1.7225	0.102069	0.384118	-4.94659
LAMA2	-0.55891	13.4249	-1.7196	0.102605	0.384244	-4.95095
AK6	0.508142	14.4931	1.71858	0.102794	0.384244	-4.95249
MS4A1	-0.348146	13.3447	-1.71759	0.102977	0.384244	-4.95397
LRRFIP2	0.892003	11.8521	1.71731	0.10303	0.384244	-4.9544
SERPING1.1	-0.233461	23.8456	-1.71559	0.103351	0.384244	-4.95698
PTP4A2	-0.231294	13.8151	-1.71528	0.103408	0.384244	-4.95745
RANBP1	0.411192	12.5735	1.70924	0.104541	0.387638	-4.96651
PDIA5	0.496491	13.306	1.7078	0.104814	0.387834	-4.96867
IGLV8-61	-0.307785	19.5433	-1.70512	0.105321	0.388895	-4.97268
RPL9P9	0.921698	11.3932	1.69875	0.106536	0.392559	-4.9822
FBLN1	-0.428724	15.1103	-1.69307	0.107628	0.394672	-4.99066
C3orf85	-0.40282	18.4727	-1.69212	0.107814	0.394672	-4.99209
SAA2	-0.903531	14.682	-1.69143	0.107946	0.394672	-4.9931
INHBE	-0.300141	15.4349	-1.69003	0.108218	0.394672	-4.99519
IGHV3-7	0.297431	18.4265	1.68909	0.108401	0.394672	-4.99659
EMILIN2	-0.400127	10.1749	-1.68883	0.108451	0.394672	-4.99697
DYNC1H1	-0.38468	14.9049	-1.67728	0.110719	0.399887	-5.0141
VAT1	-0.283127	12.9427	-1.67668	0.110838	0.399887	-5.01499
CON_sp|K22E_HUMAN|	1.17863	14.0604	1.67625	0.110923	0.399887	-5.01562
CCT4	0.579667	12.4849	1.67585	0.111002	0.399887	-5.01621
FSCN1	0.434681	11.4355	1.67538	0.111095	0.399887	-5.0169
GZMM	0.873845	16.4696	1.67463	0.111243	0.399887	-5.01801
HMCN1	-0.483489	17.1333	-1.67336	0.111497	0.399984	-5.01989
YWHAE	0.596449	13.2536	1.66743	0.112683	0.403419	-5.02863
MESD	0.27735	13.7049	1.66152	0.113877	0.406869	-5.03732
CTHRC1	-0.345195	12.7405	-1.65968	0.114252	0.407047	-5.04003
NAXD	0.53548	9.86476	1.65901	0.114388	0.407047	-5.04101
ETF1	0.315079	13.2932	1.65635	0.11493	0.407291	-5.0449
SERPINA6	-0.264299	12.8116	-1.65575	0.115054	0.407291	-5.04579
PLEKHF2	0.698747	11.5653	1.65528	0.115149	0.407291	-5.04648
PIP4K2A	0.971543	11.6846	1.6505	0.116131	0.409943	-5.05347
ARF4	0.474694	12.903	1.64838	0.11657	0.41067	-5.05657
TEC	1.23734	10.9901	1.6464	0.116979	0.410877	-5.05945
SNRNP200	0.789256	10.9879	1.64585	0.117094	0.410877	-5.06026
hCG_2014768	0.447757	13.876	1.64358	0.117567	0.411289	-5.06357
IFITM3	-0.47599	10.864	-1.64299	0.117691	0.411289	-5.06443
RPL11	-0.59668	10.9989	-1.63947	0.118427	0.411289	-5.06955
PSMA3	0.563306	10.1723	1.6369	0.118967	0.411289	-5.0733
TUBB4B	0.486835	15.7503	1.63686	0.118974	0.411289	-5.07334
TMEM198	-0.301596	16.2763	-1.63686	0.118975	0.411289	-5.07335
TUBA4A	0.522853	15.6631	1.63645	0.119061	0.411289	-5.07394
MUC5B	0.463544	16.8582	1.63638	0.119076	0.411289	-5.07404
HMCN2	-0.472299	12.3541	-1.62672	0.121126	0.417554	-5.08804
LAP3	0.882669	13.8424	1.62374	0.121766	0.41894	-5.09236
C1QB	-0.234038	22.7783	-1.62178	0.122186	0.41957	-5.09518
GP9	0.574377	14.0511	1.61706	0.123206	0.421353	-5.10198
ORM1	-0.270152	17.7451	-1.61666	0.123294	0.421353	-5.10256
CAPN2	-0.230666	15.3949	-1.61523	0.123604	0.421353	-5.10461
ITIH4.1	-0.384408	16.7078	-1.61497	0.12366	0.421353	-5.10499
CON_sp|B2MG_HUMAN|	-0.284114	16.097	-1.61093	0.124542	0.42294	-5.11079
RPL5	-0.449859	12.5359	-1.61006	0.124732	0.42294	-5.11204
COL11A2	1.48485	11.8348	1.60955	0.124845	0.42294	-5.11278
ENSA	0.376427	12.4205	1.60425	0.126012	0.42566	-5.12038
RAC1	0.362342	17.6579	1.60371	0.12613	0.42566	-5.12114
TCOF1	-0.340655	13.2082	-1.59676	0.127677	0.430056	-5.13107
ZNF746	0.359393	15.2613	1.59447	0.128189	0.43096	-5.13434
HDGF	-0.429194	11.3832	-1.59148	0.128861	0.431771	-5.13859
RHCE	0.613907	10.8479	1.58984	0.129231	0.431771	-5.14093
MDH1	2.20828	16.895	1.58938	0.129335	0.431771	-5.14158
METAP2	1.07828	13.8995	1.58878	0.129472	0.431771	-5.14244
NAMPT	-0.340027	10.3914	-1.58798	0.129654	0.431771	-5.14358
LTBP3	-0.355088	16.29	-1.58679	0.129922	0.431849	-5.14526
GSK3A	0.746944	10.6197	1.58159	0.131107	0.434376	-5.15264
ZNF83	-0.418725	14.5816	-1.58087	0.131272	0.434376	-5.15366
C1R	-0.225004	23.723	-1.57972	0.131534	0.434376	-5.15528
FBN1	-0.273801	14.4553	-1.57834	0.13185	0.434376	-5.15723
KRAS	0.327981	13.8014	1.57807	0.131913	0.434376	-5.15762
RASGRP2	0.582936	13.9654	1.57279	0.133131	0.436972	-5.16507
MANF	0.287024	15.1643	1.57251	0.133196	0.436972	-5.16547
C5	-0.296444	18.4665	-1.57125	0.133488	0.437116	-5.16724
S100A4	0.372708	14.1534	1.569	0.134012	0.43802	-5.17042
SEPTIN5	0.49898	12.5914	1.5651	0.134921	0.439431	-5.1759
ALDH1A1	0.491629	12.8425	1.56419	0.135134	0.439431	-5.17717
IGFBP3	-0.233574	21.0263	-1.56305	0.135401	0.439431	-5.17877
TDRP	0.706431	11.3004	1.56119	0.13584	0.439431	-5.18139
MECP2	0.751819	12.1517	1.56018	0.136079	0.439431	-5.18281
LTBP2	-0.282026	12.8314	-1.55809	0.136572	0.439431	-5.18574
HAMP	0.82311	12.3561	1.55722	0.136777	0.439431	-5.18695
TGFBR3	-0.396236	11.5542	-1.55717	0.13679	0.439431	-5.18702
RBMXL3	0.746102	11.1837	1.55264	0.137865	0.439431	-5.19335
LAMA5	-0.470722	14.9597	-1.55176	0.138076	0.439431	-5.19459
DSTN	0.355884	15.5292	1.55134	0.138176	0.439431	-5.19518
PYGB	0.326032	12.8799	1.55091	0.138279	0.439431	-5.19577
MTPN	0.351444	13.5048	1.54947	0.138623	0.439431	-5.19778
SACM1L	0.426093	14.3291	1.54936	0.138651	0.439431	-5.19794
PLEK	0.437888	18.7092	1.54833	0.138897	0.439431	-5.19937
PTGES3	-0.56484	13.0768	-1.54762	0.139066	0.439431	-5.20036
MAPKAPK2	-0.348706	12.7031	-1.54633	0.139378	0.439431	-5.20216
NTAQ1	-0.297973	13.3836	-1.5461	0.139432	0.439431	-5.20248
FST	0.64397	9.95929	1.54591	0.139479	0.439431	-5.20275
VIM	-0.334776	13.6286	-1.54551	0.139574	0.439431	-5.20329
PRNP	-0.290476	12.5814	-1.54511	0.139672	0.439431	-5.20386
SKAP2	0.330714	12.647	1.54351	0.140056	0.439855	-5.20607
USP14	0.284993	12.8442	1.54116	0.140626	0.44086	-5.20935
HNRNPUL2	-0.459152	12.0825	-1.53957	0.14101	0.441282	-5.21155
TOMM20	-1.1968	11.2762	-1.53835	0.141309	0.441433	-5.21325
AKR1A1	0.458467	10.4922	1.53699	0.14164	0.441685	-5.21513
SRSF6	-1.24734	11.4825	-1.53417	0.142328	0.443027	-5.21903
NID1	0.478573	11.1731	1.53272	0.142684	0.443027	-5.22104
NIFK	0.285126	14.6338	1.53215	0.142823	0.443027	-5.22183
APOE	-0.224269	21.4431	-1.52965	0.143438	0.443709	-5.22528
PDIA3	0.197934	16.7306	1.52901	0.143597	0.443709	-5.22617
SPON1	-0.291122	14.4622	-1.52803	0.143838	0.443709	-5.22752
F12	-0.238162	24.1875	-1.5257	0.144416	0.443709	-5.23074
HPRT1	0.386915	10.4209	1.52435	0.144749	0.443709	-5.23259
LUM	-0.22777	16.0981	-1.5234	0.144985	0.443709	-5.2339
CDH1	-0.300457	20.2558	-1.52178	0.14539	0.443709	-5.23614
OLFML1	-0.540265	9.85225	-1.52091	0.145607	0.443709	-5.23733
EIF3B	0.720711	10.9294	1.52089	0.145611	0.443709	-5.23736
IGHV3-72.1	-0.54801	15.4655	-1.51918	0.146038	0.443709	-5.23971
GCG	-0.349973	14.0378	-1.51819	0.146285	0.443709	-5.24106
ST3GAL1	0.292994	12.337	1.51716	0.146544	0.443709	-5.24248
VCP	0.740822	11.7488	1.51716	0.146544	0.443709	-5.24248
SAMM50	0.781778	13.0017	1.51668	0.146666	0.443709	-5.24314
RBMXL2	0.70018	10.8796	1.51609	0.146814	0.443709	-5.24395
TJP2	0.582563	12.2035	1.51145	0.147983	0.445556	-5.25031
PTPN1	0.494971	11.7184	1.51093	0.148113	0.445556	-5.25101
APOA2	-0.241106	22.2286	-1.51066	0.148182	0.445556	-5.25139
PRCP	-0.301135	10.9225	-1.50965	0.148438	0.445566	-5.25277
CD59	-0.293203	11.8712	-1.50812	0.148828	0.445979	-5.25487
ETFA	0.736805	10.4913	1.50214	0.150354	0.449257	-5.26302
LCP2	0.413067	13.7279	1.50183	0.150431	0.449257	-5.26343
CRIP1	0.291268	14.0827	1.49818	0.15137	0.451297	-5.2684
HSPA5	-0.187489	16.4781	-1.49566	0.15202	0.45167	-5.27182
DIAPH1.2	0.593502	11.765	1.49494	0.152206	0.45167	-5.2728
DENR	0.297004	12.9066	1.49473	0.152263	0.45167	-5.27309
RDH11	0.733838	11.6904	1.4902	0.153439	0.454396	-5.27923
KHDRBS1	0.527443	12.0055	1.48903	0.153745	0.454538	-5.28082
SRC	0.365352	13.7061	1.48803	0.154005	0.454546	-5.28216
ARF6	0.291952	14.4037	1.487	0.154274	0.454579	-5.28355
DEFA1B	-0.235636	20.7	-1.48563	0.154632	0.454876	-5.2854
RPS3	0.643013	11.6907	1.48016	0.156072	0.45755	-5.29278
RAB8A	0.402789	14.5286	1.48001	0.156112	0.45755	-5.29298
MAP2K3	0.605128	11.3596	1.47923	0.156319	0.45755	-5.29403
FLII	-0.38267	12.0522	-1.47583	0.157222	0.459431	-5.29861
HSP90AB1	0.261055	13.8744	1.47479	0.157498	0.459477	-5.3
SNX2	0.34716	12.2931	1.47069	0.158591	0.461902	-5.30549
LRRC59	0.342723	13.1709	1.46641	0.159742	0.464488	-5.31123
CTTN	0.344421	14.1667	1.46476	0.160186	0.464814	-5.31343
F5	-0.214713	22.0587	-1.46309	0.160637	0.464814	-5.31566
CNN2	0.329903	15.448	1.46236	0.160835	0.464814	-5.31663
IGHV6-1	0.261023	17.5904	1.46126	0.161133	0.464814	-5.3181
ITGB3	0.558266	17.0098	1.46099	0.161206	0.464814	-5.31846
CDK6	-0.390782	13.2562	-1.46015	0.161434	0.464814	-5.31958
CCT6A	0.47446	12.7951	1.45758	0.162135	0.465496	-5.32301
TWF2	0.429254	13.3822	1.45735	0.162198	0.465496	-5.32332
HMGN2	-0.497584	13.7395	-1.45619	0.162515	0.465648	-5.32486
FERMT3	0.395033	18.1973	1.45155	0.163787	0.46844	-5.33102
GTPBP2	-0.255369	18.3672	-1.4507	0.16402	0.46844	-5.33215
VWF	-0.450238	18.6536	-1.44971	0.164292	0.468458	-5.33345
SLC44A2	-0.706288	10.2834	-1.44661	0.165147	0.469477	-5.33755
PHPT1	0.455026	9.6788	1.44649	0.165181	0.469477	-5.33772
DNM2	0.268744	13.1379	1.44519	0.165541	0.469741	-5.33943
SCP2	-0.67334	11.0586	-1.44249	0.166291	0.471115	-5.343
AP3B1	0.379374	13.5306	1.44094	0.166725	0.471585	-5.34505
ADD3	-1.12519	12.5768	-1.43842	0.167429	0.472247	-5.34837
PCBP1	0.314608	13.8013	1.43818	0.167494	0.472247	-5.34868
DARS1	0.417456	12.2458	1.43699	0.167829	0.472436	-5.35025
RWDD1	0.474365	12.1305	1.43142	0.169397	0.476093	-5.35757
GNA13	0.812605	11.1334	1.42963	0.169904	0.476189	-5.35992
IGHV3OR16-9	-0.234611	20.3186	-1.42891	0.170108	0.476189	-5.36086
APRT	0.358575	14.3827	1.4284	0.170252	0.476189	-5.36152
C6orf201	0.236417	21.5302	1.42749	0.170511	0.476189	-5.36272
ORM2	-0.211601	18.9217	-1.42554	0.171065	0.476981	-5.36526
PRSS3	0.885304	12.222	1.42197	0.172083	0.479065	-5.36992
VCAM1	-0.345184	9.82716	-1.41989	0.17268	0.47997	-5.37264
YWHAZ	0.504508	16.9728	1.41649	0.173658	0.48193	-5.37707
DPT	-0.250432	14.9045	-1.41226	0.174882	0.484563	-5.38256
IGHM	-0.20894	23.0684	-1.41024	0.175469	0.484572	-5.38518
PLIN3	0.275641	11.164	1.4097	0.175624	0.484572	-5.38588
DUSP3	0.508457	9.59155	1.40941	0.175709	0.484572	-5.38625
ANGPTL6	-0.185546	13.0474	-1.40428	0.177208	0.487945	-5.39289
NACA	-0.314382	11.6823	-1.40241	0.177758	0.488078	-5.39531
HACD3	-1.47208	13.7178	-1.40162	0.17799	0.488078	-5.39633
SART3	-0.398923	12.6702	-1.40129	0.178086	0.488078	-5.39675
CD14	0.232968	16.328	1.40004	0.178454	0.488328	-5.39836
MOB1B	0.411518	12.0568	1.39649	0.179504	0.489759	-5.40294
IGHV3-73	-0.223717	16.5055	-1.39639	0.179532	0.489759	-5.40306
PCSK6	-0.239683	13.1508	-1.39025	0.181358	0.493465	-5.41094
GRK6	-0.283553	17.83	-1.38943	0.181604	0.493465	-5.412
IGHV3-16	0.926695	12.544	1.38749	0.182184	0.493465	-5.41448
PSTPIP2	0.43029	13.7566	1.38635	0.182526	0.493465	-5.41594
ZG16	-0.20279	16.7046	-1.38564	0.18274	0.493465	-5.41685
CSRP1	0.329649	15.9393	1.38509	0.182905	0.493465	-5.41755
LIPC	-0.379657	10.1811	-1.38488	0.182968	0.493465	-5.41782
BSG	0.323469	12.6292	1.38429	0.183145	0.493465	-5.41857
FRZB	-0.394042	12.5238	-1.3818	0.183898	0.493465	-5.42175
IGHV1-46	0.245258	14.5528	1.38145	0.184003	0.493465	-5.4222
COL6A3	0.28659	13.3207	1.38086	0.18418	0.493465	-5.42294
PCMT1	0.608224	10.9931	1.37997	0.18445	0.493465	-5.42408
LDHA	-0.574243	14.7207	-1.37972	0.184525	0.493465	-5.4244
IDH2	0.298489	12.8637	1.37546	0.185819	0.494504	-5.42982
EIF1AX	0.396482	13.4284	1.3751	0.18593	0.494504	-5.43028
RAB35	0.301253	17.0991	1.37508	0.185936	0.494504	-5.43031
RARRES2	-0.25095	19.0246	-1.37475	0.186034	0.494504	-5.43072
GLRX3	-0.231107	18.0076	-1.37033	0.187388	0.497352	-5.43633
CHMP4B	-0.559792	10.1799	-1.36884	0.187844	0.497815	-5.43822
G6PD	-0.281658	12.8839	-1.36663	0.188522	0.498858	-5.44101
KNG1.1	-0.199097	24.5628	-1.36508	0.189001	0.498858	-5.44297
CHMP1B	0.571631	12.3708	1.36481	0.189085	0.498858	-5.44331
HSPD1	0.463995	12.2421	1.36387	0.189376	0.498878	-5.4445
DNM1	0.576592	10.3084	1.3623	0.189861	0.499412	-5.44648
ESAM	0.566556	12.9531	1.35987	0.190615	0.500649	-5.44954
IGHV3-72	0.223178	15.3405	1.35836	0.191085	0.501136	-5.45144
CALM1	0.262702	16.307	1.35721	0.191442	0.501328	-5.45288
SEMA3B	-0.230519	13.4099	-1.35254	0.192903	0.504404	-5.45874
PLG	-0.20497	23.4357	-1.35138	0.193269	0.504615	-5.4602
KIF5B	-0.213306	16.5309	-1.34453	0.195429	0.506782	-5.46876
FKBP4	0.269738	17.3434	1.3437	0.195695	0.506782	-5.4698
ARHGDIA	0.198324	11.9974	1.34352	0.195749	0.506782	-5.47002
CAPZB	0.337747	13.1669	1.3435	0.195756	0.506782	-5.47004
ZAR1	-0.393675	12.5841	-1.34284	0.195967	0.506782	-5.47087
VCL	0.54006	17.3005	1.34246	0.196086	0.506782	-5.47134
CTSS	-0.221253	17.3166	-1.34239	0.196109	0.506782	-5.47143
HYAL1	-0.277399	13.4521	-1.33964	0.196987	0.50807	-5.47486
ITGB1	0.425307	14.0801	1.33901	0.197186	0.50807	-5.47564
PECAM1	0.329119	14.1935	1.33772	0.197597	0.50807	-5.47724
DTD1	0.539584	11.8747	1.33722	0.197759	0.50807	-5.47786
NUP93	-0.32991	14.4788	-1.33319	0.199052	0.510016	-5.48286
ARHGAP18	0.479872	12.5747	1.33306	0.199094	0.510016	-5.48302
SNX2.1	0.446964	11.9846	1.32586	0.201421	0.514952	-5.49192
NPNT	-0.198718	15.7118	-1.32459	0.201833	0.514952	-5.49349
RPL4	0.530845	10.9462	1.3244	0.201896	0.514952	-5.49373
POSTN.3	-0.560799	10.1711	-1.32191	0.202706	0.516271	-5.49679
RPS15.1	-0.365006	10.8135	-1.3206	0.203134	0.516615	-5.4984
ARF5	0.357421	11.3318	1.31952	0.203489	0.516774	-5.49973
BTD	-0.448368	10.1205	-1.31829	0.203889	0.517047	-5.50123
CALD1	0.427482	16.6536	1.31495	0.204987	0.518577	-5.50533
EHD3	0.337026	14.5534	1.31467	0.20508	0.518577	-5.50568
SNRPD3	-0.399508	13.9691	-1.31323	0.205554	0.518708	-5.50743
CHI3L1	-0.24814	12.2947	-1.31273	0.20572	0.518708	-5.50805
RPS12	0.373211	12.0074	1.30954	0.206776	0.520627	-5.51195
APOB	0.195278	19.7782	1.30682	0.207677	0.52215	-5.51526
GNAZ	0.548548	12.731	1.30465	0.208402	0.522925	-5.51791
TAGLN2	0.277124	17.1299	1.30412	0.208577	0.522925	-5.51855
FANCD2	-0.236523	17.747	-1.30304	0.208938	0.523087	-5.51987
CFH	-0.194127	24.5683	-1.30145	0.209472	0.52368	-5.52181
CCL27	-0.828975	9.13795	-1.29877	0.210371	0.525184	-5.52506
DMBT1	0.463858	11.4085	1.29762	0.210755	0.525399	-5.52644
CD5L	-0.186116	20.5526	-1.29515	0.21159	0.525945	-5.52944
ACTR1A	0.324264	11.4575	1.29464	0.211761	0.525945	-5.53006
HRG	-0.211173	24.0768	-1.29259	0.212453	0.525945	-5.53253
GP1BA	0.298531	14.0282	1.29231	0.212548	0.525945	-5.53287
TPI1	0.472116	12.5816	1.29186	0.212703	0.525945	-5.53342
HNRNPC	-0.300987	14.7027	-1.29133	0.212882	0.525945	-5.53406
MB	0.558775	11.997	1.2908	0.21306	0.525945	-5.53469
MACROH2A1	-0.366694	13.3188	-1.28569	0.214801	0.529503	-5.54085
SAA1	-0.352781	19.7558	-1.28329	0.215621	0.530629	-5.54373
TLN1	0.381376	18.4581	1.2826	0.215859	0.530629	-5.54456
FBLN1.1	-0.234368	16.677	-1.28107	0.216385	0.531182	-5.5464
LPP	0.957264	13.5372	1.27828	0.217342	0.532791	-5.54974
coy_tr|A0A1B0GU92|A0A1B0GU92_HUMAN readthrough, Peptidase A1 domain-containing protein OS=Homo sapiens OX=9606	0.211707	14.3594	1.27542	0.218332	0.534474	-5.55316
GART	-0.2383	16.5354	-1.2736	0.218961	0.534611	-5.55533
CIRBP	0.379228	12.574	1.27313	0.219126	0.534611	-5.5559
SNX3	0.205947	13.5066	1.27217	0.219458	0.534611	-5.55704
FYB1	0.326598	13.4651	1.27046	0.220054	0.534611	-5.55908
BZW2	0.499406	11.2702	1.27029	0.220112	0.534611	-5.55928
F7	-0.309194	18.1019	-1.26868	0.220671	0.534611	-5.56119
DDX6	-0.292907	11.7241	-1.26798	0.220918	0.534611	-5.56203
PYM1	-0.198927	11.4582	-1.26787	0.220956	0.534611	-5.56216
BPIFA1	0.326358	15.1662	1.26741	0.221114	0.534611	-5.5627
ABHD16A	1.08023	15.577	1.26372	0.222408	0.536072	-5.56708
PABPC1	-0.148488	15.6197	-1.26242	0.222864	0.536072	-5.56862
EIF4G1	0.371547	12.2659	1.26225	0.222923	0.536072	-5.56882
HSPA4	0.46169	10.0745	1.26222	0.222933	0.536072	-5.56886
YWHAB	0.338579	13.4019	1.26127	0.223269	0.536149	-5.56998
AZU1	-0.456994	16.1053	-1.25891	0.2241	0.537161	-5.57277
DRG2	0.62866	11.697	1.25835	0.224299	0.537161	-5.57344
YWHAG	0.365214	12.5669	1.25692	0.224805	0.537643	-5.57513
SELL	-0.216808	13.0868	-1.25595	0.225147	0.537733	-5.57627
HSPA8	0.214428	15.4259	1.25169	0.226662	0.539961	-5.58129
ITGA2	0.424707	12.4628	1.2516	0.226692	0.539961	-5.58139
TINAGL1	-0.228894	16.6678	-1.25005	0.227245	0.540549	-5.58321
COLEC11	-0.18811	15.1117	-1.2464	0.228551	0.542923	-5.5875
DCTN1	-0.546715	10.8352	-1.24522	0.228974	0.543198	-5.58888
TFPI	-0.219184	14.0693	-1.24297	0.229783	0.544386	-5.59152
ACE	0.181038	16.6275	1.24187	0.230177	0.544588	-5.59279
CON_sp|GSTP1_HUMAN|	0.500705	11.8537	1.23575	0.232393	0.549095	-5.59994
PLEC	0.375012	10.9045	1.2327	0.233502	0.550427	-5.60348
KNG1	-0.255102	16.7433	-1.23248	0.233581	0.550427	-5.60373
RAB32	-0.703275	13.5858	-1.23016	0.23443	0.551693	-5.60643
ANXA11	-0.365627	11.0603	-1.22617	0.235892	0.553327	-5.61105
GSTK1	0.233346	11.0127	1.22602	0.235946	0.553327	-5.61122
VIT	-0.211359	12.9058	-1.22569	0.236065	0.553327	-5.61159
IGLV3-21	0.198503	17.5087	1.22298	0.237066	0.554935	-5.61473
ANXA3	-0.328983	13.1698	-1.21777	0.238992	0.558308	-5.62073
CAPG	-0.370927	10.0418	-1.21737	0.239139	0.558308	-5.62119
VTN	-0.162276	24.5449	-1.21418	0.240327	0.560339	-5.62485
PROZ	-0.22623	15.8743	-1.21225	0.241044	0.560441	-5.62705
HMBS	0.603152	9.05756	1.21213	0.24109	0.560441	-5.6272
DPM3	0.479525	9.98564	1.21151	0.241323	0.560441	-5.62791
SERBP1	0.441301	10.3376	1.20979	0.241965	0.561193	-5.62987
IGFALS	0.174793	18.9153	1.20664	0.243146	0.563125	-5.63347
H1-5	-0.337783	18.5881	-1.20522	0.24368	0.563125	-5.63508
UBA1	-0.288594	14.1147	-1.20502	0.243755	0.563125	-5.63531
MSN	0.184121	17.1137	1.2038	0.244218	0.563456	-5.63671
CAND1	0.305451	10.8258	1.19777	0.246498	0.56754	-5.64355
HSPG2	-0.240255	14.4458	-1.19742	0.246631	0.56754	-5.64395
ARPC4	-0.216478	13.3684	-1.19617	0.247108	0.567818	-5.64537
COPG1	0.562172	9.75404	1.19541	0.247395	0.567818	-5.64622
CRISPLD1	-0.622411	10.749	-1.19037	0.249319	0.570941	-5.65191
RAP1B	0.285177	17.2584	1.1888	0.249923	0.570941	-5.65369
LDHB	0.423683	14.7818	1.18873	0.24995	0.570941	-5.65377
GP1BB	0.383529	16.8487	1.18847	0.25005	0.570941	-5.65406
TTN	-0.269905	16.0622	-1.18331	0.252035	0.572261	-5.65985
CNP	0.306597	11.802	1.18314	0.252104	0.572261	-5.66005
UBA6	-0.779451	11.3946	-1.18231	0.252423	0.572261	-5.66098
FHL1	0.257406	14.8077	1.1818	0.25262	0.572261	-5.66155
EBI3	0.213451	13.1542	1.18175	0.25264	0.572261	-5.66161
RPL23A	-0.303342	14.2219	-1.1811	0.25289	0.572261	-5.66233
RAC2	-0.249365	17.1223	-1.18015	0.253258	0.572261	-5.66339
TBXAS1	0.519529	12.7068	1.17972	0.253425	0.572261	-5.66387
RPL22	0.283193	12.1612	1.17941	0.253546	0.572261	-5.66422
TUBB1	0.423249	17.1316	1.17755	0.254269	0.572735	-5.6663
GRN	-0.176808	14.4636	-1.1772	0.254405	0.572735	-5.66669
OLFML3	-0.257366	13.0308	-1.17618	0.254802	0.572838	-5.66783
REG3A	-0.21511	12.3649	-1.17542	0.255099	0.572838	-5.66868
FAM114A2	-0.378326	10.1017	-1.17448	0.255466	0.572932	-5.66973
PLEKHO2	0.506284	11.3477	1.17333	0.255913	0.573085	-5.67101
CXCL10	-0.278621	11.8798	-1.17264	0.256184	0.573085	-5.67178
NCF2	-0.401688	11.7123	-1.17015	0.25716	0.574541	-5.67455
IGLV1-36	0.662462	11.0287	1.16898	0.257619	0.574839	-5.67585
ARHGAP6	0.370264	13.1479	1.16472	0.259293	0.57758	-5.68056
GLIPR2	-0.206525	13.5636	-1.1642	0.259502	0.57758	-5.68115
RAB11B	-0.312085	10.5477	-1.15987	0.261212	0.580655	-5.68592
ENO3	0.200636	14.8593	1.15569	0.262875	0.583615	-5.69052
HSP90B1	-0.139702	15.345	-1.15039	0.264996	0.587358	-5.69634
FETUB	0.211992	15.8556	1.14882	0.265626	0.587358	-5.69806
RPN1	0.458205	10.9187	1.14863	0.265703	0.587358	-5.69827
C7	0.190245	17.8912	1.14782	0.266028	0.587358	-5.69915
STT3B	-0.797848	15.0025	-1.14673	0.266467	0.587358	-5.70035
NMT1	-0.237699	11.59	-1.1465	0.266557	0.587358	-5.70059
C6	0.17233	18.1493	1.14496	0.267181	0.587599	-5.70228
RNASE3	-0.316557	16.3928	-1.14378	0.267656	0.587599	-5.70356
CD36	0.408296	14.2753	1.14376	0.267665	0.587599	-5.70358
AMBP	-0.173779	19.8296	-1.14197	0.268391	0.588071	-5.70554
WNK1	0.235144	11.9334	1.14124	0.268685	0.588071	-5.70633
MAP2K1.1	0.516119	11.4387	1.14029	0.269069	0.588071	-5.70736
CCT6B	0.756324	11.2387	1.13994	0.269213	0.588071	-5.70774
TPM3.1	-1.16003	11.5458	-1.13692	0.270438	0.590017	-5.71101
PRAP1.1	0.256984	14.4238	1.13427	0.271519	0.590541	-5.71388
IGKV1-27	-0.213622	15.6967	-1.13342	0.271867	0.590541	-5.7148
ICAM2	0.527001	11.2343	1.13288	0.272089	0.590541	-5.71539
IGHV3-35	0.182982	16.8975	1.13064	0.273007	0.590541	-5.71781
KALRN	1.00535	11.7487	1.12951	0.273469	0.590541	-5.71902
SELENOP	-0.194126	22.0267	-1.1279	0.274129	0.590541	-5.72075
CAPZA1	0.305752	13.67	1.12727	0.274392	0.590541	-5.72144
CON_sp|CAH1_HUMAN|	-0.347551	11.9008	-1.12648	0.274718	0.590541	-5.72229
TMED2	-0.340968	11.0567	-1.12414	0.275683	0.590541	-5.72481
MAP4	0.263381	11.3689	1.12209	0.27653	0.590541	-5.727
CAPN1	-0.171466	16.7475	-1.12166	0.276705	0.590541	-5.72746
ABCE1	0.212546	10.706	1.12132	0.276847	0.590541	-5.72782
MTDH	0.760559	12.4294	1.12086	0.277038	0.590541	-5.72832
TUBA1C	0.502866	11.0903	1.12059	0.27715	0.590541	-5.72861
CFHR3	0.187555	17.3509	1.12031	0.277268	0.590541	-5.72891
CHGA	-0.22004	13.1766	-1.11995	0.277414	0.590541	-5.72929
CON_sp|ANT3_HUMAN|	-0.174554	22.784	-1.11964	0.277545	0.590541	-5.72962
HAGH	0.588229	9.59248	1.11948	0.27761	0.590541	-5.72979
GAS6	-0.275907	13.0884	-1.11787	0.278279	0.590541	-5.73151
HSPB1	0.259175	14.2897	1.11765	0.27837	0.590541	-5.73175
ASPN	0.213662	15.5669	1.11743	0.278463	0.590541	-5.73199
PARVB	0.401338	14.2906	1.11735	0.278498	0.590541	-5.73207
PIN4	0.543415	11.1536	1.11707	0.278613	0.590541	-5.73237
FCGRT	0.242831	11.6922	1.11684	0.278708	0.590541	-5.73261
TRHDE	-0.251753	14.0771	-1.1144	0.279725	0.591915	-5.73521
VGF	0.576694	12.8633	1.11291	0.280351	0.591915	-5.73681
SERPINH1	0.51054	9.53343	1.11288	0.280363	0.591915	-5.73684
RPS28	0.330528	12.0319	1.1094	0.28182	0.593687	-5.74053
CCT7	0.364119	13.5564	1.10927	0.281875	0.593687	-5.74067
CRTAC1	-0.164987	16.7	-1.10754	0.282601	0.594506	-5.7425
UBE2L3	0.228545	14.5072	1.10568	0.283385	0.595443	-5.74447
ELANE	-0.381325	13.5518	-1.10445	0.283903	0.595443	-5.74577
CON_sp|LALBA_HUMAN|	-0.169839	20.95	-1.10408	0.284059	0.595443	-5.74616
MMP14	0.294678	17.1354	1.10213	0.284882	0.595552	-5.74822
COL6A2	0.250532	12.7919	1.10159	0.285114	0.595552	-5.7488
RPLP0	-0.637065	9.79757	-1.10113	0.285307	0.595552	-5.74928
APOA4	-0.152983	21.2032	-1.10077	0.28546	0.595552	-5.74966
ADAM15	0.516866	11.1841	1.09817	0.286562	0.597144	-5.75239
ACTR3	0.315333	13.3985	1.09634	0.287341	0.597597	-5.75432
PMPCB	0.515637	14.1331	1.0955	0.287702	0.597597	-5.75521
SNRPN	-0.295457	13.821	-1.09426	0.288227	0.597597	-5.7565
IGHA2	0.178951	14.609	1.09405	0.28832	0.597597	-5.75673
RPS2	0.325225	10.9021	1.09369	0.288472	0.597597	-5.7571
SNRPA	-0.449978	11.1891	-1.09193	0.289223	0.598451	-5.75894
HEG1	-0.277607	9.65112	-1.09007	0.290021	0.599399	-5.76089
ITIH2	0.206497	20.1073	1.08763	0.291066	0.600856	-5.76343
PDAP1	0.353866	12.5802	1.08671	0.291466	0.600978	-5.7644
EML2	0.821954	15.5439	1.08431	0.292497	0.602401	-5.76689
NUCB2	0.338142	9.74538	1.08203	0.293484	0.603728	-5.76927
MDK	0.335023	10.991	1.08027	0.294243	0.604585	-5.77109
STK4	0.264339	11.19	1.07911	0.294749	0.60492	-5.77229
FASN	0.537638	13.1892	1.07624	0.295994	0.606008	-5.77526
ARF1	0.190506	17.4817	1.07556	0.296292	0.606008	-5.77597
TNXB	-0.194589	16.3618	-1.07521	0.296444	0.606008	-5.77633
CKAP5	0.29064	13.3004	1.07473	0.296652	0.606008	-5.77682
FSTL1	0.389786	10.5438	1.07106	0.298254	0.60769	-5.7806
JCHAIN	-0.161204	19.8455	-1.07095	0.298302	0.60769	-5.78071
INPP4B	-1.10415	13.7815	-1.07048	0.298508	0.60769	-5.7812
GRK2	-0.548712	11.3565	-1.06862	0.299322	0.608645	-5.78311
SNRPD2	-0.303992	13.1471	-1.06778	0.299691	0.608694	-5.78397
VAPA	0.275605	10.3137	1.06659	0.300216	0.60906	-5.7852
RALB	0.259044	15.324	1.06502	0.300908	0.609762	-5.78681
SYTL4	0.268216	13.3716	1.06201	0.302233	0.611523	-5.78988
CDH2	-0.32111	10.7997	-1.06104	0.302662	0.611523	-5.79087
C3	-0.152336	23.1493	-1.06069	0.302816	0.611523	-5.79123
F2	-0.17065	20.5468	-1.05841	0.303829	0.61266	-5.79356
ATP6AP2	0.228231	15.1708	1.05654	0.304658	0.61266	-5.79546
GAL	0.430361	11.1213	1.05509	0.305301	0.61266	-5.79693
CON_sp|GELS_HUMAN|	-0.163964	22.4195	-1.055	0.305344	0.61266	-5.79702
RAB27B	0.402343	14.265	1.05482	0.305422	0.61266	-5.7972
DNAJA1	-0.349859	9.94198	-1.05435	0.305632	0.61266	-5.79768
LRG1	0.248568	10.4155	1.05226	0.306564	0.61266	-5.7998
PPIA	0.162447	17.1606	1.05175	0.30679	0.61266	-5.80031
MMP3	-0.233119	14.2271	-1.05161	0.306853	0.61266	-5.80046
RAB6B	0.368504	12.5186	1.05091	0.307165	0.61266	-5.80116
C9	0.153918	20.4401	1.04993	0.307602	0.61266	-5.80215
HNRNPH2	-0.356376	11.9901	-1.04796	0.308487	0.61266	-5.80415
ACO1	-0.311357	12.3934	-1.0478	0.308557	0.61266	-5.80431
ATP5F1D	0.496154	10.7991	1.04724	0.308809	0.61266	-5.80487
CDC42BPB	-0.604716	12.0332	-1.04718	0.308838	0.61266	-5.80494
C1S	-0.153944	23.5696	-1.04696	0.308934	0.61266	-5.80515
IGHV2-70	0.181799	14.4464	1.04462	0.309989	0.614063	-5.80752
APOC3	-0.16079	22.8801	-1.04246	0.31096	0.615297	-5.80969
SPP1	-0.223536	11.0848	-1.04156	0.311365	0.615408	-5.81059
HLA-DQB1	-0.797195	15.2744	-1.04004	0.312054	0.61608	-5.81212
FCN2	0.332212	13.1692	1.03884	0.312596	0.61646	-5.81332
HNRNPU	0.385351	13.8846	1.03718	0.313346	0.61725	-5.81498
MGAT1	-0.172125	15.7023	-1.03563	0.314051	0.617949	-5.81653
TMEM109	0.366911	10.6541	1.03307	0.315216	0.619325	-5.81909
RAB13	0.249563	13.6543	1.03255	0.315452	0.619325	-5.81961
ANG	-0.173942	19.4413	-1.03021	0.316517	0.620725	-5.82193
CCT5	0.330619	11.5061	1.02508	0.318865	0.624636	-5.82702
SWAP70	-0.399612	11.7652	-1.02405	0.319339	0.624871	-5.82804
PLXNB1	0.219482	11.6117	1.02249	0.320056	0.624912	-5.82958
IGLV1-51	-0.18122	18.4549	-1.02247	0.320068	0.624912	-5.82961
FABP5	-0.247322	13.0631	-1.02106	0.320716	0.625484	-5.831
PRKAA1	0.469229	9.6291	1.01844	0.321927	0.627153	-5.83358
APCS	-0.248224	22.143	-1.01543	0.323319	0.628557	-5.83654
CTSB	-0.137412	13.5973	-1.01502	0.323507	0.628557	-5.83694
CON_sp|ALBU_HUMAN|	-0.13849	22.1908	-1.01457	0.323716	0.628557	-5.83738
AHNAK	0.169966	16.0367	1.01201	0.324908	0.630178	-5.83989
RPS15	0.440856	12.1984	1.00765	0.326941	0.633426	-5.84415
RPL3	-0.193484	17.674	-1.00658	0.327439	0.633695	-5.84519
FOCAD	-0.241654	14.4457	-1.00408	0.328609	0.635263	-5.84762
IGHG4	0.22046	21.9481	1.00088	0.330114	0.636467	-5.85073
VPS13C	0.375316	14.464	1.00059	0.330251	0.636467	-5.85101
SDCBP	0.240324	11.2355	1.00009	0.330485	0.636467	-5.8515
ANXA2P2	0.388855	10.5601	0.999689	0.330674	0.636467	-5.85188
METRNL	-0.191806	13.2769	-0.998668	0.331156	0.636699	-5.85287
CBR1	0.222484	11.1987	0.996605	0.332129	0.63759	-5.85487
ALDOA	0.353417	13.7267	0.996156	0.332342	0.63759	-5.8553
KIF2C	-0.15591	18.3965	-0.994385	0.333179	0.638503	-5.85701
EFHD2	-0.344655	18.6271	-0.991234	0.334674	0.639964	-5.86004
APOM	-0.154327	17.4058	-0.990793	0.334883	0.639964	-5.86046
NCK2	0.201248	11.4214	0.989668	0.335418	0.639964	-5.86154
IGHV3-38-3	0.170049	12.4169	0.989092	0.335692	0.639964	-5.8621
IGLL1	0.172164	14.9706	0.98896	0.335755	0.639964	-5.86222
ATP5F1B	-0.262718	13.6381	-0.987625	0.336391	0.640485	-5.8635
CPNE3	0.341497	11.2361	0.985911	0.337209	0.640948	-5.86514
JAK1	0.226233	13.1231	0.985342	0.33748	0.640948	-5.86569
AGT	-0.152207	15.9678	-0.984125	0.338062	0.640948	-5.86685
TYMP	0.291797	10.7133	0.984074	0.338087	0.640948	-5.8669
CON_sp|ALBU_BOVIN|	-0.267247	14.8086	-0.980862	0.339625	0.643126	-5.86996
PRH1	0.555501	10.6354	0.978425	0.340796	0.643126	-5.87228
EIF1	0.211709	12.7809	0.978044	0.340979	0.643126	-5.87264
ESM1	0.23601	11.0763	0.97703	0.341468	0.643126	-5.8736
RBMXL1	0.279282	12.4387	0.976613	0.341668	0.643126	-5.874
INF2	0.318658	13.527	0.974798	0.342544	0.643126	-5.87572
CON_sp|RETBP_HUMAN|	-0.169158	17.6596	-0.974574	0.342652	0.643126	-5.87593
F13B	0.298173	14.345	0.973889	0.342983	0.643126	-5.87658
SERPINB5	-0.162183	16.5881	-0.973519	0.343161	0.643126	-5.87693
IGLC7	0.23185	12.4471	0.972369	0.343718	0.643126	-5.87801
DAZAP1	-0.209903	12.8211	-0.972217	0.343791	0.643126	-5.87816
IGLV2-8	-0.16068	18.3775	-0.971717	0.344033	0.643126	-5.87863
IGHV4-28	0.14239	16.2966	0.970627	0.344561	0.643126	-5.87966
TALDO1	-0.135056	17.2864	-0.969011	0.345345	0.643126	-5.88118
SLA2	0.314149	12.0806	0.968561	0.345563	0.643126	-5.8816
SELP	0.260457	12.9959	0.968506	0.34559	0.643126	-5.88165
HABP2	-0.132525	23.7106	-0.968154	0.345761	0.643126	-5.88199
IGHV3-30-5	0.147767	19.5398	0.968087	0.345794	0.643126	-5.88205
UBASH3B	0.359689	12.2086	0.964015	0.347776	0.645295	-5.88587
SLC25A5	0.678856	15.0809	0.963014	0.348265	0.645295	-5.88681
MFAP5	-0.207473	11.6193	-0.961817	0.34885	0.645295	-5.88793
OIT3	0.222935	12.3256	0.961644	0.348934	0.645295	-5.88809
IGHV3-43	-0.356546	11.3568	-0.961302	0.349102	0.645295	-5.88841
NAP1L4	-0.346709	11.4805	-0.961195	0.349154	0.645295	-5.88851
SERPINB6	0.499257	10.7324	0.958859	0.350298	0.646732	-5.89069
ACTA1	0.353488	16.6882	0.957257	0.351084	0.647506	-5.89219
DDOST	0.379422	11.4034	0.956068	0.351668	0.647906	-5.89329
PCNP	-0.276943	10.3721	-0.954783	0.3523	0.648394	-5.89449
F11R	0.298274	13.4296	0.953742	0.352813	0.648661	-5.89545
EVL	0.540084	13.9794	0.951285	0.354024	0.64929	-5.89773
F9	-0.162627	20.4168	-0.950387	0.354468	0.64929	-5.89856
SH3BGRL3	0.544141	12.2103	0.949167	0.355071	0.64929	-5.89969
CFI	0.159947	14.721	0.949135	0.355087	0.64929	-5.89972
MPO	-0.273198	17.6521	-0.948654	0.355325	0.64929	-5.90017
SDC1	-0.348752	10.4905	-0.94852	0.355392	0.64929	-5.90029
RPL7A	-0.261566	13.1269	-0.947434	0.35593	0.64929	-5.90129
TMSB4X	0.364195	13.864	0.946789	0.356249	0.64929	-5.90189
IGKV2D-28	0.158672	19.1967	0.943529	0.357869	0.64929	-5.90489
HNRNPH3	0.255284	12.4444	0.942767	0.358248	0.64929	-5.90559
CHMP6	0.142097	13.1392	0.941943	0.358658	0.64929	-5.90634
COL1A2	-0.255379	14.9252	-0.941317	0.35897	0.64929	-5.90692
SH3BGRL	0.300816	11.2869	0.940949	0.359154	0.64929	-5.90726
TGOLN2	-0.293368	9.56772	-0.940587	0.359335	0.64929	-5.90759
RNASE4	-0.151787	18.5033	-0.940356	0.359449	0.64929	-5.9078
IGHV3-13	0.235567	15.8957	0.940118	0.359568	0.64929	-5.90802
ITPR1	0.411682	10.977	0.939732	0.359761	0.64929	-5.90837
CDH17	0.615632	13.1833	0.939701	0.359777	0.64929	-5.9084
RGS18	0.313528	13.0623	0.93884	0.360207	0.649402	-5.90919
VARS1	-0.2746	13.1973	-0.937419	0.360917	0.650019	-5.91049
LGALSL	0.320429	11.4106	0.934731	0.362264	0.65178	-5.91294
HMGB1	-0.376427	15.0183	-0.931201	0.364037	0.653541	-5.91615
ASGR1	0.487605	16.1166	0.931189	0.364043	0.653541	-5.91616
VEGFC	0.148144	13.2709	0.929	0.365146	0.653541	-5.91815
F8	-0.162471	15.7096	-0.928517	0.36539	0.653541	-5.91859
CCL16	-0.148898	15.2078	-0.928348	0.365475	0.653541	-5.91874
SOD2	-0.427248	11.2552	-0.927506	0.365901	0.653541	-5.9195
PRKAR1A	0.328453	12.038	0.926814	0.36625	0.653541	-5.92013
ANO6	-0.313125	10.5561	-0.92658	0.366368	0.653541	-5.92034
NCAN	-0.348746	12.2737	-0.925695	0.366816	0.653541	-5.92114
CSK	0.21856	14.3064	0.924417	0.367463	0.653541	-5.9223
RPSA	0.236712	12.3577	0.924246	0.367549	0.653541	-5.92245
PARP1	0.274141	11.5223	0.923857	0.367747	0.653541	-5.9228
APOC4	-0.207267	18.4105	-0.923246	0.368056	0.653541	-5.92335
GNAS	-0.321965	12.0957	-0.921432	0.368977	0.654516	-5.92498
CON_sp|CATG_HUMAN|	-0.296305	16.4775	-0.920179	0.369614	0.654988	-5.92611
EDF1	0.264476	11.8081	0.919112	0.370156	0.655292	-5.92707
PTBP1	0.230363	13.3018	0.916111	0.371686	0.657105	-5.92976
FGFR1	-0.254643	11.5799	-0.915642	0.371925	0.657105	-5.93018
SNX6	0.226476	12.2021	0.914823	0.372344	0.657187	-5.93091
PLOD3	0.456306	12.0206	0.913109	0.373221	0.657667	-5.93244
LAMA4	0.338028	9.28679	0.912834	0.373361	0.657667	-5.93269
CHD4	0.458513	11.2483	0.91118	0.374209	0.658503	-5.93416
WIPF1	-0.201452	13.9322	-0.909167	0.375242	0.659487	-5.93595
SOST	0.16411	11.9096	0.908635	0.375515	0.659487	-5.93643
DOK2	0.233984	12.3227	0.9067	0.376511	0.66001	-5.93814
PDPR	-0.172135	13.8064	-0.906012	0.376865	0.66001	-5.93875
YWHAQ	0.43843	12.3566	0.905868	0.376939	0.66001	-5.93888
SPTBN1	0.173227	15.7312	0.904781	0.377499	0.66001	-5.93984
C4B_2	-0.124273	23.221	-0.904425	0.377683	0.66001	-5.94016
FGL1	0.319857	15.4068	0.902906	0.378467	0.660517	-5.9415
RAB21	0.226467	12.1332	0.90183	0.379023	0.660517	-5.94245
LCP1	-0.135913	13.2365	-0.900693	0.379612	0.660517	-5.94345
PDGFC	0.226339	13.6959	0.899976	0.379983	0.660517	-5.94408
HLA-A	0.279791	13.3177	0.899783	0.380083	0.660517	-5.94425
CCL18	-0.148334	18.9214	-0.899522	0.380218	0.660517	-5.94448
SMAP2	-0.247423	11.2831	-0.898466	0.380766	0.660817	-5.94541
MIF	-0.510242	10.9799	-0.89764	0.381194	0.660912	-5.94614
TUBA1A	0.404003	13.6982	0.896887	0.381586	0.660941	-5.9468
CCDC124	0.415095	10.4863	0.895202	0.382461	0.661808	-5.94828
H1-0	-0.286937	14.0559	-0.893064	0.383575	0.663082	-5.95015
IGKV1D-39	0.148171	17.2598	0.892019	0.38412	0.663082	-5.95106
RAB7A	-0.173225	14.752	-0.891626	0.384325	0.663082	-5.95141
XPNPEP1	-0.313027	10.0442	-0.888054	0.386192	0.665654	-5.95452
TPM1.1	0.4041	11.6947	0.886488	0.387013	0.666418	-5.95588
AZGP1	-0.134987	14.2255	-0.883602	0.388528	0.6668	-5.95838
ACTR2	0.257272	12.9631	0.883494	0.388585	0.6668	-5.95848
EIF4B	-0.800609	12.0071	-0.881527	0.38962	0.6668	-5.96018
MFAP4	-0.202254	9.53761	-0.880981	0.389908	0.6668	-5.96065
PTPRB	0.170845	12.692	0.880733	0.390039	0.6668	-5.96087
MMP19	-0.179516	14.0359	-0.879218	0.390837	0.6668	-5.96217
BIN2	0.221506	13.9205	0.878802	0.391057	0.6668	-5.96253
EIF2AK2	0.384577	10.7402	0.878734	0.391093	0.6668	-5.96259
RPS6KA3	0.279789	10.8846	0.878297	0.391324	0.6668	-5.96297
LYPLA1	0.243065	12.0603	0.878156	0.391398	0.6668	-5.96309
STAT5B	0.35751	11.2361	0.877497	0.391747	0.6668	-5.96365
IGLV7-46	0.122543	16.5492	0.876894	0.392065	0.6668	-5.96417
SPINK5	0.145033	17.1408	0.87664	0.3922	0.6668	-5.96439
MTSS1	0.523522	11.0295	0.875125	0.393002	0.6668	-5.96569
RPL19	-0.315921	12.6252	-0.874845	0.39315	0.6668	-5.96593
M6PR	-0.868217	12.4655	-0.8746	0.39328	0.6668	-5.96614
SCG5	-0.329893	10.0625	-0.872305	0.394497	0.667103	-5.96811
IGF2R	-0.199473	19.0367	-0.872243	0.39453	0.667103	-5.96816
EIF4A1	0.148967	13.0216	0.872126	0.394592	0.667103	-5.96826
OAF	0.148997	12.9824	0.869637	0.395916	0.66763	-5.97039
IGKV2-40	0.306094	11.8329	0.869451	0.396015	0.66763	-5.97055
ENO1	0.147385	15.9802	0.869406	0.396039	0.66763	-5.97059
GSR	0.341554	11.1283	0.86853	0.396505	0.667779	-5.97134
TOR1B	-0.296303	10.6255	-0.866509	0.397583	0.668956	-5.97306
C1RL	0.169752	13.286	0.865639	0.398048	0.669099	-5.9738
FCN1	-0.387963	15.7571	-0.863597	0.399139	0.670245	-5.97553
CON_sp|CAS1_BOVIN|	-0.261484	14.2089	-0.862485	0.399735	0.670245	-5.97647
SCUBE2	-0.208155	11.5992	-0.862185	0.399895	0.670245	-5.97673
SIRPB1	-0.206164	15.958	-0.861247	0.400398	0.670245	-5.97752
CCNY	-1.04678	12.6892	-0.860175	0.400973	0.670245	-5.97843
PRKDC	-0.153891	20.1084	-0.86011	0.401008	0.670245	-5.97848
PEBP1	-0.195365	13.4169	-0.85919	0.401502	0.670436	-5.97926
ACSL4	0.308438	10.6964	0.858386	0.401934	0.670524	-5.97994
PTPRJ	0.22673	12.5356	0.855451	0.403514	0.672102	-5.98241
SPTA1	0.320469	12.1651	0.855213	0.403642	0.672102	-5.98261
ILK	0.263621	17.0021	0.853233	0.40471	0.673246	-5.98427
HNRNPD	-0.182413	14.3809	-0.849022	0.406988	0.675789	-5.98779
NUCB1	0.170534	12.1252	0.848991	0.407005	0.675789	-5.98782
CD47	0.258661	15.0451	0.846986	0.408092	0.676577	-5.98949
IGFBP7	-0.127902	16.6757	-0.8464	0.408411	0.676577	-5.98998
H2AC21	-0.178862	12.6626	-0.845018	0.409162	0.676577	-5.99113
GLA	-0.319841	9.43673	-0.84416	0.409628	0.676577	-5.99184
TUBB	0.194665	14.1583	0.843131	0.410189	0.676577	-5.9927
ASPH	-0.176473	13.904	-0.841777	0.410927	0.676577	-5.99382
SLC2A3	0.294889	15.3771	0.84123	0.411225	0.676577	-5.99427
SERPING1	-0.173829	21.3458	-0.840256	0.411756	0.676577	-5.99508
IGLV1-40	-0.161327	14.828	-0.840005	0.411894	0.676577	-5.99528
IGHD	0.137924	17.6689	0.839044	0.412419	0.676577	-5.99608
STXBP3	0.244347	10.8583	0.8388	0.412552	0.676577	-5.99628
FARSA	0.219747	10.8249	0.838749	0.41258	0.676577	-5.99632
NEXN	0.305787	11.9907	0.83866	0.412629	0.676577	-5.9964
MTTP	0.488281	12.6214	0.838263	0.412846	0.676577	-5.99672
WAS	-0.173327	13.9763	-0.836762	0.413667	0.677294	-5.99796
LTBP4	-0.196156	10.5551	-0.835112	0.414572	0.677625	-5.99932
TAOK3	0.236174	10.5532	0.83442	0.414951	0.677625	-5.99989
CFL1	0.161108	19.706	0.834292	0.415021	0.677625	-5.99999
VNN1	-0.193587	10.1534	-0.832986	0.415738	0.678121	-6.00106
CON_sp|TRFE_HUMAN|	-0.11215	17.3822	-0.83234	0.416093	0.678121	-6.00159
EIF5	-0.308804	15.5471	-0.830215	0.417263	0.679339	-6.00333
PIGR	-0.161407	14.9621	-0.829583	0.417611	0.679339	-6.00385
PFKP	0.251436	13.2062	0.82776	0.418616	0.680347	-6.00534
DDX39A	0.354381	10.3203	0.826059	0.419556	0.681247	-6.00673
GALT	-0.183031	17.9926	-0.825193	0.420034	0.681381	-6.00743
PCSK9	-0.160807	14.8466	-0.824065	0.420658	0.681381	-6.00835
FLOT1	0.163884	11.1308	0.822961	0.42127	0.681381	-6.00924
GNB1	0.172881	14.8228	0.822364	0.4216	0.681381	-6.00973
PLGLA	-0.130717	21.4242	-0.822223	0.421678	0.681381	-6.00984
STAB1	0.597936	13.6361	0.821725	0.421955	0.681381	-6.01024
HNRNPF	-0.218813	9.42412	-0.82061	0.422573	0.681545	-6.01115
HMGB3	-0.333033	15.3752	-0.820152	0.422828	0.681545	-6.01152
C2	-0.125982	15.7046	-0.819336	0.423281	0.681653	-6.01218
OSTF1	-0.175204	14.4263	-0.818276	0.423871	0.68198	-6.01303
LYN	0.179795	12.4655	0.815749	0.425278	0.68362	-6.01507
GIP	-0.677274	11.1196	-0.813249	0.426673	0.684608	-6.01708
CALR	0.320327	12.3376	0.812655	0.427004	0.684608	-6.01755
ACTN1	0.375488	14.9948	0.812054	0.42734	0.684608	-6.01804
NTS	-0.211486	11.7127	-0.81187	0.427443	0.684608	-6.01818
C1QTNF4	-0.167175	16.0624	-0.806916	0.430219	0.688429	-6.02214
HSD17B4	0.27622	12.3853	0.804658	0.431488	0.689288	-6.02394
TGFB1I1	0.284838	10.3861	0.803954	0.431884	0.689288	-6.0245
F13A1	0.292984	15.6831	0.802914	0.43247	0.689288	-6.02532
BZW1	0.209874	12.7811	0.80271	0.432585	0.689288	-6.02548
OVCH2	0.124435	16.509	0.802016	0.432976	0.689288	-6.02603
EPPK1	-0.116028	15.6212	-0.801797	0.433099	0.689288	-6.0262
FHOD1	0.330773	11.2872	0.800344	0.433919	0.689682	-6.02735
DDX1	0.223569	11.0864	0.799453	0.434422	0.689682	-6.02806
FGG.1	-0.237293	10.0639	-0.798716	0.434839	0.689682	-6.02864
ERP29	-0.182129	13.4055	-0.798071	0.435204	0.689682	-6.02915
RPS7	0.20693	13.6179	0.797899	0.435301	0.689682	-6.02928
NDNF	0.305273	10.339	0.797168	0.435715	0.689719	-6.02986
EFTUD2	0.819905	19.7401	0.796235	0.436242	0.689935	-6.03059
ASAP1	0.230399	12.0463	0.793137	0.438	0.692095	-6.03303
LBP	0.129449	21.2227	0.790239	0.439647	0.693417	-6.0353
FCMR	0.166915	11.1735	0.789158	0.440262	0.693417	-6.03614
ADAMTS5	0.259429	10.635	0.789062	0.440317	0.693417	-6.03621
CXCL12	-0.114134	16.4972	-0.788902	0.440408	0.693417	-6.03634
PROC	-0.162133	19.6451	-0.788037	0.440902	0.693575	-6.03701
CNDP1	0.35756	10.3576	0.785312	0.442457	0.694448	-6.03913
COL1A1	-0.173631	14.9032	-0.784992	0.44264	0.694448	-6.03938
THSD4	0.452104	13.4768	0.784939	0.44267	0.694448	-6.03942
TUBA1B	0.225188	14.1565	0.784308	0.443031	0.694448	-6.03991
SRP9	-0.210204	12.6598	-0.780719	0.445086	0.696881	-6.04269
CLSTN1	-0.172367	11.4553	-0.780115	0.445433	0.696881	-6.04316
SERPINB1	0.159631	11.5646	0.779532	0.445767	0.696881	-6.04361
BPI	-0.246502	16.3783	-0.777952	0.446675	0.697682	-6.04482
RPS19	-0.195169	13.7791	-0.776845	0.447312	0.697838	-6.04568
OMD	0.291131	13.2866	0.776404	0.447565	0.697838	-6.04601
S100A7	0.134108	13.2941	0.774599	0.448605	0.698696	-6.0474
C4BPB	0.13975	19.8036	0.774074	0.448907	0.698696	-6.0478
PI16	-0.131054	12.0834	-0.772591	0.449763	0.698869	-6.04894
STK26	-0.279628	17.2296	-0.772508	0.449811	0.698869	-6.049
MT-ATP6	-0.278105	10.501	-0.767747	0.452564	0.702529	-6.05263
MYH14	-0.126749	17.7378	-0.766611	0.453223	0.702714	-6.0535
SNAP23	0.187984	11.3803	0.764919	0.454205	0.702714	-6.05478
SH3GL1	0.265488	11.138	0.763858	0.454821	0.702714	-6.05558
DNAJA2	-0.166238	11.8002	-0.76341	0.455082	0.702714	-6.05592
LASP1	0.13194	15.6294	0.763104	0.455259	0.702714	-6.05615
TUFM	-0.228802	12.7025	-0.762777	0.45545	0.702714	-6.0564
B4GALT1	0.147666	13.2209	0.762283	0.455737	0.702714	-6.05677
RPS24	-0.223366	13.1538	-0.762057	0.455869	0.702714	-6.05694
ESD	0.176396	15.3095	0.759979	0.457079	0.703966	-6.05851
NRGN	0.356792	14.0717	0.756312	0.45922	0.706255	-6.06127
PGAM1	-0.284492	12.2351	-0.756062	0.459366	0.706255	-6.06145
RPS13	-0.236654	13.5323	-0.753027	0.461143	0.70837	-6.06373
SERPINE1	0.321214	15.4681	0.751994	0.461748	0.708487	-6.0645
CAVIN2	0.319748	15.3934	0.751275	0.46217	0.708487	-6.06503
MAP4K5	-0.764264	11.9876	-0.750844	0.462423	0.708487	-6.06535
ARHGEF2	0.21482	11.344	0.748158	0.464002	0.710289	-6.06735
LMNB1	0.380692	11.9337	0.744449	0.466187	0.713015	-6.0701
CNTN1	-0.406661	19.2198	-0.741287	0.468054	0.715252	-6.07243
IGHV1-8	-0.12854	12.5987	-0.733956	0.472402	0.721272	-6.0778
C4BPA	0.132914	22.1869	0.732781	0.473101	0.721628	-6.07865
MYOC	-0.193217	12.2819	-0.731915	0.473617	0.721628	-6.07928
PRG4	0.142228	13.9144	0.731503	0.473862	0.721628	-6.07958
UNC13D	0.276403	11.1528	0.729705	0.474934	0.722637	-6.08089
HGFAC	0.138181	15.3784	0.72889	0.475421	0.722754	-6.08148
L1CAM	-0.121899	19.8845	-0.727296	0.476373	0.723578	-6.08263
RPL18A	0.262958	10.405	0.726443	0.476882	0.72373	-6.08325
ANP32A	-0.219637	10.3914	-0.722916	0.478995	0.72631	-6.08579
INHBC	0.201189	14.392	0.721586	0.479792	0.726895	-6.08674
PRDX5	-0.148917	15.6157	-0.718908	0.481401	0.728118	-6.08866
ABRACL	0.151993	10.8313	0.718242	0.481802	0.728118	-6.08914
GALK1	-0.250529	11.0728	-0.718184	0.481837	0.728118	-6.08918
PEPCAL_11|PEPCAL_11|	-0.120896	20.2796	-0.717182	0.48244	0.728405	-6.08989
PCYOX1	-0.130442	12.8421	-0.715451	0.483483	0.729357	-6.09113
ASAP2	0.268298	11.3544	0.709963	0.486798	0.73342	-6.09502
KIF2A	0.301825	13.0774	0.709618	0.487007	0.73342	-6.09526
FLNA	0.15683	16.6277	0.707637	0.488207	0.7346	-6.09666
A4GALT	-0.158469	10.834	-0.704045	0.490388	0.737253	-6.09918
CELSR2	-0.121069	13.0582	-0.700299	0.492669	0.739908	-6.1018
SULT1A3	0.194256	13.2804	0.699768	0.492992	0.739908	-6.10217
ECM1	0.099	13.617	0.6981	0.494011	0.740702	-6.10333
coy_tr|B4E1Z4|B4E1Z4_HUMAN readthrough, C3/C5 convertase OS=Homo sapiens OX=9606	-0.102587	19.3533	-0.697526	0.494361	0.740702	-6.10373
EIF2S3	0.408151	11.9635	0.696486	0.494996	0.741025	-6.10446
PRKCB	-0.251721	12.3136	-0.690319	0.498774	0.745497	-6.10872
CCL15	-0.186118	15.7105	-0.690231	0.498828	0.745497	-6.10878
PON3	-0.12283	11.1614	-0.68773	0.500365	0.747161	-6.11049
IGHV3-9	0.108478	16.2418	0.686278	0.501259	0.747862	-6.11149
ACLY	-0.247333	11.0024	-0.685437	0.501777	0.748003	-6.11206
LSR	-0.186	13.5856	-0.683992	0.502667	0.748699	-6.11305
CCL14	-0.11446	19.5254	-0.682961	0.503303	0.749014	-6.11375
C1QA	-0.0926464	22.7753	-0.681046	0.504486	0.750141	-6.11506
IGLV3-1	0.103408	13.8522	0.678544	0.506034	0.751809	-6.11675
IGLV3-19	0.101635	17.603	0.677281	0.506816	0.751847	-6.11761
NCL	-0.240696	12.7937	-0.677128	0.506911	0.751847	-6.11771
DSP	0.261076	13.1494	0.672485	0.509793	0.755486	-6.12084
COLEC10	-0.109001	15.9118	-0.667878	0.512661	0.758746	-6.12392
TIMP2	-0.139458	12.1732	-0.667572	0.512852	0.758746	-6.12412
HLA-A.2	-0.3604	12.6826	-0.664896	0.514523	0.760499	-6.1259
RTCB	0.176361	12.4357	0.663768	0.515228	0.760499	-6.12665
INPP5D	-0.155344	13.5589	-0.663605	0.51533	0.760499	-6.12676
LAMP1	0.386358	10.5969	0.6622	0.516209	0.76116	-6.12769
CP	-0.178716	17.5503	-0.661297	0.516775	0.761358	-6.12829
LIMD2	0.177886	9.38172	0.660399	0.517337	0.761551	-6.12888
C4A	-0.0976971	22.0132	-0.659542	0.517875	0.761708	-6.12944
EMILIN1	0.172829	11.9689	0.657347	0.519252	0.763098	-6.13089
GNAQ	0.234987	13.8348	0.656199	0.519974	0.763522	-6.13164
ADIRF	0.197182	11.5013	0.654894	0.520794	0.763688	-6.1325
ARAP1	0.306257	11.149	0.654644	0.520952	0.763688	-6.13266
EEF1B2	0.227399	10.9868	0.652455	0.522331	0.764671	-6.13409
CSF1	-0.130891	13.1758	-0.652203	0.522489	0.764671	-6.13425
EIF4G2	-0.246339	11.0472	-0.648995	0.524514	0.766998	-6.13634
CD226	0.312394	10.3758	0.647496	0.525461	0.767602	-6.13731
SNED1	-0.109444	12.0661	-0.646206	0.526277	0.767602	-6.13815
IGKV3-7	0.106335	18.1821	0.645696	0.5266	0.767602	-6.13848
ATP5F1A	0.240979	12.9042	0.645592	0.526666	0.767602	-6.13854
HTRA1	-0.120623	17.252	-0.643278	0.528132	0.769103	-6.14003
CLU	0.0973613	22.2872	0.641785	0.529079	0.769561	-6.14099
ARPC5	-0.136671	13.9563	-0.641409	0.529318	0.769561	-6.14124
PPID	0.222884	11.7916	0.640366	0.52998	0.769889	-6.1419
ACTB	0.208734	19.3199	0.639556	0.530495	0.770003	-6.14242
MAN1A2	-0.334694	13.1698	-0.637175	0.53201	0.771064	-6.14394
CACYBP	0.140143	12.8008	0.637033	0.5321	0.771064	-6.14403
KRT18	-0.304961	13.9039	-0.63633	0.532548	0.77108	-6.14448
MPRIP	-0.0999202	17.9488	-0.635644	0.532985	0.77108	-6.14492
CLTC	0.180134	13.2131	0.633901	0.534096	0.772056	-6.14602
PON1	0.0907087	17.751	0.629977	0.536603	0.775045	-6.14851
HPX	-0.097063	17.4001	-0.623805	0.540559	0.78005	-6.15238
TPM4	0.253494	15.537	0.623192	0.540953	0.78005	-6.15276
CD93	0.171208	10.8213	0.621317	0.542159	0.780061	-6.15393
GPT	0.223849	10.0104	0.620849	0.54246	0.780061	-6.15422
ATL1	0.196536	12.1312	0.620538	0.54266	0.780061	-6.15442
YARS1	0.146567	13.9162	0.620432	0.542728	0.780061	-6.15448
YES1	-0.20206	14.2577	-0.619352	0.543423	0.780424	-6.15515
TNS1	-0.261103	11.4003	-0.615783	0.545725	0.783093	-6.15736
UTRN	-0.155253	16.3526	-0.614452	0.546584	0.783689	-6.15818
USP15	0.0973112	14.2758	0.6135	0.5472	0.783903	-6.15877
ABLIM1	-0.0945976	17.2469	-0.612847	0.547621	0.783903	-6.15917
ATP6V1A	-0.21799	10.5691	-0.611803	0.548297	0.784159	-6.15981
RPL29	0.185525	13.8326	0.611197	0.548689	0.784159	-6.16018
GDI2	-0.0954136	12.2237	-0.608703	0.550305	0.785833	-6.16171
STX11	0.222628	11.6185	0.607958	0.550789	0.785887	-6.16216
VPS35	-0.382497	11.3181	-0.60406	0.553321	0.788283	-6.16453
HNRNPK	0.119304	14.3199	0.603876	0.55344	0.788283	-6.16464
P4HB	-0.0931444	11.6337	-0.603311	0.553808	0.788283	-6.16498
GNLY	0.103125	11.9397	0.602411	0.554393	0.78848	-6.16553
STXBP2	0.130146	13.121	0.600419	0.555691	0.78969	-6.16673
WDR44	-0.203955	13.3834	-0.598784	0.556757	0.790197	-6.16771
UBE2O	-0.342734	12.8205	-0.598499	0.556943	0.790197	-6.16788
RPL18	0.197488	12.3323	0.597531	0.557575	0.790458	-6.16847
BTK	0.183628	13.4412	0.595943	0.558612	0.791293	-6.16942
APOC1	-0.0832066	20.117	-0.594775	0.559377	0.79174	-6.17011
GP5	0.183006	11.8803	0.59008	0.562452	0.793167	-6.17291
ACTN4	-0.259199	12.0772	-0.589523	0.562817	0.793167	-6.17324
RPL8	-0.200752	12.1558	-0.588988	0.563168	0.793167	-6.17355
PLP2	0.234265	12.1294	0.587908	0.563877	0.793167	-6.17419
FLOT2	-0.131799	11.1704	-0.587857	0.563911	0.793167	-6.17422
SFTPD	0.115021	18.3932	0.587667	0.564036	0.793167	-6.17433
HNRNPM	0.221665	12.3268	0.586763	0.56463	0.793167	-6.17487
SEMA3F	-0.134126	10.6696	-0.586233	0.564978	0.793167	-6.17518
CFHR5	-0.0795775	21.0151	-0.586086	0.565075	0.793167	-6.17526
APEX1	-0.185402	12.4604	-0.584399	0.566185	0.793167	-6.17626
SEC22B	0.224541	11.7301	0.584107	0.566377	0.793167	-6.17643
HSD17B10	-0.507258	11.2458	-0.583872	0.566532	0.793167	-6.17656
CST2	-0.117637	13.623	-0.583779	0.566593	0.793167	-6.17662
SCGB3A1	0.103144	13.627	0.583653	0.566676	0.793167	-6.17669
MICAL1	-0.184263	10.8074	-0.581457	0.568123	0.79418	-6.17798
KLC1	0.232569	11.2116	0.580737	0.568598	0.79418	-6.1784
ADGRG6	0.323649	12.2365	0.580507	0.56875	0.79418	-6.17853
IGHV1-2	-0.0894584	15.605	-0.574521	0.572706	0.799073	-6.18201
ARHGAP1	0.343992	11.5376	0.573214	0.573572	0.799648	-6.18276
KRT10	0.340359	15.2293	0.569827	0.575819	0.80028	-6.1847
GDF15	-0.115276	12.6069	-0.569247	0.576204	0.80028	-6.18504
POSTN.1	0.104202	10.6062	0.569029	0.576349	0.80028	-6.18516
MYH9	0.159323	18.659	0.568192	0.576905	0.80028	-6.18564
SRI	0.137175	12.6161	0.567967	0.577054	0.80028	-6.18577
EEF1D	0.116109	11.4709	0.567944	0.57707	0.80028	-6.18578
NAP1L1	0.156999	14.5867	0.56775	0.577199	0.80028	-6.18589
HNRNPH1	-0.156388	12.6241	-0.564556	0.579324	0.802596	-6.18771
RPS20	0.157751	11.9887	0.563213	0.580219	0.803205	-6.18847
NEO1	-0.0938485	17.3227	-0.560962	0.581721	0.804161	-6.18974
EIF2B1	0.0923009	17.3617	0.560812	0.581821	0.804161	-6.18983
DEFA5	0.161463	11.911	0.560068	0.582317	0.804218	-6.19025
RPS11	-0.254908	11.3993	-0.55796	0.583726	0.804874	-6.19143
AFP	-0.102341	20.0439	-0.557545	0.584004	0.804874	-6.19167
HPN	-0.0992969	16.3938	-0.55731	0.584161	0.804874	-6.1918
UBA7	-0.259178	10.1983	-0.556411	0.584763	0.804949	-6.1923
PPP1R12A	-0.151725	11.5335	-0.555866	0.585127	0.804949	-6.19261
TPM3	-0.140007	12.8724	-0.554275	0.586193	0.80537	-6.19349
PCBP2	0.134314	14.2304	0.554047	0.586346	0.80537	-6.19362
ADAM23	0.164553	14.3385	0.552561	0.587342	0.80565	-6.19445
IGHV2-70D	0.0860226	17.7759	0.55235	0.587483	0.80565	-6.19457
CFD	-0.0893393	19.6985	-0.551701	0.587919	0.80565	-6.19493
CD37	0.120356	13.5115	0.549728	0.589243	0.806285	-6.19602
IGHV4-39	0.081195	17.9598	0.549649	0.589296	0.806285	-6.19606
MFGE8	-0.188837	10.4191	-0.548752	0.5899	0.806486	-6.19656
HLA-DRA	-0.125497	9.39499	-0.546983	0.591089	0.807486	-6.19754
NT5C3A	0.193673	15.1925	0.545253	0.592253	0.807528	-6.19849
RPS5	0.189923	12.0765	0.544925	0.592475	0.807528	-6.19867
GAK	0.453464	16.1066	0.544286	0.592905	0.807528	-6.19902
HNRNPA2B1	0.179833	14.6677	0.542848	0.593874	0.807528	-6.1998
RPS16	-0.148926	13.9682	-0.542265	0.594268	0.807528	-6.20012
MAN1C1	0.107983	16.7574	0.542185	0.594322	0.807528	-6.20017
IGKV3-11	-0.0989995	17.5	-0.542099	0.59438	0.807528	-6.20021
LFNG	-0.0967368	14.5967	-0.541356	0.594881	0.807528	-6.20062
MAPRE2	0.150289	15.9778	0.540194	0.595666	0.807528	-6.20125
GPLD1	-0.115973	10.7065	-0.539951	0.59583	0.807528	-6.20138
PACS1	0.228577	11.7421	0.539474	0.596153	0.807528	-6.20164
LAG3	0.223149	11.3526	0.538366	0.596901	0.807922	-6.20224
CON_sp|CRP_HUMAN|	-0.182935	17.8964	-0.534094	0.599793	0.81106	-6.20455
RYR2	-0.100672	19.7182	-0.533585	0.600138	0.81106	-6.20483
GALNT1	-0.0957156	14.913	-0.531729	0.601397	0.811597	-6.20582
GADD45A	-0.247699	14.4247	-0.530364	0.602324	0.811597	-6.20655
QSOX1	-0.084753	17.7324	-0.530309	0.602361	0.811597	-6.20658
ANGPTL4	-0.121684	12.1812	-0.530288	0.602375	0.811597	-6.20659
ARPC2	0.167128	13.6609	0.529171	0.603134	0.812	-6.20719
IL1RAP	0.211864	10.5729	0.527834	0.604043	0.812603	-6.2079
B3GALNT1	-0.106037	16.7028	-0.525999	0.605292	0.813246	-6.20888
SLC39A10	-0.132544	13.6742	-0.525469	0.605653	0.813246	-6.20916
PLXDC2	-0.0907994	14.7485	-0.52504	0.605945	0.813246	-6.20938
TPP1	-0.136228	11.7247	-0.524425	0.606364	0.813246	-6.20971
IGHV2-26	0.109454	13.7956	0.52243	0.607724	0.814451	-6.21076
PAM	0.080817	14.157	0.521571	0.60831	0.814479	-6.21121
IGHA1	-0.0787203	19.9656	-0.52068	0.608918	0.814479	-6.21168
APOA5	0.139383	18.5095	0.520178	0.609261	0.814479	-6.21194
RPL6	-0.182835	11.6406	-0.519696	0.60959	0.814479	-6.2122
MAP2K1	0.135586	10.7688	0.513865	0.613579	0.818637	-6.21524
CCT8	-0.238877	16.6361	-0.513791	0.61363	0.818637	-6.21527
ADAM10	-0.105679	11.7082	-0.510171	0.616113	0.821329	-6.21714
IGHV3-33	-0.0907713	17.9643	-0.508874	0.617004	0.821896	-6.21781
H1-3	-0.124612	19.0999	-0.507817	0.617731	0.822243	-6.21835
PRDX3	-0.159572	11.548	-0.505921	0.619035	0.82294	-6.21932
PNP	0.262384	12.9603	0.5057	0.619187	0.82294	-6.21944
CON_sp|CASK_BOVIN|	0.136899	10.4371	0.503339	0.620813	0.823792	-6.22064
ST6GAL1	0.0783652	15.9847	0.502702	0.621252	0.823792	-6.22096
IGLV3-25	0.066961	16.051	0.502103	0.621665	0.823792	-6.22126
TIA1	0.141987	10.3683	0.501433	0.622126	0.823792	-6.2216
RPS14	-0.159695	12.7319	-0.501382	0.622162	0.823792	-6.22163
CRYZ	-0.218729	11.7762	-0.49979	0.62326	0.824629	-6.22243
EIF4G3	0.20863	12.5627	0.497866	0.624589	0.825768	-6.2234
IGKV6-21	0.102039	12.965	0.49441	0.62698	0.827911	-6.22513
SSC5D	-0.136681	14.9236	-0.494166	0.627149	0.827911	-6.22526
PTPRC	-0.0664666	12.7196	-0.48974	0.630217	0.831339	-6.22745
DCXR	0.125293	10.749	0.487587	0.631711	0.832689	-6.22852
MST1L	0.19019	13.2164	0.485404	0.633229	0.833817	-6.22959
CETP	0.0812845	18.2446	0.484998	0.633512	0.833817	-6.22979
DIAPH1.1	0.196585	10.4641	0.481511	0.635939	0.83593	-6.23149
ABI1	0.209548	12.1514	0.48133	0.636065	0.83593	-6.23158
ANXA2.1	-0.101081	11.9125	-0.480074	0.63694	0.836458	-6.23219
GPI	0.137104	11.7415	0.476647	0.639332	0.838975	-6.23385
CAPZA2	0.0969617	10.9334	0.474512	0.640825	0.839667	-6.23487
DMKN	0.121891	13.2771	0.473923	0.641237	0.839667	-6.23515
PRG4.1	-0.0879824	21.4198	-0.472478	0.642247	0.839667	-6.23585
CD99	-0.100117	12.7431	-0.472395	0.642306	0.839667	-6.23589
SPP2	-0.128456	19.526	-0.472214	0.642432	0.839667	-6.23597
PRKACB	0.105558	14.2626	0.470949	0.643318	0.839667	-6.23658
IL6ST	0.696436	15.5103	0.470022	0.643968	0.839667	-6.23702
PEPCAL_16|PEPCAL_16|	-0.0751679	20.5473	-0.469427	0.644385	0.839667	-6.2373
DCD	0.13584	14.5788	0.468657	0.644925	0.839667	-6.23766
ASPRV1	0.0946385	10.8461	0.468467	0.645058	0.839667	-6.23775
CNTN4	-0.19689	12.1273	-0.468418	0.645092	0.839667	-6.23778
PEA15	0.152704	10.1104	0.46743	0.645785	0.839949	-6.23824
BANF1	0.0742247	12.3437	0.46332	0.648673	0.842626	-6.24018
IGHV5-51	0.0670106	17.4527	0.463141	0.648798	0.842626	-6.24026
MYH11	-0.146572	13.209	-0.459941	0.65105	0.844681	-6.24176
PRG3	0.201887	10.6094	0.459533	0.651337	0.844681	-6.24195
IVD	-0.128017	14.5641	-0.458421	0.652121	0.845076	-6.24246
RPS3A	-0.134018	13.8606	-0.4554	0.654251	0.847215	-6.24386
MYL6	0.116304	17.9301	0.453867	0.655334	0.847995	-6.24456
ATP11B	-0.170354	9.88319	-0.451822	0.656779	0.849242	-6.2455
RHOA	0.11264	15.9858	0.450069	0.658019	0.850222	-6.2463
IGKV1-17	-0.0811946	17.0224	-0.449089	0.658713	0.850496	-6.24675
PLTP	-0.0772113	16.8281	-0.44758	0.659781	0.850823	-6.24743
BPIFB1	-0.100348	16.0507	-0.446041	0.660871	0.850823	-6.24813
RPL35	0.125788	12.8143	0.445731	0.661092	0.850823	-6.24827
RPS15A	0.121986	14.0233	0.445057	0.66157	0.850823	-6.24857
CCL23	-0.130362	11.12	-0.444047	0.662286	0.850823	-6.24903
SERPINA11	0.0871395	12.7935	0.444012	0.662311	0.850823	-6.24904
LARS1	-0.119986	16.5806	-0.443949	0.662355	0.850823	-6.24907
RPS8	0.160953	12.5736	0.443291	0.662822	0.850823	-6.24937
CCT3	0.184368	12.975	0.439562	0.665471	0.853603	-6.25103
DRG1	0.148151	10.2222	0.438031	0.666561	0.854379	-6.25171
ALDOB	0.138925	11.5705	0.43469	0.66894	0.856806	-6.25319
RTN4.1	-0.247641	10.5249	-0.431874	0.670948	0.858754	-6.25443
MYL1	0.113006	16.5689	0.42961	0.672563	0.858824	-6.25541
COL6A3.1	0.0827325	17.1307	0.429513	0.672633	0.858824	-6.25546
NDUFA10	0.203044	12.5177	0.429136	0.672903	0.858824	-6.25562
RPL14	0.140663	11.4969	0.428879	0.673086	0.858824	-6.25573
GRB2	0.197772	11.5474	0.428248	0.673537	0.858824	-6.25601
AGRN	0.0950794	10.915	0.427233	0.674262	0.858824	-6.25645
ROCK2	0.106469	13.1857	0.426409	0.674852	0.858824	-6.2568
DIAPH1	-0.0996532	13.0764	-0.426344	0.674898	0.858824	-6.25683
MOB3A	-0.083364	16.2224	-0.425669	0.675381	0.858824	-6.25712
EPX	-0.138736	10.5234	-0.418982	0.680173	0.864295	-6.25998
MASP1.1	0.0892746	14.916	0.417156	0.681483	0.865337	-6.26076
RNASE6	0.0587526	14.1051	0.416255	0.682131	0.865536	-6.26114
AGPS	-0.138276	12.9352	-0.414983	0.683045	0.866073	-6.26167
FGL2	0.116429	12.2268	0.414006	0.683748	0.866342	-6.26208
MIA3	-0.332022	16.5441	-0.412889	0.684551	0.866572	-6.26255
RPS23	-0.159355	12.219	-0.412215	0.685036	0.866572	-6.26283
MPIG6B	-0.172844	14.5662	-0.411707	0.685402	0.866572	-6.26305
ST6GALNAC1	0.13282	12.7824	0.408996	0.687355	0.868419	-6.26418
PLAT	-0.0854789	11.9532	-0.399974	0.693869	0.876006	-6.26788
PSMA1	0.18241	11.1931	0.399306	0.694353	0.876006	-6.26815
RPL30	0.127933	12.299	0.396588	0.69632	0.876362	-6.26924
SUMO2	-0.138291	11.0582	-0.396278	0.696545	0.876362	-6.26937
CPN2	0.0665944	15.4473	0.39586	0.696848	0.876362	-6.26954
PSMB1	0.168088	10.6588	0.39576	0.696921	0.876362	-6.26958
PSMA6	-0.0876595	17.1706	-0.395489	0.697117	0.876362	-6.26969
CYTL1	-0.105399	10.3834	-0.394526	0.697815	0.876615	-6.27007
LRBA	-0.0755648	17.665	-0.392369	0.69938	0.877955	-6.27093
ACAN	-0.0724887	16.1595	-0.391571	0.699959	0.878058	-6.27125
ABCC4	-0.0703959	16.6831	-0.388411	0.702255	0.879784	-6.2725
ARPC1B	-0.0741157	14.8701	-0.387691	0.702778	0.879784	-6.27279
PRELP	-0.108255	11.6672	-0.38762	0.70283	0.879784	-6.27281
SAMHD1	-0.15271	12.6337	-0.383822	0.705594	0.880908	-6.2743
CASP6	0.128803	10.1862	0.383622	0.705739	0.880908	-6.27438
NECTIN3	-0.0579326	15.683	-0.383373	0.705921	0.880908	-6.27448
GLTPD2	-0.0909735	12.5135	-0.382312	0.706694	0.880908	-6.27489
IGHG3	-0.0542624	23.22	-0.381938	0.706966	0.880908	-6.27503
ACP5	0.0757485	13.455	0.381674	0.707159	0.880908	-6.27514
HARS1	0.122525	12.5951	0.380835	0.70777	0.880908	-6.27546
PROS1	0.0651435	20.7902	0.380402	0.708086	0.880908	-6.27563
AFM	-0.0569413	13.3981	-0.379667	0.708623	0.880908	-6.27591
PPIB	0.0537497	18.4596	0.379535	0.708719	0.880908	-6.27596
SVEP1	-0.0910682	11.9918	-0.378641	0.709371	0.881098	-6.27631
VEGFD	-0.0845422	10.9228	-0.377235	0.710398	0.881618	-6.27685
ARPC3	0.0745722	12.8427	0.376699	0.710789	0.881618	-6.27705
PAK2	0.0724812	11.3526	0.375454	0.711699	0.882126	-6.27753
ALG10B	-0.060145	15.0779	-0.372977	0.713509	0.882717	-6.27847
CON_sp|THIO_HUMAN|	-0.0852376	12.4959	-0.37233	0.713983	0.882717	-6.27871
LARS2	-0.303984	13.2004	-0.371537	0.714563	0.882717	-6.27901
SRRT	-0.119415	15.1757	-0.371422	0.714647	0.882717	-6.27906
TPM1.2	0.148048	13.7583	0.371383	0.714675	0.882717	-6.27907
PDCD10	0.0959831	13.2745	0.369636	0.715954	0.883226	-6.27973
DSC1	-0.101332	15.2307	-0.36927	0.716223	0.883226	-6.27987
ITGAL	0.32378	19.5792	0.36877	0.716589	0.883226	-6.28005
TPM2.2	0.212887	12.9677	0.364727	0.719553	0.885067	-6.28156
IST1	-0.0708126	12.8801	-0.364707	0.719568	0.885067	-6.28157
SLIT1	-0.223647	17.6495	-0.364681	0.719587	0.885067	-6.28158
COL15A1	-0.0899753	10.5864	-0.362522	0.721171	0.886057	-6.28237
CORO1C	0.122614	15.1143	0.361927	0.721609	0.886057	-6.28259
PTGDS	0.104105	11.6049	0.361297	0.722072	0.886057	-6.28282
ANXA2	-0.0996911	11.2249	-0.36085	0.7224	0.886057	-6.28299
RPL27A	-0.126758	13.1219	-0.357679	0.724732	0.888204	-6.28415
ABI3BP	-0.0749288	9.7333	-0.355472	0.726356	0.888204	-6.28495
FKBP15	-0.204216	11.6037	-0.35541	0.726402	0.888204	-6.28497
ATIC	-0.0746219	12.2914	-0.35358	0.727749	0.888204	-6.28563
PTP4A1	0.0548107	13.6906	0.352463	0.728573	0.888204	-6.28603
BPGM	-0.305537	13.9648	-0.351428	0.729336	0.888204	-6.2864
CTRC	-0.103245	12.2318	-0.350273	0.730188	0.888204	-6.28681
WFDC5	-0.0901782	12.6265	-0.347774	0.732032	0.888204	-6.2877
CS	0.0857667	12.9607	0.347269	0.732405	0.888204	-6.28788
HNRNPL	-0.0811971	13.528	-0.345875	0.733435	0.888204	-6.28837
CUL3	-0.2426	14.6743	-0.345767	0.733515	0.888204	-6.28841
FAM114A1	0.0807647	15.9685	0.345463	0.733739	0.888204	-6.28851
VPS4B	-0.0839157	12.5848	-0.345284	0.733871	0.888204	-6.28858
IGKC	0.051869	22.6349	0.344998	0.734084	0.888204	-6.28868
RAP2B	0.111176	12.2909	0.344346	0.734565	0.888204	-6.2889
CTSH	-0.0542054	15.6484	-0.343714	0.735033	0.888204	-6.28913
APMAP	0.0499218	11.8849	0.343574	0.735136	0.888204	-6.28917
GNAI2	0.0662048	15.5013	0.342328	0.736058	0.888204	-6.28961
SNX6.1	0.165555	11.9345	0.342152	0.736188	0.888204	-6.28967
RPL17	-0.115694	11.8837	-0.341707	0.736517	0.888204	-6.28983
GNPTG	0.0646842	13.5044	0.341274	0.736838	0.888204	-6.28998
IGHV1-18	0.0685034	17.0672	0.340947	0.73708	0.888204	-6.29009
GHRL	0.107096	12.4125	0.34086	0.737144	0.888204	-6.29012
IGFBP2	0.0671025	18.3966	0.339866	0.73788	0.888204	-6.29046
RPL7	-0.123604	11.9993	-0.339753	0.737964	0.888204	-6.2905
IGLV7-43	-0.108985	11.9427	-0.33929	0.738306	0.888204	-6.29066
RPL10A	-0.0706293	12.1868	-0.338618	0.738804	0.888204	-6.29089
PTPN6	-0.077163	14.6449	-0.337654	0.739519	0.888204	-6.29123
MAPRE1	0.0764729	12.1658	0.33739	0.739714	0.888204	-6.29132
GMFG	-0.0693068	12.9265	-0.334539	0.741828	0.888204	-6.29229
CD82	0.158598	9.00001	0.33449	0.741865	0.888204	-6.29231
NPM1	-0.10369	12.0294	-0.333687	0.742461	0.888204	-6.29258
AP3M1	-0.144615	10.5541	-0.333026	0.742951	0.888204	-6.2928
NIPSNAP3A	0.146176	10.9921	0.332733	0.743169	0.888204	-6.2929
FBL	0.118589	11.164	0.33248	0.743357	0.888204	-6.29299
DCN	-0.056177	13.8995	-0.332404	0.743413	0.888204	-6.29301
EIF3J	-0.0791177	13.5885	-0.332072	0.74366	0.888204	-6.29313
GC	-0.0481621	17.5445	-0.331919	0.743774	0.888204	-6.29318
CON_sp|CATA_HUMAN|	-0.0839181	12.2767	-0.331739	0.743907	0.888204	-6.29324
COL4A1	-0.102281	12.8273	-0.330763	0.744632	0.888204	-6.29357
KLKB1	-0.0448949	23.0032	-0.33056	0.744783	0.888204	-6.29364
APLP1	0.0647198	13.271	0.32788	0.746775	0.889561	-6.29453
CHRD	0.0984652	9.75481	0.327673	0.746929	0.889561	-6.2946
coy_tr|A0A0B4J269|A0A0B4J269_HUMAN readthrough, G_PROTEIN_RECEP_F1_2 domain-containing protein OS=Homo sapiens OX=9606	0.255884	20.3168	0.326876	0.747522	0.889667	-6.29487
CLEC11A	0.0998476	12.3737	0.325465	0.748571	0.890315	-6.29534
PFN1	-0.0677871	17.9108	-0.324544	0.749257	0.890531	-6.29564
MYLK	0.0877024	13.6318	0.323295	0.750187	0.891037	-6.29605
PPP2R1A	-0.166644	9.89775	-0.322504	0.750777	0.891137	-6.29631
MST1	0.0530038	17.1785	0.316098	0.755554	0.896205	-6.2984
NRP1	-0.0629944	12.5267	-0.314944	0.756416	0.896624	-6.29877
DKC1	0.0813481	14.407	0.313509	0.757487	0.897292	-6.29923
ITGBL1	-0.0792665	10.4825	-0.307186	0.762218	0.901131	-6.30122
IGLV1-47	-0.065569	19.5194	-0.307138	0.762254	0.901131	-6.30124
DOCK1	0.186244	12.293	0.306402	0.762804	0.901131	-6.30147
MEPE	-0.0639835	12.8514	-0.30545	0.763518	0.901131	-6.30177
LIFR	-0.049662	16.2826	-0.305049	0.763818	0.901131	-6.30189
RAB14	-0.0545261	11.7369	-0.304017	0.764592	0.901131	-6.30221
MASP2	-0.0527865	16.3499	-0.302037	0.766076	0.901131	-6.30282
CON_sp|KCRM_HUMAN|	-0.134875	13.01	-0.301895	0.766183	0.901131	-6.30286
HNRNPAB	-0.0594157	15.307	-0.301175	0.766723	0.901131	-6.30309
RPLP2	0.080608	11.2432	0.300617	0.767141	0.901131	-6.30326
MINPP1	-0.049978	12.5254	-0.300448	0.767268	0.901131	-6.30331
MYL12A	0.0857658	17.3213	0.300206	0.76745	0.901131	-6.30338
SARNP	-0.0639084	12.5696	-0.299758	0.767786	0.901131	-6.30352
CDC42	-0.0558888	16.3978	-0.299638	0.767876	0.901131	-6.30356
PBXIP1	-0.0694098	16.2555	-0.296388	0.770317	0.903395	-6.30454
GNAI2.1	0.0555672	16.0864	0.294795	0.771514	0.904026	-6.30502
SNRPD1	-0.0902666	12.3511	-0.293837	0.772234	0.904026	-6.30531
SERPIND1	0.0434996	18.8671	0.293628	0.772392	0.904026	-6.30537
MENT	-0.071367	13.0467	-0.289352	0.775609	0.907191	-6.30664
UXS1	0.0590248	11.2411	0.283245	0.780212	0.91145	-6.30842
PEPCAL_8|PEPCAL_8|	-0.0497043	16.9066	-0.282454	0.780809	0.91145	-6.30865
CAPNS1	0.0372107	17.2265	0.281583	0.781466	0.91145	-6.3089
LY96	-0.0658963	10.212	-0.281509	0.781522	0.91145	-6.30892
PLCG2	-0.0596955	12.3219	-0.281097	0.781833	0.91145	-6.30904
NCKAP1L	0.124191	11.166	0.279696	0.78289	0.911642	-6.30944
SELENBP1	-0.0476256	12.2232	-0.27951	0.783031	0.911642	-6.30949
GOT2	-0.0538053	19.6188	-0.27565	0.785948	0.914122	-6.31059
ANK1	0.0768886	12.9131	0.275161	0.786317	0.914122	-6.31072
IDE	0.0665543	14.6528	0.273413	0.787639	0.914122	-6.31121
H1-4	0.0832729	19.6275	0.272796	0.788106	0.914122	-6.31138
CLEC3B	0.0400371	20.6593	0.272726	0.788159	0.914122	-6.3114
COL14A1	-0.0507663	12.1546	-0.272581	0.788269	0.914122	-6.31144
IGLL5	-0.0393342	21.5844	-0.270357	0.789953	0.915474	-6.31206
RPLP1	-0.103715	10.9006	-0.268336	0.791484	0.916646	-6.31262
SHBG	-0.0650114	13.1246	-0.267259	0.792299	0.916989	-6.31291
GSN	0.0641973	12.3638	0.263681	0.795012	0.919526	-6.31388
IGDCC4	0.05926	14.9162	0.26054	0.797396	0.921679	-6.31472
GNB2	-0.0597871	13.0111	-0.258966	0.798591	0.922456	-6.31513
RASA3	0.100924	11.8566	0.258031	0.799302	0.922674	-6.31538
ADAMDEC1	0.0599643	15.4145	0.25537	0.801324	0.924403	-6.31608
IGKV2-24	0.0445135	16.6937	0.251334	0.804394	0.92633	-6.31712
CST3	-0.0387006	16.9833	-0.251072	0.804594	0.92633	-6.31719
STX7	0.0670948	11.3727	0.250728	0.804856	0.92633	-6.31728
AIFM1	-0.067887	17.4626	-0.249938	0.805457	0.92633	-6.31748
CHMP2A	-0.0603902	12.7328	-0.249727	0.805619	0.92633	-6.31753
CMPK1	-0.0727927	10.9367	-0.248483	0.806566	0.926816	-6.31785
IQGAP2	-0.0562702	12.7692	-0.247412	0.807382	0.92715	-6.31812
SPP1.1	-0.0501335	12.9026	-0.245689	0.808695	0.928053	-6.31855
IGKV1-8	-0.0398642	17.7554	-0.2445	0.809601	0.92849	-6.31885
CYRIB	0.0901252	9.65644	0.243261	0.810546	0.92897	-6.31916
CD63	0.121831	11.0562	0.24249	0.811134	0.929041	-6.31935
RPS25	-0.071306	14.4283	-0.240104	0.812955	0.930523	-6.31994
CDC37	0.0582916	13.9024	0.23882	0.813935	0.930553	-6.32025
C8B	-0.0447594	19.5665	-0.237982	0.814576	0.930553	-6.32045
FDPS	0.0528017	13.5212	0.237738	0.814762	0.930553	-6.32051
CBX3	-0.0862537	10.6542	-0.237135	0.815223	0.930553	-6.32066
ECRG4	-0.0514155	10.9176	-0.236618	0.815618	0.930553	-6.32078
PCSK1N	0.0828453	13.1364	0.235199	0.816702	0.931175	-6.32113
IGHG2	-0.0370556	22.5336	-0.234523	0.817218	0.931175	-6.32129
RAB1B	-0.0455985	15.3137	-0.230751	0.820103	0.933364	-6.32218
ESYT1	-0.0926643	11.1337	-0.230508	0.820289	0.933364	-6.32224
ST3GAL6	0.0489702	17.9493	0.229129	0.821344	0.933364	-6.32256
coy_tr|H3BNC9|H3BNC9_HUMAN readthrough, 40S ribosomal protein S17 OS=Homo sapiens OX=9606	-0.0798736	11.5356	-0.228999	0.821444	0.933364	-6.32259
KLK7	0.050922	13.3912	0.227361	0.822699	0.933364	-6.32298
COL5A1	0.0493508	15.6322	0.227084	0.822911	0.933364	-6.32304
GIPC3	0.0553728	16.5525	0.2265	0.823358	0.933364	-6.32318
DDX46	0.070982	12.9198	0.226063	0.823692	0.933364	-6.32328
C11orf54	-0.0568427	15.4423	-0.225794	0.823899	0.933364	-6.32334
SLC44A1	0.102437	11.4108	0.222774	0.826213	0.935165	-6.32403
EHD4	-0.0742006	11.2373	-0.222336	0.826548	0.935165	-6.32413
STK10	0.0579348	12.3774	0.220933	0.827624	0.935783	-6.32445
APBB1IP	-0.174954	10.5981	-0.217306	0.830407	0.938328	-6.32526
ITLN1	0.0524616	14.8546	0.216418	0.831089	0.9384	-6.32545
ENDOD1	-0.107843	10.8211	-0.215669	0.831664	0.9384	-6.32562
ITIH4	0.0357441	21.9665	0.214682	0.832422	0.9384	-6.32584
MTCH2	-0.134392	18.2059	-0.214453	0.832597	0.9384	-6.32589
EEF2	0.0397275	13.0998	0.211799	0.834637	0.939969	-6.32646
ADA	0.0297799	16.2461	0.211255	0.835055	0.939969	-6.32658
SRP14	-0.084283	11.6677	-0.209378	0.836498	0.940473	-6.32699
SELENOF	0.0780871	8.91691	0.209287	0.836568	0.940473	-6.327
INHBB	-0.0783331	10.0249	-0.208384	0.837262	0.940553	-6.3272
PAK1	0.0642876	10.6245	0.20727	0.838119	0.940553	-6.32743
NARS1	0.068149	11.629	0.206495	0.838716	0.940553	-6.3276
TARDBP	0.0593023	11.6629	0.206423	0.838771	0.940553	-6.32761
IGLV5-45	0.0324418	15.9966	0.205308	0.839629	0.940861	-6.32785
COL6A2.1	0.0965919	9.72748	0.204681	0.840112	0.940861	-6.32798
DSC3	-0.0399202	18.0168	-0.202069	0.842123	0.941936	-6.32852
PACSIN2	-0.065171	12.2231	-0.202048	0.842139	0.941936	-6.32853
IDH3B	-0.0804882	12.2196	-0.199634	0.843998	0.942381	-6.32902
SERPINA1	0.0291862	20.1185	0.198089	0.845189	0.942381	-6.32933
OSBP2	-0.050685	12.8126	-0.197554	0.845601	0.942381	-6.32944
CD44	-0.0463919	12.8402	-0.196535	0.846387	0.942381	-6.32965
PEF1	0.130041	14.2744	0.196215	0.846634	0.942381	-6.32971
FAM107B	-0.0435627	10.8373	-0.19561	0.8471	0.942381	-6.32983
PRKCSH	0.0323376	12.767	0.195366	0.847289	0.942381	-6.32988
DYNLL1	0.0380553	11.5486	0.194976	0.84759	0.942381	-6.32996
EEF1A1	-0.0433997	16.6041	-0.194665	0.847829	0.942381	-6.33002
ELN	-0.0417359	10.9663	-0.194288	0.84812	0.942381	-6.3301
CDV3	0.0333368	12.9058	0.193092	0.849043	0.942381	-6.33033
CON_sp|UBE2I_HUMAN|	0.0488792	12.2933	0.192795	0.849272	0.942381	-6.33039
PGK1	0.0402569	14.6136	0.192454	0.849536	0.942381	-6.33046
PDGFRB	0.0319377	18.1303	0.189331	0.851946	0.942381	-6.33107
TKFC	-0.0610433	10.1287	-0.188649	0.852473	0.942381	-6.3312
PRKACA	-0.0499617	11.5166	-0.188562	0.85254	0.942381	-6.33122
EIF4A3	-0.0765289	11.6858	-0.188419	0.852651	0.942381	-6.33124
ABHD10	0.0491515	12.7982	0.188367	0.852691	0.942381	-6.33125
GAPDH	-0.0319109	20.0863	-0.18804	0.852943	0.942381	-6.33132
FMNL1	0.0577426	10.7942	0.187248	0.853555	0.942381	-6.33147
SH3GLB1	0.0840086	11.5251	0.186996	0.853749	0.942381	-6.33152
EFEMP1	-0.0523736	13.6335	-0.184761	0.855476	0.943697	-6.33194
MSLN	-0.0452424	13.2134	-0.181167	0.858255	0.946171	-6.33261
C8A	-0.0284659	19.3287	-0.17875	0.860125	0.947279	-6.33306
DNAJB11	-0.0393021	10.9132	-0.178481	0.860333	0.947279	-6.33311
NEK7	-0.0543635	11.457	-0.177517	0.861079	0.947509	-6.33328
IGKV3D-15	0.0261441	18.6412	0.176789	0.861643	0.947538	-6.33341
RPS6	-0.0594027	13.0707	-0.175727	0.862465	0.947852	-6.3336
CAP1	0.0443057	18.6471	0.172589	0.864895	0.949199	-6.33416
G3BP1	0.091394	21.5271	0.172491	0.864971	0.949199	-6.33418
PDIA4	-0.0357441	12.061	-0.172062	0.865303	0.949199	-6.33426
RHOC	-0.0768563	11.5728	-0.170623	0.866418	0.949831	-6.33451
ATP2A3	0.0854835	12.65	0.165031	0.870753	0.951876	-6.33547
FUS	-0.132533	19.8067	-0.164658	0.871043	0.951876	-6.33553
DNAJC3	-0.0258381	16.3002	-0.164295	0.871325	0.951876	-6.33559
SLAIN2	-0.11994	17.3583	-0.164228	0.871376	0.951876	-6.3356
ANXA7	-0.118694	16.5671	-0.163343	0.872063	0.951876	-6.33575
GMPPA	0.0678516	10.3722	0.16332	0.872081	0.951876	-6.33575
ARHGAP45	0.0549099	12.9712	0.162706	0.872558	0.951876	-6.33586
LYVE1	-0.0255721	12.6535	-0.162653	0.872598	0.951876	-6.33587
APOL1	-0.0249472	17.902	-0.16144	0.87354	0.951997	-6.33607
FAM3C	0.0753419	10.8966	0.161121	0.873788	0.951997	-6.33612
PRDX4	0.0688695	10.0554	0.159404	0.875121	0.95221	-6.3364
ALOX12	0.0802546	11.6509	0.159342	0.875169	0.95221	-6.33641
APOD	0.0236755	18.4257	0.15829	0.875986	0.95221	-6.33658
RTN4	0.0787477	12.2761	0.156445	0.877419	0.95221	-6.33688
VIL1	0.0471758	12.5039	0.15605	0.877725	0.95221	-6.33694
CD109	-0.192983	16.7612	-0.155967	0.87779	0.95221	-6.33695
STMN1	-0.0585204	10.1021	-0.155292	0.878314	0.95221	-6.33706
EZR	-0.0346816	11.7952	-0.154921	0.878603	0.95221	-6.33712
HNRNPA1	0.0443571	14.8441	0.15446	0.878961	0.95221	-6.33719
PLA2G2A	0.0312742	15.0556	0.153923	0.879378	0.95221	-6.33728
TMPO	-0.0386428	11.6563	-0.151488	0.881271	0.953675	-6.33766
RPL38	-0.0520027	12.3446	-0.150771	0.881828	0.953693	-6.33777
VTA1	-0.0253814	12.8132	-0.146509	0.885143	0.956692	-6.33842
HP	0.0213893	18.5442	0.145415	0.885995	0.957026	-6.33858
HNRNPR	0.0427683	11.8008	0.14335	0.887602	0.958175	-6.33889
CYFIP1	0.0331865	12.1154	0.141779	0.888825	0.958595	-6.33911
CHD8	0.109921	14.2748	0.140861	0.88954	0.958595	-6.33925
SIL1	0.0598365	9.22278	0.140432	0.889874	0.958595	-6.33931
AIFM1.1	-0.0327604	15.6293	-0.138407	0.891451	0.958595	-6.3396
NCKAP1	-0.0500383	9.96429	-0.138231	0.891588	0.958595	-6.33962
DBNL	0.0316551	12.0559	0.138198	0.891614	0.958595	-6.33963
CALHM5	0.0344077	15.3329	0.137969	0.891792	0.958595	-6.33966
RNH1	0.070345	10.7848	0.134787	0.894272	0.95957	-6.3401
EHD1	-0.0224016	14.8971	-0.134222	0.894712	0.95957	-6.34018
AP1G1	-0.099466	12.6473	-0.134161	0.89476	0.95957	-6.34019
WDFY1	-0.066521	13.1332	-0.134013	0.894875	0.95957	-6.34021
EPRS1	0.0294802	14.6054	0.133098	0.895588	0.95957	-6.34033
PDLIM1	0.0384172	13.2342	0.13262	0.895961	0.95957	-6.3404
PXDN	-0.0283627	14.8827	-0.130815	0.897368	0.959814	-6.34064
PTPN12	0.0467493	12.5816	0.130611	0.897528	0.959814	-6.34067
CPN1	-0.0215074	22.0085	-0.130236	0.89782	0.959814	-6.34072
IGKV4-1	0.0180499	19.3771	0.127364	0.900061	0.961626	-6.3411
RPS18	0.0372416	14.9091	0.126624	0.900638	0.961661	-6.34119
PPP5C	-0.0433568	13.8219	-0.125708	0.901353	0.961842	-6.34131
PRPF8	0.165216	19.3317	0.123693	0.902925	0.962017	-6.34157
STAT1	-0.028666	15.2457	-0.123413	0.903144	0.962017	-6.34161
UPF1	0.0355241	11.5866	0.123289	0.903241	0.962017	-6.34162
RPL12	0.0275031	11.7562	0.122705	0.903697	0.962017	-6.34169
RECK	-0.0189638	15.0083	-0.120106	0.905726	0.963168	-6.34202
PRKCD	-0.0274399	13.7089	-0.119923	0.905869	0.963168	-6.34204
TGFBI	0.020022	19.3381	0.118082	0.907306	0.964115	-6.34226
PGM2	-0.0224766	15.6702	-0.117374	0.90786	0.964123	-6.34235
IGFBP5	0.0172257	19.0789	0.115983	0.908947	0.964305	-6.34251
IGHV3-15	0.0240442	17.1185	0.115756	0.909124	0.964305	-6.34254
ADD2	-0.0544298	10.7879	-0.114983	0.909728	0.964367	-6.34263
IGHG1	0.0168315	23.7772	0.1121	0.911981	0.966175	-6.34297
CRHBP	-0.0233893	10.8915	-0.11043	0.913287	0.966977	-6.34316
CHST14	-0.0202291	11.4861	-0.109689	0.913866	0.96701	-6.34324
APOC4-APOC2	0.0167078	21.5688	0.108458	0.914829	0.96745	-6.34338
CTPS1	-0.0213024	12.0425	-0.104778	0.917708	0.969343	-6.34378
SYK	0.0272348	13.3915	0.104513	0.917914	0.969343	-6.34381
CD9	0.0316377	14.8972	0.104062	0.918267	0.969343	-6.34386
SLC16A3	0.0356494	11.7565	0.102761	0.919286	0.969838	-6.34399
RAB10	-0.0271316	13.926	-0.0997082	0.921675	0.970994	-6.34431
ARHGAP17	0.0414344	11.4791	0.0993619	0.921946	0.970994	-6.34435
ARFGAP2	0.0216045	15.1049	0.0992521	0.922032	0.970994	-6.34436
PPP1CA	-0.0194747	13.4271	-0.0965475	0.92415	0.972644	-6.34463
PGD	0.016847	13.377	0.0947691	0.925542	0.973472	-6.3448
SIRPA	0.0136805	17.4546	0.0941344	0.926039	0.973472	-6.34486
RETN	0.0167793	13.138	0.0929852	0.92694	0.973838	-6.34497
FCER1G	0.019178	13.5496	0.0921764	0.927573	0.973924	-6.34505
PGLYRP2.1	0.0164526	15.7148	0.0902287	0.929099	0.974698	-6.34523
RPS4X	0.0300925	13.49	0.089826	0.929415	0.974698	-6.34527
APOH	0.0128268	21.9325	0.0871465	0.931514	0.97632	-6.34551
COL12A1	-0.0133885	13.5616	-0.0837992	0.934138	0.978179	-6.3458
DOK1	0.0203594	13.3424	0.0827887	0.934931	0.978179	-6.34589
CRIP2	0.0144881	11.9324	0.0827629	0.934951	0.978179	-6.34589
DCTN1.1	0.0331719	11.0155	0.0798241	0.937255	0.97999	-6.34614
PDIA6	0.0138988	13.7007	0.0785401	0.938263	0.97999	-6.34624
CELF2	0.017534	12.5733	0.0777604	0.938874	0.97999	-6.3463
EPHA4	0.068518	15.0448	0.0777241	0.938903	0.97999	-6.34631
HSPE1	0.0399185	10.3619	0.0763241	0.940001	0.980556	-6.34642
ZC3HAV1	0.0263941	13.283	0.074922	0.941101	0.981124	-6.34653
TCN2	-0.0141548	14.8949	-0.0734425	0.942262	0.981754	-6.34664
CON_sp|ANXA5_HUMAN|	-0.015427	14.5803	-0.067356	0.947039	0.986149	-6.34708
GDF2	0.017222	11.1921	0.0644875	0.949291	0.98621	-6.34727
DOK3	-0.0201222	13.351	-0.0640324	0.949648	0.98621	-6.3473
COPG2	0.019447	11.9367	0.0637956	0.949834	0.98621	-6.34732
RAB2A	-0.0229949	10.5213	-0.063466	0.950093	0.98621	-6.34734
NUMB	0.029744	10.9951	0.0631844	0.950314	0.98621	-6.34735
DEFB103B	0.0150593	12.8655	0.0619875	0.951254	0.98621	-6.34743
VDAC3	0.0265772	12.5219	0.0618222	0.951384	0.98621	-6.34744
DDX17	0.0166968	10.7593	0.0614443	0.951681	0.98621	-6.34747
MLEC	-0.0356792	11.1542	-0.0608777	0.952126	0.98621	-6.3475
IGLV3-10	0.00908767	17.1894	0.0583562	0.954106	0.987682	-6.34766
MDH2	-0.0194999	12.1077	-0.0574305	0.954833	0.987718	-6.34771
TMEM59	-0.0111027	14.7794	-0.056118	0.955864	0.987718	-6.34779
MOGS	0.0342107	13.9492	0.0548143	0.956889	0.987718	-6.34786
VASP	0.0143379	15.6933	0.0545992	0.957058	0.987718	-6.34787
CON_sp|HBA_HUMAN|	-0.0145382	18.3297	-0.0543231	0.957274	0.987718	-6.34789
CCL21	-0.0083926	14.6029	-0.0540378	0.957499	0.987718	-6.3479
F11	0.00702836	22.2207	0.0521514	0.958981	0.988669	-6.34801
PDLIM5	-0.012483	10.9795	-0.0503606	0.960388	0.989542	-6.3481
MGAT2	0.0156695	11.3157	0.0491879	0.96131	0.989878	-6.34816
CLINT1	-0.0116688	12.5851	-0.048518	0.961836	0.989878	-6.34819
TNIK	-0.0134008	11.5271	-0.0475621	0.962588	0.989984	-6.34824
PDLIM7	0.0116364	13.6068	0.0469601	0.963061	0.989984	-6.34827
IGHV3-64	-0.0084495	15.9846	-0.0445773	0.964934	0.991332	-6.34838
SERPINA7	-0.00559601	13.3945	-0.0392434	0.969127	0.994785	-6.34861
ILF2	0.0121699	12.1982	0.0388679	0.969422	0.994785	-6.34863
H1-10	-0.0120531	14.3893	-0.0375008	0.970497	0.994866	-6.34868
PKM.1	-0.00668013	18.7632	-0.0369193	0.970955	0.994866	-6.3487
CFHR2	-0.00610705	19.405	-0.0366174	0.971192	0.994866	-6.34871
SERPINA3	0.00559115	18.3277	0.0353522	0.972187	0.995307	-6.34876
RP2	0.00966011	11.0307	0.0342663	0.973041	0.995604	-6.3488
KLK14	0.00872828	10.7993	0.0335027	0.973641	0.995641	-6.34882
C1QC	0.0044272	22.9602	0.0311733	0.975473	0.996937	-6.3489
MMP2	-0.00585182	11.4003	-0.0291075	0.977098	0.99802	-6.34896
RAB8B	0.00698797	12.3335	0.0283318	0.977708	0.998066	-6.34899
NONO	0.0143864	10.9175	0.0260485	0.979505	0.998312	-6.34905
RPL13	0.00844597	12.5125	0.0259195	0.979606	0.998312	-6.34905
CFP	0.00355858	21.9538	0.0249637	0.980358	0.998312	-6.34908
GALNT2	-0.00363104	12.0381	-0.0246202	0.980628	0.998312	-6.34909
CTSA	-0.00489904	12.109	-0.0231315	0.981799	0.998312	-6.34912
ATP2A2	-0.0085736	13.2846	-0.0224761	0.982315	0.998312	-6.34914
HPR	-0.00353498	18.2991	-0.0215985	0.983005	0.998312	-6.34916
SFRP2	0.00509438	11.5381	0.0212991	0.983241	0.998312	-6.34917
IGHV1-69	0.00298576	15.3539	0.0185666	0.985391	0.998312	-6.34922
PGLYRP1	-0.00807637	9.22191	-0.018057	0.985791	0.998312	-6.34923
TREML1	0.0124285	12.9534	0.017927	0.985894	0.998312	-6.34923
TOMM70	-0.00355005	15.0963	-0.0168078	0.986774	0.998312	-6.34925
SERPINA10	-0.00248699	17.2089	-0.0153007	0.98796	0.998312	-6.34928
PSMA2	-0.00444598	9.92971	-0.0149169	0.988262	0.998312	-6.34928
NUP107	-0.00329008	13.3842	-0.0139156	0.98905	0.998312	-6.3493
IGKV1D-37	0.00695896	14.355	0.0138367	0.989112	0.998312	-6.3493
FUBP1	0.0032761	12.9462	0.0134999	0.989377	0.998312	-6.34931
PICALM	-0.00266722	11.4471	-0.0128904	0.989857	0.998312	-6.34931
SLC25A3	-0.00555257	11.2588	-0.0120215	0.99054	0.998312	-6.34932
ARRB1	0.00283664	11.4994	0.0118918	0.990642	0.998312	-6.34933
PGLYRP2	0.00207158	16.7444	0.0118421	0.990681	0.998312	-6.34933
AHSA1	0.00435291	10.9529	0.00888476	0.993009	0.998312	-6.34936
CON_sp|LYSC_LYSEN|	0.00151976	20.7103	0.00888141	0.993011	0.998312	-6.34936
IGHV1-45	0.00202503	14.7708	0.0079236	0.993765	0.998312	-6.34937
IPO4	0.00165456	17.2958	0.00718042	0.99435	0.998312	-6.34937
SPARCL1	-0.00118029	13.5754	-0.00715636	0.994369	0.998312	-6.34937
ALB	0.00497092	14.4123	0.00711955	0.994398	0.998312	-6.34937
LGALS1	-0.00102152	14.8846	-0.00663503	0.994779	0.998312	-6.34938
PYHIN1	-0.00248321	10.9102	-0.00650769	0.994879	0.998312	-6.34938
RPL31	-0.00176582	14.1451	-0.00645813	0.994918	0.998312	-6.34938
AHSG	-0.000635065	20.4933	-0.00422499	0.996675	0.998658	-6.34939
HBD	-0.00135538	14.265	-0.0041235	0.996755	0.998658	-6.34939
RPL26	-0.00138202	11.1776	-0.00380299	0.997007	0.998658	-6.34939
KPNB1	0.00123529	10.8921	0.00314396	0.997526	0.998658	-6.34939
AKAP13	0.000782544	12.7402	0.00178712	0.998594	0.998672	-6.3494
BGLAP	-0.000599478	10.68	-0.001688	0.998672	0.998672	-6.3494

## Sheet: Sup Fig 1 b
Gene	logFC	AveExpr	t	P.Value	adj.P.Val	B
CD58	3.34428	24.7694	8.2618	4.14907e-08	2.18656e-05	8.8308
TFRC	-1.95381	29.1897	-7.1962	3.78094e-07	9.52144e-05	6.70733
ART4	2.08726	24.0742	7.02916	5.42018e-07	9.52144e-05	6.35943
AHCY	1.98465	23.9728	6.85638	7.89729e-07	9.82444e-05	5.9954
FN1	-2.38402	31.9399	-6.78085	9.3211e-07	9.82444e-05	5.83496
IGLV7-46	-3.22556	28.7419	-6.44422	1.96881e-06	0.000172927	5.11036
PRKACA	2.15898	24.2482	6.24125	3.11166e-06	0.000212062	4.6662
AK1	2.29838	25.2567	6.18749	3.5157e-06	0.000212062	4.54768
FCN3	2.0306	33.1844	6.16041	3.73912e-06	0.000212062	4.48786
IGLV7-43	-2.18602	28.6124	-6.09163	4.37431e-06	0.000212062	4.33549
FGB.1	-1.54737	33.828	-6.08646	4.42634e-06	0.000212062	4.324
PSMF1	2.16629	24.3947	5.93196	6.30987e-06	0.000277108	3.97957
PCMT1	2.15912	23.9265	5.81352	8.29561e-06	0.000327212	3.71368
EPB42	2.72458	26.2356	5.79336	8.69253e-06	0.000327212	3.66825
CYBRD1	1.60138	24.5037	5.75124	9.58507e-06	0.000336755	3.57325
STX7	-1.98536	25.4432	-5.62797	1.2774e-05	0.000417285	3.29408
LGALS3BP	-1.1136	30.3894	-5.60556	1.34608e-05	0.000417285	3.24317
THBS1	-1.46574	28.6216	-5.56643	1.47517e-05	0.000431896	3.15415
FGB	-1.35189	33.8929	-5.49105	1.76051e-05	0.000478065	2.98224
CNP	2.11069	24.258	5.47638	1.82226e-05	0.000478065	2.94874
TBC1D24	1.94319	23.7939	5.4575	1.905e-05	0.000478065	2.90557
C1R	-1.37395	29.6697	-5.35379	2.43259e-05	0.000582717	2.66792
EPB41L2	1.92451	24.744	5.25413	3.07956e-05	0.00070562	2.43872
SELENBP1	1.86255	24.8617	5.15885	3.86137e-05	0.000843877	2.21887
C1QB	-0.958395	30.8098	-5.14035	4.03511e-05	0.000843877	2.17611
ESD	1.9201	24.2597	5.12721	4.16334e-05	0.000843877	2.14572
APEH	1.49862	24.3914	5.05048	4.99868e-05	0.000975669	1.96809
FGG.1	-1.30444	33.5039	-5.0316	5.22916e-05	0.000984202	1.92431
IGHV2-5	-1.10904	28.9199	-4.93852	6.53231e-05	0.00115015	1.70824
FGA	-1.25283	33.4025	-4.93756	6.54735e-05	0.00115015	1.70601
STOM	2.10915	31.0711	4.91506	6.90973e-05	0.00117465	1.65371
MPP1	2.48145	25.8099	4.87558	7.59534e-05	0.00123562	1.56188
E9PNW4	1.85314	28.3363	4.85914	7.90063e-05	0.00123562	1.52364
GDI2	1.80481	25.7589	4.85186	8.03986e-05	0.00123562	1.50668
SVIP	3.47041	24.9235	4.84332	8.2062e-05	0.00123562	1.48681
FGG	-1.25332	33.733	-4.82423	8.59099e-05	0.00125763	1.44235
RP2	1.96255	24.7322	4.79483	9.21919e-05	0.00131311	1.37388
SLC4A1	2.33672	30.0756	4.75511	0.000101425	0.00140661	1.28129
SLC2A1	1.79718	28.2315	4.69343	0.000117643	0.00158969	1.13745
RAN	2.14719	25.1457	4.67082	0.000124223	0.00163663	1.0847
GYPC	1.17077	28.4274	4.65231	0.000129887	0.00166952	1.04148
C4BPA	-1.08475	32.4914	-4.61486	0.000142148	0.00178362	0.95406
ARF1	2.6149	25.7778	4.58385	0.000153177	0.00185945	0.881663
C1QA	-0.990108	30.4572	-4.57828	0.000155248	0.00185945	0.868655
CD55	2.60041	25.0456	4.55532	0.000164086	0.00188935	0.815028
USP14	1.7112	23.7158	4.55323	0.000164915	0.00188935	0.81015
AIDA	2.18373	24.0291	4.50753	0.000184133	0.00206464	0.703417
BLVRB	2.66929	26.6974	4.49252	0.000190927	0.00209622	0.668346
ECM1	-1.96236	25.836	-4.47588	0.000198749	0.00211527	0.629487
C1QC	-0.851785	31.0002	-4.47186	0.00020069	0.00211527	0.620081
BPGM	2.61415	24.7872	4.44942	0.000211857	0.00218919	0.567679
LTN1	3.18779	28.7316	4.37972	0.000250693	0.00254068	0.404881
PF4V1	-2.82277	28.4816	-4.35945	0.000263274	0.00261784	0.357543
ANK1	2.62339	26.9629	4.34982	0.000269469	0.00262981	0.335063
IGHV5-51	-0.982313	28.7789	-4.30714	0.00029874	0.00286248	0.235412
CD5L	-0.881775	32.598	-4.26811	0.000328284	0.00308939	0.144325
GDI1	1.83454	25.1968	4.21764	0.000370856	0.00342879	0.0266145
GNG5	2.25952	24.9528	4.20228	0.00038487	0.003439	-0.00917688
CA1	2.27274	30.3726	4.20213	0.000385011	0.003439	-0.00953115
CFI	-0.854136	27.0477	-4.19248	0.000394093	0.00346145	-0.032025
CAT	2.07381	27.7176	4.17693	0.00040918	0.00352411	-0.0682651
PF4	-2.54414	28.33	-4.17148	0.000414601	0.00352411	-0.0809596
RAP2B	2.21744	25.8429	4.09566	0.00049792	0.00416514	-0.257483
FTH1	-1.29801	25.7152	-4.08563	0.000510117	0.00420049	-0.280798
C8A	-1.05614	26.3771	-4.06974	0.000530074	0.00429768	-0.317762
MMRN1	-2.20471	26.5206	-4.04755	0.000559234	0.00445822	-0.369328
UBE2V1	1.59216	24.2141	4.04199	0.000566794	0.00445822	-0.382256
LTBP1.1	-2.2363	25.6959	-4.02067	0.000596708	0.00462448	-0.431759
GSTO1	1.79325	25.4103	4.00273	0.000623099	0.0047391	-0.473402
RHCE	1.99855	26.2408	3.9985	0.000629482	0.0047391	-0.483208
CA2	2.23797	27.9375	3.96238	0.000686767	0.00509755	-0.566972
PRDX1	1.53056	29.3569	3.94344	0.000718852	0.0052616	-0.610866
PIGR	-0.899092	27.0975	-3.93389	0.000735587	0.00528078	-0.632983
ALDH1A1	1.69353	24.3211	3.93056	0.000741514	0.00528078	-0.640695
F11	-0.799818	27.1044	-3.89385	0.000810064	0.00569097	-0.725632
LTBP1	-1.97289	25.6852	-3.88843	0.000820709	0.00569097	-0.738169
APOC1	-1.487	28.5432	-3.87769	0.000842197	0.00576413	-0.762984
RANBP1	1.62107	23.898	3.87174	0.000854343	0.0057723	-0.77673
C4BPB	-1.04991	29.0781	-3.86	0.000878827	0.00586255	-0.803849
GPX1	1.98283	25.1579	3.84575	0.000909464	0.0059911	-0.836732
HPRT1	1.2833	23.7402	3.82724	0.000950871	0.0061598	-0.879442
SEMA7A	1.49256	24.3141	3.82394	0.00095845	0.0061598	-0.887056
PRDX6	1.85051	26.726	3.81037	0.00099023	0.00628737	-0.918337
PEBP1	1.42816	24.6335	3.78705	0.00104728	0.00653948	-0.972031
NRGN	1.89923	24.6972	3.78409	0.00105475	0.00653948	-0.978846
CLEC3B	-1.4976	24.9757	-3.77811	0.00107001	0.00655694	-0.992609
SUMO2	1.19258	24.209	3.76627	0.00110087	0.0066685	-1.01985
DDI2	1.21018	24.0528	3.75777	0.00112356	0.0067286	-1.03939
SELENOP	-1.16879	25.9642	-3.74554	0.00115703	0.00685119	-1.0675
DDT	1.54076	24.9475	3.7201	0.00122983	0.00720134	-1.12591
F13B	-1.20134	27.1714	-3.6872	0.0013307	0.00770633	-1.20133
ILK	2.84343	27.2789	3.6813	0.00134962	0.00773097	-1.21483
PRDX2	1.71441	30.2218	3.66909	0.00138968	0.00782509	-1.2428
OLA1	1.52857	24.0022	3.66727	0.00139575	0.00782509	-1.24696
FKBP1A	1.50512	24.6627	3.65684	0.00143102	0.00793842	-1.27082
APOA4	-1.07018	29.338	-3.64628	0.0014676	0.00805654	-1.29494
IGKV2D-28	-0.583817	31.3338	-3.62724	0.00153596	0.00834487	-1.33843
HBA2	1.61919	35.5742	3.61565	0.00157912	0.0084918	-1.36489
S100A6	1.40857	27.1653	3.54588	0.0018651	0.00992835	-1.52368
MDH1	1.43231	24.9459	3.53369	0.00192006	0.0100398	-1.55135
HBA1	1.54807	35.6709	3.5328	0.00192413	0.0100398	-1.55337
PNP	1.8144	25.4935	3.48535	0.00215399	0.011129	-1.66083
HBG1	1.48444	34.9669	3.47521	0.0022065	0.011181	-1.68375
HBG2	1.48444	34.9669	3.47521	0.0022065	0.011181	-1.68375
MTPN	1.62534	25.7526	3.4464	0.00236268	0.0118584	-1.74879
EPB41	2.45793	26.81	3.4336	0.00243547	0.0121084	-1.77763
IGLV3-27	-0.843805	29.5945	-3.4212	0.0025081	0.0123284	-1.80555
RAB14	1.50533	26.9488	3.41811	0.0025265	0.0123284	-1.81249
CAPZB.1	1.37124	25.0365	3.40859	0.0025841	0.012402	-1.8339
IGKV2-40	-0.513541	30.852	-3.4068	0.00259509	0.012402	-1.83793
AMBP	-0.74734	29.1288	-3.40402	0.00261218	0.012402	-1.84417
SDCBP	-1.49593	25.8526	-3.38285	0.00274633	0.0129225	-1.8917
APOD	-0.809133	28.96	-3.35379	0.0029414	0.0136045	-1.95679
RAB8A	1.13284	27.0108	3.35358	0.00294291	0.0136045	-1.95727
TALDO1	1.16147	24.7157	3.34523	0.00300143	0.0137544	-1.97594
VCP	1.59291	27.5987	3.31202	0.00324578	0.0147459	-2.05008
CLU	-0.827443	30.9244	-3.29144	0.00340677	0.0153079	-2.0959
PON1	-0.8704	28.8419	-3.28885	0.00342758	0.0153079	-2.10167
FCGR3B	-2.00031	25.9264	-3.27654	0.00352824	0.0156251	-2.12904
YWHAQ	1.40203	27.8162	3.26765	0.0036026	0.0158214	-2.14877
KNG1	-0.986004	29.2309	-3.2445	0.00380366	0.0165664	-2.2001
IGKV1D-16	-1.40243	26.11	-3.22904	0.00394396	0.0169845	-2.23431
CAPZA2	1.16211	25.0512	3.22687	0.00396411	0.0169845	-2.23912
RAP2A	1.7269	25.6091	3.22003	0.00402807	0.0171193	-2.25423
JCHAIN	-0.663941	32.5948	-3.21067	0.00411723	0.0172804	-2.27489
GNAZ	1.22413	24.5663	3.20919	0.00413155	0.0172804	-2.27817
APOH	0.623376	30.458	3.17689	0.00445538	0.0182445	-2.34933
A2M	-0.691826	35.3088	-3.1738	0.00448757	0.0182445	-2.35611
KATNAL2	1.57069	27.0152	3.17234	0.00450284	0.0182445	-2.35932
YWHAG	1.41592	27.7927	3.17157	0.00451096	0.0182445	-2.36101
YWHAH	1.38345	27.9038	3.16928	0.00453517	0.0182445	-2.36606
LDHB	1.27644	26.9174	3.14961	0.00474787	0.0188806	-2.40923
HLA-B.4	1.20868	25.7497	3.14807	0.00476493	0.0188806	-2.41261
RAB5C	0.973607	24.9953	3.13067	0.00496173	0.0195056	-2.4507
F2	-0.777762	29.0641	-3.12629	0.00501256	0.0195056	-2.46029
RNH1	1.38122	23.8306	3.12448	0.00503371	0.0195056	-2.46425
HLA-C	1.29407	26.0783	3.11292	0.00517077	0.0198905	-2.48951
ICAM3	-1.21847	24.3203	-3.05999	0.00584547	0.0222614	-2.60471
S100A9	-1.53312	28.7767	-3.05806	0.00587161	0.0222614	-2.6089
C9	-0.838207	27.612	-3.0391	0.00613459	0.0230923	-2.64999
ACP1	1.33365	23.9772	3.02218	0.00637862	0.0237538	-2.68655
C8B	-1.11646	27.0765	-3.0207	0.00640046	0.0237538	-2.68975
PGD	1.01953	24.7183	3.01401	0.00649998	0.0239545	-2.70421
HBB	1.41415	36.1532	3.00299	0.006667	0.0243994	-2.72796
IGLC7	-0.519798	34.1418	-2.99208	0.00683631	0.0248465	-2.75143
RAB10	1.11164	27.0527	2.96813	0.00722284	0.0260715	-2.80287
HBD	1.38191	35.8373	2.94276	0.0076552	0.0273998	-2.85717
GNG11	1.4348	24.302	2.93981	0.00770708	0.0273998	-2.86348
RAB1B	1.14545	27.3456	2.93756	0.00774681	0.0273998	-2.86828
PSMA4	1.66752	24.9229	2.90922	0.00826502	0.0290378	-2.92868
IGHV1-2	-1.21349	25.9792	-2.9003	0.00843473	0.0294378	-2.94762
SNCA	1.70118	25.1881	2.88748	0.00868474	0.0301109	-2.97483
ARPC4	1.46312	24.8751	2.87018	0.00903323	0.0311144	-3.01145
GCLC	1.08855	24.3154	2.86233	0.00919566	0.0314683	-3.02803
IGHM	-0.53186	36.0851	-2.85541	0.00934127	0.0317603	-3.04264
CFHR3	-1.02719	28.0924	-2.85248	0.0094036	0.0317673	-3.04882
YWHAE	1.24682	28.0096	2.84212	0.00962709	0.0323151	-3.07065
YWHAB	1.28835	27.9002	2.83644	0.00975172	0.0325263	-3.0826
PRKAR1A	1.02661	25.0549	2.82988	0.00989768	0.0328055	-3.0964
APOC3	-1.04757	31.7645	-2.82387	0.0100331	0.0330465	-3.10902
CDC42	1.47881	26.5932	2.81387	0.0102626	0.03325	-3.13001
RAB8B	1.07058	26.9834	2.81315	0.0102791	0.03325	-3.1315
PROS1	-0.834026	29.138	-2.81294	0.0102842	0.03325	-3.13196
IGHV1-18	-0.622505	27.4321	-2.75291	0.0117722	0.0378289	-3.25714
TAOK3	1.07223	24.6354	2.74517	0.0119784	0.0381023	-3.27319
GNB4	0.846221	27.4476	2.7443	0.0120019	0.0381023	-3.275
ITIH3	-0.933195	25.787	-2.7321	0.0123342	0.038923	-3.30025
MIF	1.29261	26.134	2.72346	0.0125751	0.0394468	-3.31811
GP1BA	2.23282	25.9875	2.71359	0.0128556	0.0399862	-3.33847
HBD.1	1.29562	35.8119	2.70936	0.0129777	0.0399862	-3.34719
IGKV4-1	-0.440809	31.6058	-2.7091	0.0129852	0.0399862	-3.34773
ABRACL	1.20325	24.8768	2.70685	0.0130505	0.0399862	-3.35236
HLA-C.1	1.43313	25.7457	2.69945	0.0132676	0.0404164	-3.36757
RALA	0.810731	25.0722	2.676	0.0139787	0.0423378	-3.41568
RAB13	1.30894	27.0119	2.66836	0.0142181	0.042809	-3.43131
TPI1	1.20108	26.4898	2.66588	0.0142968	0.042809	-3.43639
SOD1	0.810078	26.7019	2.65668	0.0145916	0.0434451	-3.45517
KLKB1	-0.68813	27.8025	-2.62291	0.015724	0.0465536	-3.52385
DBNL	1.17609	24.4181	2.61605	0.0159641	0.0470004	-3.53776
KRAS	1.17133	25.0374	2.611	0.0161426	0.0472339	-3.54796
RHOC	1.74387	25.575	2.60772	0.01626	0.0472339	-3.55461
RHOA	1.04777	26.0613	2.60399	0.0163942	0.0472339	-3.56214
GLIPR2	1.26244	26.1667	2.60378	0.0164019	0.0472339	-3.56257
PPIA	1.12159	28.7936	2.5697	0.0176775	0.0503759	-3.63116
GAPDH	1.12778	28.6253	2.56953	0.0176841	0.0503759	-3.63151
FCGBP	-0.795413	27.3248	-2.56613	0.0178165	0.05048	-3.63832
TXN	1.29967	26.0681	2.56307	0.0179365	0.0505484	-3.64447
FLOT1	0.92468	25.3944	2.54557	0.0186365	0.0522417	-3.67945
RAB1A	1.16991	27.2413	2.54026	0.0188538	0.0524574	-3.69004
FLNA.1	1.28344	28.1886	2.53574	0.0190411	0.0524574	-3.69906
C4B	-0.457111	31.1092	-2.53538	0.0190562	0.0524574	-3.69978
C7	-0.711906	25.9753	-2.53404	0.0191116	0.0524574	-3.70244
GNB1	0.885374	27.7174	2.51844	0.0197727	0.0539907	-3.73345
SERPIND1	-0.698402	27.3289	-2.50701	0.0202707	0.0547668	-3.75612
UBA1	0.636973	24.074	2.50428	0.0203911	0.0547668	-3.76152
IGHV1OR15-1	1.59087	27.3408	2.50419	0.0203953	0.0547668	-3.76171
C4A	-0.454446	31.105	-2.50245	0.0204726	0.0547668	-3.76515
CNN2	1.09701	24.3778	2.49767	0.0206863	0.0548577	-3.7746
C3	-0.53865	32.4909	-2.49703	0.0207148	0.0548577	-3.77586
PARVB	1.08839	27.2085	2.49287	0.0209028	0.0550788	-3.78408
PIP4K2A	0.970093	24.2197	2.49057	0.0210073	0.0550789	-3.78862
IGLV3-21	-0.892196	28.1432	-2.48758	0.0211438	0.0551624	-3.79451
PGAM1	0.88776	24.9531	2.47637	0.0216634	0.0558086	-3.81659
ZYX	1.44889	25.4919	2.47492	0.0217314	0.0558086	-3.81944
IGHV3-35	-1.30683	28.5484	-2.47467	0.0217432	0.0558086	-3.81993
IGKV3D-20	-0.464635	28.9423	-2.47315	0.0218151	0.0558086	-3.82293
ADAM10	0.945614	25.6943	2.46717	0.0220986	0.0562608	-3.83466
SPP2	0.903851	24.9212	2.46306	0.0222959	0.0564901	-3.84273
GNB2	0.781951	27.5614	2.45996	0.0224459	0.056598	-3.84882
GP5	1.52801	25.4076	2.45741	0.0225698	0.0566394	-3.85382
RAC2	1.24079	27.2509	2.44586	0.0231385	0.0576157	-3.8764
HLA-B.2	1.36283	25.4945	2.44508	0.0231775	0.0576157	-3.87792
C1RL	-1.28008	27.5188	-2.44253	0.0233051	0.0576611	-3.88291
APOL1	-0.723244	29.2308	-2.41864	0.0245332	0.0604158	-3.92943
PGLYRP2	-0.871929	25.7144	-2.41021	0.0249804	0.0609676	-3.94577
IGLV4-69	-0.99719	27.8438	-2.40852	0.0250709	0.0609676	-3.94904
IGHA2.1	-0.478178	33.5817	-2.4079	0.0251043	0.0609676	-3.95025
DEFA3	1.23149	26.8369	2.40099	0.0254783	0.0615921	-3.96362
AHSP	1.09812	24.3946	2.39055	0.0260534	0.0626947	-3.98378
HPR	-0.51022	33.8952	-2.38697	0.0262534	0.0628888	-3.99069
HSP90AB1	1.08881	25.218	2.36784	0.0273458	0.0652092	-4.02747
WDR1	1.00107	28.0157	2.35641	0.0280181	0.066491	-4.04936
DIAPH1	0.896823	24.6476	2.35444	0.0281357	0.066491	-4.05313
HAGH	0.943539	23.8543	2.35231	0.0282633	0.0664944	-4.0572
IGHG3	-0.530132	35.2881	-2.33434	0.0293601	0.0687678	-4.09145
CAPN1	0.859604	24.5592	2.33128	0.0295511	0.0689089	-4.09728
YWHAZ	1.01058	29.6257	2.31177	0.0307937	0.0714903	-4.13428
PZP	-0.407716	34.1493	-2.30409	0.0312958	0.0723371	-4.14878
ALDOA	1.12619	27.0554	2.28741	0.0324126	0.0745915	-4.1802
HBE1	0.882242	35.6299	2.27632	0.0331758	0.075776	-4.20103
ST13	1.23469	25.3196	2.27575	0.0332149	0.075776	-4.20209
SHROOM3	-1.17962	26.2057	-2.26945	0.0336564	0.0764522	-4.2139
FCER1G	0.566082	26.3229	2.24925	0.0351065	0.0790869	-4.25158
APOB	-0.563658	29.4003	-2.24877	0.035142	0.0790869	-4.25248
IGHA1	-0.456336	33.9291	-2.24679	0.0352872	0.0790869	-4.25616
IGHV3-72	-0.358536	33.0513	-2.24503	0.0354165	0.0790869	-4.25942
CFH	-0.460747	29.8953	-2.24023	0.0357723	0.0792469	-4.26834
HSP90AA1	0.927831	25.7653	2.2395	0.0358271	0.0792469	-4.2697
HLA-A.2	0.997918	25.8919	2.238	0.0359393	0.0792469	-4.27249
IGLL5	-0.39441	34.821	-2.23073	0.0364861	0.0799405	-4.28594
APOA1	-0.42296	33.9459	-2.2298	0.0365572	0.0799405	-4.28768
C8G	-0.634258	26.3383	-2.22373	0.0370207	0.0806195	-4.2989
IGHA2	-0.432717	33.6801	-2.19747	0.0390891	0.0846619	-4.34724
TUBB4A	1.20147	26.3175	2.19612	0.0391983	0.0846619	-4.34972
UBC	1.09856	28.8035	2.19228	0.0395098	0.0849339	-4.35675
CORO1C	1.18533	24.7573	2.19061	0.0396465	0.0849339	-4.35981
OSTF1	0.778159	24.5083	2.18508	0.0401013	0.085243	-4.36993
S100A8	-1.04612	28.0151	-2.18492	0.0401144	0.085243	-4.37022
ICAM2	1.24184	24.4108	2.1813	0.0404141	0.0855351	-4.37682
IGLV2-11	-0.523951	30.563	-2.17779	0.0407073	0.0855709	-4.38323
RBP4	-0.741648	27.4204	-2.17721	0.0407558	0.0855709	-4.38429
IGKV1-8	1.42087	26.281	2.16722	0.0416014	0.0867029	-4.40248
IGLC3	-0.386667	35.0344	-2.16696	0.041624	0.0867029	-4.40296
HLA-A.3	1.11778	25.8412	2.1495	0.0431405	0.089508	-4.43462
PGK1	1.02749	26.4103	2.13511	0.0444279	0.0918177	-4.46059
CCT2	0.77181	23.4962	2.12439	0.0454092	0.0934791	-4.47986
RSU1	1.21056	27.2166	2.09738	0.0479702	0.0981912	-4.52816
HLA-B	0.859588	26.1534	2.09628	0.048077	0.0981912	-4.53012
LIMS2	1.45191	25.6394	2.09443	0.0482572	0.0981912	-4.5334
RAB35	0.838393	27.1764	2.09083	0.0486104	0.0985296	-4.53981
AHSG	-0.539789	30.288	-2.08844	0.0488458	0.0986273	-4.54406
IGHV3-15	-0.354596	32.5253	-2.08443	0.0492432	0.0986735	-4.55117
IGHV3-73	-0.354596	32.5253	-2.08443	0.0492432	0.0986735	-4.55117
F5	-0.921205	28.2453	-2.08171	0.0495144	0.0988412	-4.55599
KRT17	2.18993	27.0767	2.07622	0.0500652	0.0994469	-4.5657
TWF2	0.698671	24.2211	2.07494	0.0501952	0.0994469	-4.56797
PSMB1	1.17123	24.9532	2.07264	0.0504281	0.0995342	-4.57203
PLG	-0.5291	29.4131	-2.06153	0.051569	0.101129	-4.59163
IGKV3-11	0.854879	29.0067	2.06104	0.0516198	0.101129	-4.59249
RAP1B	0.870096	29.3943	2.05777	0.0519593	0.101377	-4.59823
LASP1	0.615597	24.6984	2.05613	0.052131	0.101377	-4.60112
PSMB4	1.01976	24.6879	2.04912	0.0528694	0.102435	-4.61343
RAP1A	0.893039	29.2604	2.04337	0.0534825	0.103243	-4.6235
CFP	-0.851158	25.8874	-2.04092	0.0537453	0.103371	-4.62779
FLNA	1.0744	28.8976	2.02481	0.0555032	0.106364	-4.65588
APOA2	-0.440074	32.781	-2.01921	0.056127	0.10717	-4.66562
PLEK	1.36497	27.8009	2.01606	0.0564797	0.107454	-4.67108
ITGA6	0.965348	26.0895	2.00175	0.0581093	0.110062	-4.69583
S100A4	1.06522	26.5999	2.00038	0.0582679	0.110062	-4.6982
ITIH4.1	-0.538082	28.5595	-1.99023	0.0594515	0.111498	-4.71568
ITIH4.2	-0.538082	28.5595	-1.99023	0.0594515	0.111498	-4.71568
CAPZA1	0.912298	25.5394	1.98266	0.0603484	0.112779	-4.72867
IGHG2	-0.473523	34.9808	-1.97292	0.0615196	0.114561	-4.74534
ITIH4	-0.54121	28.5699	-1.95564	0.0636482	0.118108	-4.77479
F11R	0.829098	25.9497	1.95359	0.0639059	0.11817	-4.77828
IGHG4	-0.463287	35.0716	-1.94763	0.0646566	0.11914	-4.78837
HLA-A.1	0.989644	25.81	1.93856	0.0658166	0.120855	-4.80372
LYN	0.703811	24.9418	1.92847	0.0671271	0.122833	-4.82072
SERPINA7	-0.847512	25.6136	-1.92586	0.0674698	0.123033	-4.82511
OXSR1	0.623919	23.8743	1.91122	0.0694215	0.125915	-4.84965
STK24	0.761218	24.5208	1.91043	0.0695279	0.125915	-4.85097
UBE2N	0.699323	24.6797	1.90091	0.0708255	0.127825	-4.86685
VTN	-0.423108	30.014	-1.89363	0.0718308	0.129197	-4.87895
CD9	0.652709	29.8998	1.88277	0.0733554	0.131491	-4.89695
TLN1	0.90739	29.1484	1.87476	0.0744977	0.133086	-4.91018
CYFIP1	0.56217	25.1078	1.87243	0.0748341	0.133235	-4.91403
ACTR3	0.877724	26.3783	1.8661	0.0757504	0.134412	-4.92443
GP9	1.15514	26.9409	1.84242	0.0792709	0.140187	-4.96319
CD44	0.718992	25.3122	1.83354	0.0806266	0.142108	-4.97762
IGKC	-0.296721	36.032	-1.81471	0.0835696	0.146074	-5.00807
IGKC.1	-0.296721	36.032	-1.81471	0.0835696	0.146074	-5.00807
HSPA8	-0.355022	28.0357	-1.81211	0.0839829	0.146074	-5.01225
BIN2	0.696422	24.3745	1.81209	0.0839855	0.146074	-5.01228
SERPINA4	0.567984	24.2795	1.80991	0.084335	0.146199	-5.0158
RAC1	1.21395	26.9667	1.80107	0.0857585	0.14818	-5.02997
MYL9	0.933694	26.0018	1.7909	0.0874223	0.150561	-5.04623
RAB6A	0.742703	26.9943	1.78746	0.0879917	0.151048	-5.05171
SRC	0.850491	25.2381	1.78106	0.0890598	0.152021	-5.0619
IGLV3-16	0.935621	27.8498	1.78061	0.0891359	0.152021	-5.06262
C6	-0.510593	25.9381	-1.76981	0.0909633	0.154638	-5.07973
IGHV3-7	-0.303069	32.6302	-1.75423	0.093658	0.158707	-5.10429
HLA-B.3	0.74786	25.6628	1.75124	0.0941829	0.159085	-5.10898
IGHV3-74	-0.294167	32.5246	-1.73484	0.0971074	0.1635	-5.13463
IGKV6-21	-0.491536	26.5924	-1.73181	0.097655	0.163504	-5.13934
FLOT2	0.691241	25.5333	1.7314	0.0977302	0.163504	-5.13999
FERMT3	0.81639	28.6643	1.7283	0.0982945	0.163928	-5.14481
RALB	0.73508	25.2471	1.72266	0.0993293	0.164939	-5.15356
IGKV3-20	-0.423111	30.3061	-1.72159	0.0995265	0.164939	-5.15522
HRG	-0.477423	28.4308	-1.71605	0.100552	0.165632	-5.16379
BCHE	-0.568787	25.4803	-1.71591	0.100578	0.165632	-5.164
IGHV3-49	-0.289867	32.3353	-1.71425	0.100888	0.165632	-5.16657
SH3BGRL3	0.971034	26.7152	1.69193	0.105127	0.172055	-5.20086
TMSB4X	1.22354	29.956	1.68251	0.106962	0.174517	-5.21524
HSPA5	0.755016	26.4931	1.67083	0.109273	0.177538	-5.23297
ANXA1	-0.711399	24.9819	-1.66976	0.109487	0.177538	-5.2346
IGHV1-3	0.896063	27.2787	1.66451	0.110541	0.178696	-5.24252
CAVIN2	0.796324	26.975	1.65521	0.11243	0.181195	-5.25654
HLA-A	0.827539	25.7735	1.64168	0.115228	0.185138	-5.27682
CD226	0.928426	24.5165	1.63704	0.116201	0.186134	-5.28375
APOM	-0.443097	27.4752	-1.61131	0.12172	0.194383	-5.32187
TUBA1C	0.978314	27.1164	1.60782	0.122486	0.195015	-5.32701
EIF5A	0.624701	25.4514	1.60613	0.122858	0.195019	-5.3295
MYL6	0.986545	27.642	1.58709	0.127115	0.20026	-5.35733
PSMA7	0.839764	25.31	1.58595	0.127372	0.20026	-5.35898
TUBB4B	0.718821	26.9197	1.58513	0.127559	0.20026	-5.36017
SLC2A3	-0.895415	24.1037	-1.5846	0.12768	0.20026	-5.36095
HP	-0.356481	34.1925	-1.5674	0.131645	0.205415	-5.38584
STK26	0.576182	24.7684	1.56491	0.132228	0.205415	-5.38942
TUBA8	0.863862	27.0723	1.56414	0.132407	0.205415	-5.39053
FYN	0.597014	25.3076	1.56364	0.132526	0.205415	-5.39125
ITGA2B	0.588967	28.7128	1.5591	0.133594	0.206464	-5.39777
MYL6.1	0.979768	27.6093	1.55129	0.135451	0.208721	-5.40895
KRT14	1.65733	27.1734	1.54595	0.136734	0.210084	-5.41658
CYFIP2	0.659613	24.8415	1.51817	0.143563	0.219329	-5.45589
IGHV3-38	-0.263682	32.1335	-1.51809	0.143584	0.219329	-5.45601
KRT16	1.62261	27.1711	1.50846	0.146015	0.221963	-5.4695
IGHV3-9	-0.258107	32.3912	-1.50793	0.14615	0.221963	-5.47024
CFH.1	-0.320765	29.1419	-1.50067	0.148006	0.223608	-5.48036
APOE	-0.469489	28.2653	-1.50038	0.148082	0.223608	-5.48076
TAGLN2	0.638433	26.9132	1.49648	0.149088	0.224484	-5.48619
ARPC3	0.722812	25.7309	1.48804	0.151285	0.226283	-5.49788
CFHR1	-0.282022	28.2767	-1.48598	0.151825	0.226283	-5.50073
STXBP2	0.531174	24.7879	1.48475	0.152148	0.226283	-5.50242
IGHV3-20	-0.25294	32.3728	-1.48368	0.152429	0.226283	-5.5039
IGHV3OR16-10	-0.25294	32.3728	-1.48368	0.152429	0.226283	-5.5039
TUBA4A	0.759513	27.3812	1.47654	0.154321	0.228447	-5.51373
ITGB3	0.571751	28.7707	1.46264	0.158054	0.233318	-5.53275
PSMA6	0.708935	25.7494	1.45241	0.16085	0.2362	-5.54666
COLEC11	-0.91147	25.8336	-1.45222	0.160903	0.2362	-5.54692
MYL12A	0.845332	26.0458	1.44712	0.162311	0.236447	-5.55382
APOC2	-0.659076	29.6172	-1.44686	0.162382	0.236447	-5.55416
ITIH1	-0.349434	29.4725	-1.44674	0.162417	0.236447	-5.55433
ST3GAL6	1.31431	29.2306	1.44146	0.163884	0.237542	-5.56144
B2M	0.402534	28.6243	1.4408	0.164071	0.237542	-5.56234
ATRN	-0.522854	25.2677	-1.40916	0.17311	0.249943	-5.60455
SERPINB1	0.432083	24.8662	1.38398	0.180588	0.260027	-5.6376
ACTB.1	0.557015	30.4729	1.37924	0.182022	0.261378	-5.64376
LYZ	0.718664	26.0339	1.3727	0.184019	0.263527	-5.65224
ITIH2	-0.322985	29.5898	-1.36293	0.187032	0.267116	-5.66484
TF	-0.370242	33.4077	-1.35527	0.189421	0.269797	-5.67466
IGHV2-26	-0.441564	26.6509	-1.35205	0.190435	0.27051	-5.67879
AZGP1	-0.473039	28.8014	-1.31995	0.200755	0.284403	-5.71937
IGHV3-21	-0.22731	32.4089	-1.315	0.202386	0.285181	-5.72556
IGHV3-48	-0.22731	32.4089	-1.315	0.202386	0.285181	-5.72556
RASA3	0.628874	24.8145	1.31233	0.20327	0.285662	-5.72889
IGHV4-38-2	0.244459	28.6466	1.29024	0.210694	0.295308	-5.7562
IGHG1	-0.262595	35.7307	-1.28525	0.212399	0.296908	-5.76231
SERPINF2	-0.345687	26.6191	-1.27857	0.214699	0.299329	-5.77047
IGKV2D-24	0.74025	28.1518	1.26906	0.218007	0.30314	-5.78202
ANXA6	-0.783069	26.23	-1.24481	0.226621	0.314288	-5.81113
IGHV3-30-5	-0.216759	32.372	-1.23364	0.230675	0.31907	-5.82438
A0A0J9YY99	-0.215458	32.3724	-1.22599	0.233482	0.321889	-5.83339
TUBB	0.712482	26.8868	1.22477	0.233934	0.321889	-5.83483
IGHV3-33	-0.212141	32.3765	-1.20342	0.241918	0.331818	-5.85969
SNAP23	0.685697	25.0753	1.20212	0.24241	0.331818	-5.86119
TPM4	0.541306	27.9233	1.18956	0.24721	0.337513	-5.87564
IGHV4-59	0.214836	28.6286	1.18477	0.249061	0.339161	-5.88111
GSN.1	0.221389	27.867	1.18002	0.250906	0.340792	-5.88652
CFL1	0.676093	29.7574	1.16235	0.257855	0.349331	-5.90647
LRG1	0.362546	27.0003	1.14809	0.263567	0.355089	-5.92238
ACTC1	0.476647	32.0653	1.14685	0.264065	0.355089	-5.92374
IGHV4-34	0.224987	28.7163	1.1467	0.264127	0.355089	-5.92391
IGHV4OR15-8	0.815966	26.2423	1.14145	0.266258	0.357043	-5.92972
ORM2	-0.296559	30.7358	-1.13152	0.270321	0.361571	-5.94064
IGHV3-53	-0.196786	32.3144	-1.11759	0.276095	0.368204	-5.95581
IGHV3-23	-0.195216	32.294	-1.1162	0.276677	0.368204	-5.95732
CORO1A	-0.57867	26.5446	-1.1133	0.277892	0.368889	-5.96045
PTPRC	-0.39465	25.9563	-1.11142	0.278681	0.369007	-5.96247
LCP1	-0.438671	25.6376	-1.10628	0.280848	0.370945	-5.968
IGKV3D-15	-0.529581	27.9659	-1.09277	0.286607	0.377538	-5.98243
LGALSL	0.458473	24.4094	1.09022	0.287704	0.377538	-5.98514
PFN1	0.479275	29.465	1.08799	0.288666	0.377538	-5.9875
AFM	-0.305103	27.6807	-1.0879	0.288706	0.377538	-5.98759
TPM4.1	0.458131	27.7413	1.08304	0.290805	0.379343	-5.99272
CALM1	0.741394	26.7177	1.06988	0.296555	0.385887	-6.0065
MAPRE2	0.48946	25.0044	1.06796	0.297404	0.386039	-6.00851
IGKV2D-29	-0.287885	29.3474	-1.06421	0.299058	0.387232	-6.0124
GSN	-0.190205	28.9116	-1.05348	0.303837	0.392456	-6.02348
ENO1	0.408598	27.1198	1.0486	0.306025	0.394307	-6.02848
IGKV2-24	0.395116	28.594	1.04696	0.306766	0.394307	-6.03016
LDHA	0.399946	25.668	1.04014	0.309851	0.397303	-6.03711
TPM1	0.43166	27.5976	1.03468	0.312335	0.39795	-6.04264
TPM1.1	0.43166	27.5976	1.03468	0.312335	0.39795	-6.04264
F12	-0.315348	26.3125	-1.03405	0.312621	0.39795	-6.04327
H2BC12	-0.357349	26.926	-1.03211	0.313508	0.398118	-6.04523
IGKV1-16	-0.210951	28.1916	-1.02299	0.317703	0.402475	-6.05439
TPM3.1	0.426301	27.6246	1.0112	0.323182	0.408434	-6.06613
SERPINA1	0.231209	32.9347	0.998164	0.32932	0.414204	-6.07896
SERPINA1.1	0.231209	32.9347	0.998164	0.32932	0.414204	-6.07896
IGHV3OR16-12	0.230033	29.4029	0.994424	0.331095	0.415445	-6.08262
TSPAN14	0.369053	25.1178	0.985531	0.335342	0.419775	-6.09125
LBP	-0.585713	26.6108	-0.983285	0.336421	0.420128	-6.09342
IGLV3-9	-0.206902	27.6067	-0.975947	0.339962	0.423546	-6.10048
LCK	0.462538	25.1448	0.971103	0.342313	0.42547	-6.10512
ACTB	0.383229	32.4872	0.951131	0.352125	0.435611	-6.124
ACTG1	0.383229	32.4872	0.951131	0.352125	0.435611	-6.124
MVP	0.574578	27.5749	0.947375	0.353992	0.436894	-6.12751
TPP2	0.333449	25.8388	0.944408	0.355471	0.437694	-6.13027
KRT77	0.682642	26.6118	0.938435	0.358461	0.439361	-6.13581
IGHV3-13	-0.181296	32.3038	-0.938374	0.358492	0.439361	-6.13587
CD36	0.256689	28.4852	0.926612	0.36443	0.445602	-6.14668
GNAI2	0.227525	28.5111	0.917227	0.369215	0.450408	-6.15522
B4E1Z4	-0.225827	28.959	-0.910195	0.372828	0.453765	-6.16157
GNAI3	0.221092	28.4834	0.905642	0.375179	0.455574	-6.16565
CFHR2	-0.239072	27.0815	-0.901715	0.377215	0.456822	-6.16916
C2	-0.301693	25.6491	-0.900321	0.37794	0.456822	-6.1704
C1S	-0.287467	26.9057	-0.8952	0.380609	0.458996	-6.17495
TSPAN9	0.411369	26.0994	0.881902	0.387599	0.466358	-6.18664
F13A1	0.174894	28.5257	0.854846	0.402077	0.482675	-6.20993
IGHV3OR15-7	-0.342582	26.4461	-0.828689	0.4164	0.498734	-6.2318
ITGB1	0.31952	26.5674	0.806349	0.428885	0.512228	-6.24998
ACTN4	0.307751	25.6434	0.805064	0.42961	0.512228	-6.25101
PSMA3	0.457768	24.8699	0.801561	0.431591	0.513428	-6.25381
VASP	0.328132	25.3046	0.770408	0.449455	0.533474	-6.27824
TPM3	0.300619	27.6843	0.744591	0.464594	0.550204	-6.29779
GPX3	0.222582	26.1093	0.739177	0.467806	0.552767	-6.3018
PSMA2	0.314112	25.4426	0.683707	0.501475	0.589485	-6.34137
IGKV1-39	0.325027	27.5084	0.683098	0.501852	0.589485	-6.34179
MYH9	-0.595121	28.2181	-0.682477	0.502237	0.589485	-6.34222
TKT	0.211124	24.777	0.650035	0.522566	0.611983	-6.36395
HLA-B.1	-0.274871	25.9458	-0.635309	0.531942	0.621582	-6.37348
IGHV1-69	0.319195	27.4274	0.62138	0.540893	0.630006	-6.3823
IGLV2-8	-0.147443	30.7426	-0.620375	0.541542	0.630006	-6.38293
DCD	0.359716	24.9774	0.613807	0.545793	0.633553	-6.38702
SAA2-SAA4	-0.14496	26.4714	-0.607691	0.549768	0.636765	-6.39079
ITGA2	0.236016	24.4165	0.596423	0.557131	0.643422	-6.39764
SPTA1	-0.338118	24.7765	-0.595162	0.557958	0.643422	-6.3984
PKM	0.229061	26.7035	0.58684	0.563433	0.648317	-6.40336
IGLV3-19	-0.149282	27.6248	-0.582907	0.56603	0.649886	-6.40569
APCS	-0.114226	29.3136	-0.578469	0.568968	0.651839	-6.40829
GNA13	-0.152637	28.8668	-0.560837	0.580716	0.663856	-6.41845
IGHV3OR16-13	-0.111162	30.4478	-0.552871	0.586064	0.668519	-6.42294
NAPA	0.168506	24.7446	0.540324	0.594536	0.675835	-6.42988
ACTR2	0.302749	25.892	0.539576	0.595043	0.675835	-6.43029
IGLV3-1	0.16733	28.7578	0.529038	0.602208	0.682502	-6.43599
ARHGDIB	0.290522	26.4346	0.52611	0.604206	0.683297	-6.43756
CP	-0.115137	30.9292	-0.520961	0.607727	0.685807	-6.44029
MSN	0.189264	28.7411	0.50287	0.620176	0.698361	-6.44968
CD47	-0.238641	26.7251	-0.499596	0.622442	0.698827	-6.45135
PHPT1	0.1705	23.5108	0.498441	0.623242	0.698827	-6.45193
CLTC	-0.206453	26.4909	-0.473075	0.640935	0.717139	-6.46444
SERPINF1	-0.126851	26.2992	-0.460964	0.649461	0.72514	-6.47019
HIST1H2AH	-0.196789	26.2393	-0.454236	0.654219	0.728907	-6.47332
PPBP	-0.272822	26.2259	-0.441796	0.663056	0.737195	-6.47899
SERPINC1	0.102172	29.5974	0.397104	0.695212	0.771319	-6.49808
RDX	0.176419	28.3369	0.391201	0.699505	0.774451	-6.50045
EZR	0.172628	28.344	0.386535	0.702905	0.776585	-6.5023
COTL1	0.155911	25.396	0.365513	0.718306	0.79194	-6.51036
CP.1	-0.0742337	30.7808	-0.357835	0.723961	0.796509	-6.5132
HLA-B.6	-0.169291	25.787	-0.354662	0.726304	0.797421	-6.51435
HLA-B.5	-0.172284	25.804	-0.348375	0.730952	0.800162	-6.51661
KRT1	0.213165	28.573	0.347179	0.731837	0.800162	-6.51703
IGKV2-30	-0.0917876	29.5692	-0.339907	0.73723	0.80439	-6.51958
IGHV3-64	0.0819214	32.2218	0.318061	0.753512	0.820457	-6.52692
A1BG	-0.082595	28.8963	-0.310519	0.759161	0.824903	-6.52935
C5	0.164572	29.0303	0.305424	0.762985	0.827352	-6.53095
HSPA1A	0.0944578	26.0741	0.300677	0.766554	0.829515	-6.53242
RAB27B	0.122105	25.1774	0.295548	0.770415	0.831975	-6.53398
LGALS3	0.144429	24.9534	0.293466	0.771985	0.831975	-6.53461
IGHV2-70	0.202809	27.968	0.283646	0.779399	0.838252	-6.53751
FETUB	-0.133055	24.7939	-0.280599	0.781705	0.839019	-6.53839
CPB2	-0.0993219	24.9297	-0.276213	0.785026	0.840872	-6.53964
IGKV3-7	-0.0571261	31.0514	-0.251332	0.803948	0.859393	-6.54635
CTSG	-0.11046	24.3586	-0.247981	0.806506	0.860382	-6.54721
HPX	-0.0658344	31.7316	-0.245443	0.808445	0.860708	-6.54785
ORM1	-0.0744162	31.5861	-0.236471	0.815309	0.865504	-6.55006
GNAS	0.047799	28.5732	0.235264	0.816234	0.865504	-6.55036
GSTP1	0.0961679	25.3179	0.233017	0.817956	0.865588	-6.5509
ALB.1	0.0499221	36.9685	0.228742	0.821235	0.866861	-6.55191
IGHV6-1	-0.0619812	28.9254	-0.227161	0.822448	0.866861	-6.55228
IGKV1-5	0.0555588	29.5648	0.216738	0.83046	0.873557	-6.55465
EHD1	0.0633963	25.8283	0.210053	0.835607	0.877221	-6.55611
IGHV3-43	-0.0390331	32.2621	-0.200378	0.843071	0.883298	-6.55814
IGKV1D-33	0.042933	28.7871	0.19047	0.850731	0.889554	-6.56013
IGKV1-17	0.107275	26.7173	0.182065	0.85724	0.893786	-6.56173
EEF1A1	-0.0641079	25.5181	-0.180865	0.85817	0.893786	-6.56195
GC	-0.0457528	30.0772	-0.177346	0.8609	0.89486	-6.5626
IGHV3-64D	-0.0292297	32.2045	-0.15464	0.87855	0.910489	-6.56646
AGT	0.0490344	28.2562	0.153561	0.87939	0.910489	-6.56664
IGKV2-29	0.0595719	29.1174	0.143764	0.887028	0.915023	-6.56813
MASP1.1	-0.0417688	28.1085	-0.143489	0.887243	0.915023	-6.56817
ACTBL2	-0.0515194	30.8554	-0.12732	0.899872	0.926235	-6.57042
ACTN1	-0.0520352	25.9214	-0.111805	0.912017	0.936906	-6.57232
IGHV4-30-2	0.0219703	29.484	0.10597	0.91659	0.939772	-6.57297
IGHV2-70D	-0.0325742	29.0646	-0.102427	0.919368	0.94079	-6.57335
CAMP	0.0336998	25.9749	0.0827329	0.934831	0.954759	-6.57522
SERPINA3	0.0153412	29.4587	0.0656225	0.948286	0.966628	-6.57652
SH3BGRL	-0.0156243	23.63	-0.04976	0.960774	0.977467	-6.57746
MASP1	-0.0126008	28.1558	-0.046068	0.963682	0.978536	-6.57765
FBLN1	0.0179228	24.9866	0.0402415	0.968273	0.981307	-6.5779
FCN2	0.0106288	28.3954	0.0339141	0.973259	0.984467	-6.57814
CAP1	-0.0109154	26.8442	-0.0240853	0.981007	0.987961	-6.57844
SERPING1	0.00581827	28.4378	0.0230828	0.981797	0.987961	-6.57846
ALB	0.00492592	37.1485	0.0223988	0.982337	0.987961	-6.57848
CLIC1	0.00629264	27.5297	0.0160873	0.987313	0.991075	-6.5786
IGHV4-28	-0.00423804	26.8494	-0.0100222	0.992096	0.993982	-6.57868
FHL1	-0.00260643	24.3954	-0.00589164	0.995354	0.995354	-6.57872

## Sheet: Sup Fig2 a
Timepoint	Sample Code	Astronaut	Sample type	PF4 (ng/mL)
				Avg 1	Avg 2
1	Pre-flight 1-1	C001	CPT Plasma	403.8
	Pre-flight 1-2	C002	CPT Plasma	516.9
	Pre-flight 1-3	C003	CPT Plasma	1350	1524
	Pre-flight 1-4	C004	CPT Plasma	547.4	385.6
2	Pre-flight 2-1	C001	CPT Plasma	520.3
	Pre-flight 2-2	C002	CPT Plasma	573
	Pre-flight 2-3	C003	CPT Plasma	913
	Pre-flight 2-4	C004	CPT Plasma	657.2
3	Pre-flight 3-1	C001	CPT Plasma	700.8
	Pre-flight 3-3	C003	CPT Plasma	1179
	Pre-flight 3-4	C004	CPT Plasma	754
4	Post-flight 1-1	C001	CPT Plasma	1466
	Post-flight 1-2	C002	CPT Plasma	1358
	Post-flight 1-3	C003	CPT Plasma	2651	1791
	Post-flight 1-4	C004	CPT Plasma	896.3	840.5
5	Post-flight 2-2	C002	CPT Plasma	1062
	Post-flight 2-4	C004	CPT Plasma	4112
6	Post-flight 3-1	C001	CPT Plasma	593.3
	Post-flight 3-2	C002	CPT Plasma	356.1
	Post-flight 3-3	C003	CPT Plasma	3873	4554
	Post-flight 3-4	C004	CPT Plasma	1308	667.8
		C002	CPT Plasma	6.123	5.788
	These samples were measured twice separately to confirm.

## Sheet: Sup Fig2b 
Sample code	Sample type	Rep 1	Rep 2	Avg
C001-1	Exo + plasma	1161	1162	1161.5
C002-1	Exo + plasma	989.7	1095	1042.35
C003-1	Exo + plasma	551.1	561.4	556.25
C004-1	Exo + plasma	476.3	515.9	496.1
C001-4	Exo + plasma	161.8	186.2	174
C002-4	Exo + plasma	271	286.1	278.55
C003-4	Exo + plasma	1172	1125	1148.5
C004-4	Exo + plasma	349.1	380.2	364.65
C001-6	Exo + plasma	344.1	358.4	351.25
C002-6	Exo + plasma	960.1	1024	992.05
C003-6	Exo + plasma	1169	1270	1219.5
C004-6	Exo + plasma	1321	1250	1285.5

## Sheet: Sup Fig3_plasma
Gene	Pathway	Subpathway	Plasma: Preflight_C001_June_Pre	Plasma: Preflight_C002_June_Pre	Plasma: Preflight_C003_June_Pre	Plasma: Preflight_C004_June_Pre	Plasma: Preflight_C001_Aug_Pre	Plasma: Preflight_C002_Aug_Pre	Plasma: Preflight_C003_Aug_Pre	Plasma: Preflight_C004_Aug_Pre	Plasma: Preflight_C001_Sept_Pre	Plasma: Preflight_C003_Sept_Pre	Plasma: Preflight_C004_Sept_Pre	Plasma: Immediate_Postflight_C001_Sept_Post	Plasma: Immediate_Postflight_C002_Sept_Post	Plasma: Immediate_Postflight_C003_Sept_Post	Plasma: Immediate_Postflight_C004_Sept_Post	Plasma: Longterm_Postflight_C002_Nov_Post	Plasma: Longterm_Postflight_C004_Nov_Post	Plasma: Longterm_Postflight_C001_Dec_Post	Plasma: Longterm_Postflight_C002_Dec_Post	Plasma: Longterm_Postflight_C003_Dec_Post	Plasma: Longterm_Postflight_C004_Dec_Post	FC: Plasma ImmPlasma Post vs Pre	FC: Plasma Post vs Pre	pvalue: Plasma ImmPlasma Post vs Pre	pvalue: Plasma Post vs Pre
AIFM1	OXPHOS	Complex I	15.9247	17.3423	17.5058	17.8173	17.7184	18.1148	17.6007	17.4627	17.3945	17.7857	18.0018	17.3077	17.1495	17.3306	17.952	18.6963	16.9403	17.9033	18.8717	14.5415	17.3539	-0.067887	0.140453
NDUFA10	OXPHOS	Complex I	13.4413	13.9229	12.9909	13.3029	13.1671	12.8415	13.423	9.45129	12.6143	13.8152	13.9115	13.1854	13.4445	13.3781	12.7748	9.72874	11.369	10.8152	13.0015	10.3106	11.9819	0.203044	0
LRPPRC	OXPHOS	Complex IV	13.153	13.7535	13.9142	13.1081	13.3693	12.8722	14.0909	12.731	13.5913	13.8629	13.4525	13.1286	13.2674	13.1041	13.0847	14.0159	11.7552	12.9812	13.5435	10.7304	12.1112	-0.377802	-0.336136
MT-ATP6	OXPHOS	Complex V	9.36559	10.2698	10.7519	10.3375	9.6987	10.3422	9.67435	8.4208	10.4978	9.32881	9.51213	9.416	9.15354	9.4522	11.2012	10.3781	13.0848	12.5897	10.5795	14.4002	12.067	-0.278105	0
GSTP1	Antioxidant Defenses	Glutathione Metabolism																						0	0
GPX3	Antioxidant Defenses	Glutathione Metabolism	18.5942	18.7088	18.1161	18.5193	18.1674	18.3776	17.9942	17.9898	18.5757	18.4505	18.3256	18.3253	18.7757	17.0157	17.9932	18.2819	16.0443	17.279	19.0557	14.1412	16.9386	-0.40055	-0.502613		*
GCLC	Antioxidant Defenses	Glutathione Metabolism																						0	0
GSTO1	Antioxidant Defenses	Glutathione Metabolism	13.5394	12.4755	12.8917	13.8107	13.0942	12.3718	13.4242	13.7506	12.7909	13.309	13.3465	13.9152	12.4614	13.7187	14.0467	12.3145	14.7477	12.9734	12.029	13.3022	13.3252	0.472408	0.33639	*	*
GPX1	Antioxidant Defenses	Glutathione Metabolism	15.2153	15.8761	15.9178	15.8492	15.6719	16.3868	16.1705	16.5133	14.3308	14.4957	14.8169	16.0152	16.227	15.9558	16.6715	16.0401	17.4803	15.9125	15.9927	17.2915	16.3058	0.545398	0.498281	*	*
GSR	Antioxidant Defenses	Glutathione Metabolism	11.9079	10.9032	10.9256	11.7249	11.2377	11.8865	7.79156	10.7793	11.6211	10.8377	11.1718	12.1689	9.86386	11.2879	11.3652	10.4009	12.5775	11.4576	11.2258	11.5044	11.0541	0.341554	0.0889249
GPX4	Antioxidant Defenses	Glutathione Metabolism	12.9561	13.5193	13.7214	13.775	13.1522	13.6657	12.9172	13.7694	12.5713	12.0951	12.9311	13.6282	13.4577	13.419	14.5931	13.4089	14.4789	12.9134	12.5027	15.1316	12.9277	0.451605	0.299984
GCLM	Antioxidant Defenses	Glutathione Metabolism	9.88917	11.1139	11.129	11.0598	11.4447	11.6826	10.6421	11.9301	10.6396	10.0661	7.98751	12.2061	11.5291	11.5308	12.2721	11.1238	13.7039	11.9311	11.6033	12.8793	12.1656	1.04779	0.959731	*	*
SOD1	Antioxidant Defenses	Antioxidant Defenses																						0	0
TXN	Antioxidant Defenses	Antioxidant Defenses																						0	0
CAT	Antioxidant Defenses	Antioxidant Defenses																						0	0
SOD2	Antioxidant Defenses	Antioxidant Defenses	11.2083	10.8814	11.4106	11.6308	11.8969	11.3341	9.50277	10.7188	10.9265	9.28124	8.39818	10.7516	8.05882	11.4429	11.2785	11.186	14.4114	13.2814	10.9159	14.988	12.855	-0.427248	0
APEX1	Antioxidant Defenses	Antioxidant Defenses	10.9422	11.9871	12.0482	12.3108	12.7608	11.6623	11.3966	13.3419	12.5998	11.9011	12.028	12.4966	12.0995	11.103	11.4272	12.0326	12.6134	13.4493	12.4692	16.8224	14.1769	-0.185402	-0.0391365
SLC25A3	Mitochondrial Metabolism	ATP/NAD+ Carriers	9.92457	11.0991	11.8322	11.8631	10.8073	10.936	9.49372	9.77459	11.022	9.0193	8.50043	10.5797	9.60817	10.6785	12.1529	10.5207	14.638	13.7627	11.3069	15.6787	13.237	-0.00555257	0.433446
SLC25A5 (ANT2)	Mitochondrial Metabolism	ATP/NAD+ Carriers	15.7471	14.3734	14.8994	14.4223	9.56882	15.4378	16.3133	15.6059	16.7424	14.3225	16.4454	14.7046	16.8103	15.5706	14.9018	15.9873	15.0404	14.2372	15.8774	15.5945	14.0957	0.678856	0.421613
CPT2	Mitochondrial Metabolism	Fatty Acid Oxidation	16.4898	16.4203	16.0562	16.498	16.5221	16.5578	16.1709	16.0923	16.3355	16.2029	16.3721	16.325	16.4716	15.5152	16.0082	16.7284	14.7623	15.4681	16.3886	12.7804	14.7577	-0.311863	-0.367962		*
ETFA	Mitochondrial Metabolism	Fatty Acid Oxidation	6.87628	10.2214	10.1037	10.7819	10.4685	9.18277	10.3262	11.1815	10.9897	9.94093	9.70319	10.2072	9.72588	10.7788	12.683	7.45125	12.4525	11.74	10.0198	13.7696	11.7126	0.736805	0.722787
DECR1	Mitochondrial Metabolism	Fatty Acid Oxidation	9.96763	10.2369	10.4386	7.62087	10.6625	10.2935	9.93373	10.9185	10.5754	7.16471	9.22373	10.0199	19.7944	11.0944	10.4863	10.625	10.0507	11.1682	10.7116	12.3541	8.51926	2.40342	1.33847	*
MTHFD1	Mitochondrial Metabolism	Folate Single Carbon Metabolism	13.8348	13.455	13.6273	14.0153	14.1311	14.2521	14.0901	14.6915	13.2381	13.0733	13.5591	14.4434	13.9334	13.9423	14.599	14.0967	15.3676	14.7888	13.6144	16.1457	14.8235	0.426766	0.448839	*	*
PKM	Mitochondrial Metabolism	Glycolysis	13.7388	14.213	13.1719	13.9547	14.0856	13.7418	13.2151	13.893	14.536	12.863	13.6891	13.8085	13.7685	12.66	13.8369	13.4813	14.1973	13.7976	14.2698	13.9752	14.0996	-0.282234	-0.256463
LDHA	Mitochondrial Metabolism	Glycolysis	13.1257	16.8098	13.7282	13.9979	15.8604	16.3198	15.3133	15.1047	13.756	13.4538	13.9856	14.3715	13.8717	13.6696	14.7204	14.8894	15.5203	14.715	16.4421	14.9152	14.5654	-0.574243	-0.468485
ENO1	Mitochondrial Metabolism	Glycolysis	15.2126	15.8748	15.6867	15.9599	16.222	15.9508	16.1389	16.5051	15.9054	15.542	16.1781	15.8017	16.0075	15.9713	16.6505	15.9595	16.8822	15.7875	15.8617	15.7706	15.716	0.147385	0.141391
PGK1	Mitochondrial Metabolism	Glycolysis	13.2955	15.9653	13.9756	14.6024	14.6956	16.3629	13.7105	14.6502	13.7102	13.0415	13.4811	13.8695	16.0468	13.8233	14.7416	15.9015	15.9492	14.2798	15.9195	14.5287	14.3339	0.0402569	0.075546
ALDOA	Mitochondrial Metabolism	Glycolysis	13.5183	14.0084	15.0633	14.0743	12.6617	13.3437	12.2881	12.763	12.3731	13.7281	12.6232	13.5829	13.1923	13.8051	14.76	12.9841	16.0342	14.0865	12.8694	16.1384	14.3628	0.353417	0.326487
GAPDH	Mitochondrial Metabolism	Glycolysis	19.8879	19.8738	19.9151	20.13	20.5863	20.2287	19.9698	20.5476	19.6618	19.0122	19.6069	20.0832	19.6205	19.8255	20.2119	19.5359	21.1019	20.5886	19.6234	21.0998	20.7019	-0.0319109	0.00306549
LDHB	Mitochondrial Metabolism	Glycolysis	14.0316	15.2701	16.0377	15.0417	13.8237	14.3486	13.2877	13.6203	13.366	14.6959	13.527	14.4746	14.3088	15.0473	15.6787	13.9344	17.1993	15.242	14.164	17.598	15.721	0.423683	0.418557
SLC2A1 (GLUT1)	Mitochondrial Metabolism	Glycolysis																						0	0
PFKM	Mitochondrial Metabolism	Glycolysis	13.9001	12.71	13.9169	12.1392	12.227	11.7047	13.9046	12.7414	11.4854	13.8676	13.3944	11.4558	12.1774	12.4176	13.1431	11.6952	12.0763	12.7631	14.6209	14.5762	12.6835	-0.728331	-0.585574	*
SLC16A3	Mitochondrial Metabolism	Glycolysis	12.0297	10.9544	12.6948	11.5889	11.5495	11.6598	11.3233	10.3141	11.9772	8.37843	11.7843	11.4731	11.737	11.1623	11.8756	12.4455	13.4756	12.589	12.1273	13.6202	12.1255	0.0356494	0.256502
GPI	Mitochondrial Metabolism	Glycolysis	11.1658	12.0512	12.4775	11.9399	11.5445	10.7177	10.0107	11.1437	11.075	12.0098	10.9912	11.5103	11.111	11.6344	12.181	11.5296	13.8556	11.8231	11.4523	14.1175	12.2291	0.137104	0.164304
PFKL	Mitochondrial Metabolism	Glycolysis	13.7139	13.5688	13.6315	13.6369	14.3305	14.1396	13.773	14.608	12.9739	12.087	12.9255	14.7075	13.987	13.7427	14.3351	13.8435	14.8266	15.1723	13.9046	17.0079	15.2936	0.600271	0.605662	*	*
SAMHD1 (DGOUK)	Mitochondrial Metabolism	Nucleotide Synthesis	11.8302	11.085	12.1953	12.5995	12.3644	10.5405	11.6196	13.9413	11.9828	11.9006	11.9867	12.6176	11.5797	11.2693	11.351	11.1883	12.0889	15.7594	13.3454	18.1618	15.8996	-0.15271	0.210665
HPRT1	Mitochondrial Metabolism	Nucleotide Synthesis	9.37311	9.10993	9.60613	10.4006	10.0908	10.0301	10.1192	11.1317	11.1845	9.82055	9.55302	10.3877	9.97666	10.3199	11.0201	10.3228	12.7193	10.9957	9.31189	12.5333	10.8321	0.386915	0.457926
ADSL	Mitochondrial Metabolism	Nucleotide Synthesis	20.3886	18.1711	19.1065	17.8149	19.6733	18.5885	19.076	18.4555	19.9104	19.7396	19.7844	18.2594	18.1954	18.7149	18.1811	18.2856	18.2586	18.183	18.9171	17.4848	17.5072	-0.746214	-0.628583	*	*
GART	Mitochondrial Metabolism	Nucleotide Synthesis	17.2039	16.0724	15.5145	17.4775	16.8778	16.1887	16.5021	17.2788	17.3497	16.5674	17.789	16.5281	16.2842	16.2772	16.9139	16.3311	15.8798	16.2771	16.661	14.6854	16.5838	-0.2383	-0.219525
ATIC	Mitochondrial Metabolism	Nucleotide Synthesis	12.0529	11.4216	11.7978	12.5959	11.6143	12.1058	12.4068	13.1756	11.533	11.5112	12.0031	11.471	10.927	12.5277	12.9183	12.4179	13.8037	12.9245	12.6131	13.2062	13.0926	-0.0746219	0.193039
APRT	Mitochondrial Metabolism	Nucleotide Synthesis	14.1138	13.9968	14.4082	13.8128	14.7916	14.6573	14.4458	14.9288	13.6017	13.012	13.662	15.0567	14.4034	13.9445	14.3706	13.6371	15.3976	14.9171	13.9332	15.8973	15.048	0.358575	0.270608
PAICS	Mitochondrial Metabolism	Nucleotide Synthesis	10.7904	11.3387	11.801	11.5051	10.1791	11.1544	10.7839	11.2874	10.9673	12.4384	9.52875	11.7363	11.5648	11.0996	12.5204	11.0277	13.7766	12.4794	12.1625	14.2181	12.9716	0.553252	0.737084		*
PRPS1	Mitochondrial Metabolism	Nucleotide Synthesis	13.4542	13.3259	13.063	13.9939	12.9728	13.5689	13.5736	14.0297	12.2101	10.0184	12.038	14.5654	14.2595	13.4529	14.1544	14.5956	15.3533	13.8825	13.6584	14.7838	13.9608	1.00695	0.929431	*	*
TKT	Mitochondrial Metabolism	NADPH Synthesis-Pentose Phosphate Cycle																						0	0
PGD	Mitochondrial Metabolism	NADPH Synthesis-Pentose Phosphate Cycle	12.5394	13.8153	13.4424	13.4698	13.7227	13.1763	13.2684	13.7477	13.877	13.5544	13.4553	13.6309	13.2544	13.2922	13.5991	13.2449	13.9527	13.0188	13.1306	12.4501	13.2747	0.016847	-0.0573143
TALDO1	Mitochondrial Metabolism	NADPH Synthesis-Pentose Phosphate Cycle	17.6128	17.216	16.9771	17.6596	17.9599	17.059	17.0838	18.1169	17.6421	16.2878	17.4548	17.7978	16.9559	16.4964	17.7335	16.5308	17.6196	17.1474	16.8199	17.7246	17.1178	-0.135056	-0.223349
G6PD	Mitochondrial Metabolism	NADPH Synthesis-Pentose Phosphate Cycle	12.8163	12.7358	12.5238	12.447	13.5943	12.7268	12.7006	13.5255	12.7054	12.1506	12.3181	12.6421	12.1999	12.2678	12.7063	12.3876	14.5012	12.892	12.3944	14.96	13.3656	-0.281658	-0.207139
MDH1	Mitochondrial Metabolism	TCA Cycle	18.0016	18.1869	18.6154	9.102	18.3757	7.49444	17.7229	17.5824	18.8169	19.4495	18.9639	18.6855	18.6787	19.0217	17.8467	18.682	14.2771	16.8224	18.3358	13.7331	16.4006	2.20828	2.09256
IDH1	Mitochondrial Metabolism	TCA Cycle	12.4176	11.9228	12.2281	12.7295	12.817	12.1756	12.2535	13.1551	12.8464	12.7249	13.3928	11.5892	11.5756	11.6978	13.0233	12.079	12.0175	11.8041	13.0636	11.016	11.5157	-0.667087	-0.527218	*	*
ACO1	Mitochondrial Metabolism	TCA Cycle	12.4432	12.316	12.1112	13.6697	12.4142	12.3614	10.0988	12.9712	12.6614	11.5011	13.5333	12.0753	11.0807	11.5795	13.7945	12.8115	12.6875	12.7035	12.886	12.1227	12.4391	-0.311357	-0.117862
MDH2	Mitochondrial Metabolism	TCA Cycle	11.4418	11.8011	12.1353	12.5052	11.5113	11.7091	11.1491	11.4243	10.9759	10.5418	10.8424	11.4567	10.5036	11.7827	12.7963	11.038	14.7947	14.4891	11.8891	15.9015	13.572	-0.0194999	0.256389
CS	Mitochondrial Metabolism	TCA Cycle	13.2693	12.4192	12.5267	12.783	12.1171	12.5002	13.254	13.2864	12.3276	13.3711	12.8655	12.7246	12.989	12.301	13.7878	12.5976	13.0724	13.812	12.1035	14.9762	13.0898	0.0857667	0.105151
IDH2	Mitochondrial Metabolism	TCA Cycle	12.1207	12.1346	12.3501	12.6422	13.0175	12.9199	12.6591	13.6442	12.3335	12.2669	12.7954	13.0082	12.0397	12.5302	13.9771	12.4282	13.522	13.4092	12.1966	14.9132	13.2292	0.298489	0.317303
ACO2	Mitochondrial Metabolism	TCA Cycle	9.19971	9.29999	9.92177	11.88	9.80751	10.9666	10.3072	11.048	10.5522	8.19901	10.2694	10.4447	10.4033	10.0596	13.2828	10.6321	11.7446	10.3235	10.4497	11.8532	10.387	0.657164	0.575976
FH	Mitochondrial Metabolism	TCA Cycle	10.3378	12.0175	8.32121	11.6876	8.01212	12.8606	12.3596	8.99888	9.65359	11.366	11.2065	12.4566	12.7291	11.8414	10.3015	12.9647	11.2711	11.1146	8.89359	12.6394	11.2857	1.45666	0	*

## Sheet: Sup Fig3_EVPs
Gene	Pathway	Subpathway	Exo: Preflight_C001_1	Exo: Preflight_C002_1	Exo: Preflight_C003_1	Exo: Preflight_C004_1	Exo: Preflight_C001_2	Exo: Preflight_C002_2	Exo: Preflight_C003_2	Exo: Preflight_C004_2	Exo: Preflight_C001_3	Exo: Preflight_C002_3	Exo: Preflight_C003_3	Exo: Preflight_C004_3	Exo: Immediate.Postflight_C001_4	Exo: Immediate.Postflight_C002_4	Exo: Immediate.Postflight_C003_4	Exo: Immediate.Postflight_C004_4	Exo: Longterm.Postflight_C001_5	Exo: Longterm.Postflight_C002_5	Exo: Longterm.Postflight_C003_5	Exo: Longterm.Postflight_C004_5	Exo: Longterm.Postflight_C001_6	Exo: Longterm.Postflight_C002_6	Exo: Longterm.Postflight_C003_6	Exo: Longterm.Postflight_C004_6	FC: Exosomes ImmPost vs Pre	FC: Exosomes Post vs Pre	pvalue: Exosomes ImmPost vs Pre	pvalue: Exosomes Post vs Pre
AIFM1	OXPHOS	Complex I																									0	0
NDUFA10	OXPHOS	Complex I																									0	0
LRPPRC	OXPHOS	Complex IV																									0	0
MT-ATP6	OXPHOS	Complex V																									0	0
GSTP1	Antioxidant Defenses	Glutathione Metabolism	26.7274	27.1291	26.1076	27.4209	26.2162	25.478	25.7875	25.7348	24.5951	25.1893	24.0058	22.2439	25.0357	26.5171	25.7096	26.1267	25.1009	24.8557	25.4008	25.7237	24.5389	24.3682	22.9413	24.6754	0.0961679	0
GPX3	Antioxidant Defenses	Glutathione Metabolism	24.7407	25.6108	26.5918	25.7031	26.5679	25.9167	25.0882	25.7726	27.0514	26.7617	24.2865	26.8294	26.5628	25.9383	25.4617	26.2509	25.4764	25.8765	25.6815	26.1759	27.412	26.7548	27.1827	26.9289	0.222582	0.223993
GCLC	Antioxidant Defenses	Glutathione Metabolism	25.4528	22.2456	23.2802	24.5899	25.1826	24.5074	24.668	24.3905	24.4844	22.7696	23.4422	24.085	25.443	25.0593	25.6177	25.2594	22.3378	23.2613	24.1173	24.6759	25.0598	24.7518	24.6202	24.268	1.08855	0	*
GSTO1	Antioxidant Defenses	Glutathione Metabolism	26.9484	24.4127	25.2976	27.1149	27.0204	25.0654	26.7536	26.4309	23.8113	24.8409	22.6299	23.7382	27.9699	26.848	27.6805	27.5156	25.7577	23.7827	24.4582	25.9994	25.1211	24.2846	23.4136	22.9516	1.79325	0	*
GPX1	Antioxidant Defenses	Glutathione Metabolism	26.347	25.3258	27.1033	27.2438	25.8643	24.5771	25.7899	23.2716	23.1129	23.4172	23.787	21.8562	26.9411	26.7459	26.9917	26.7739	26.7984	25.0535	25.3375	26.3049	23.6639	23.5105	24.537	23.436	1.98283	0	*
GSR	Antioxidant Defenses	Glutathione Metabolism																									0	0
GPX4	Antioxidant Defenses	Glutathione Metabolism																									0	0
GCLM	Antioxidant Defenses	Glutathione Metabolism																									0	0
SOD1	Antioxidant Defenses	Antioxidant Defenses	26.4663	26.2398	25.9677	26.4651	26.6892	27.1087	26.5105	27.0567	23.032	26.3391	26.6896	27.101	27.3706	27.5001	26.6805	27.6047	27.1096	27.8014	26.6558	26.83	26.5362	27.3947	26.4654	27.2311	0.810078	0.772254	*	*
TXN	Antioxidant Defenses	Antioxidant Defenses	27.2834	28.075	28.4712	27.4526	27.4262	26.1251	27.3548	27.2733	24.9759	24.6415	25.2329	23.6793	28.3043	27.8525	27.9971	27.6311	23.333	26.5197	24.5102	26.6163	23.8196	24.0298	22.8772	24.1513	1.29967	0	*
CAT	Antioxidant Defenses	Antioxidant Defenses	28.7859	27.9553	28.4168	27.2071	29.2269	28.7553	29.4004	29.0527	26.668	24.2391	24.1571	27.101	30.7518	30.0485	30.2362	30.1309	26.6419	28.4811	26.4213	27.5416	26.7925	24.8198	25.523	26.8674	2.07381	-0.284467	*
SOD2	Antioxidant Defenses	Antioxidant Defenses																									0	0
APEX1	Antioxidant Defenses	Antioxidant Defenses																									0	0
SLC25A3	Mitochondrial Metabolism	ATP/NAD+ Carriers																									0	0
SLC25A5 (ANT2)	Mitochondrial Metabolism	ATP/NAD+ Carriers																									0	0
CPT2	Mitochondrial Metabolism	Fatty Acid Oxidation																									0	0
ETFA	Mitochondrial Metabolism	Fatty Acid Oxidation																									0	0
DECR1	Mitochondrial Metabolism	Fatty Acid Oxidation																									0	0
MTHFD1	Mitochondrial Metabolism	Folate Single Carbon Metabolism																									0	0
PKM	Mitochondrial Metabolism	Glycolysis	27.8727	28.3616	26.9107	28.7695	27.1216	27.5702	26.871	27.1503	25.6427	25.3691	25.1236	25.771	27.0203	28.1355	27.0956	26.738	26.3527	27.2989	27.2214	28.0115	24.8741	24.8784	24.834	25.8891	0.229061	-0.0563155
LDHA	Mitochondrial Metabolism	Glycolysis	26.1755	27.0842	26.5842	27.362	26.7425	26.1891	25.7682	26.3411	24.8706	24.2153	25.2772	25.3855	26.6734	27.117	25.9189	26.3605	25.6464	25.977	25.6119	26.5669	23.6293	22.6665	23.0851	24.7847	0.399946	0
ENO1	Mitochondrial Metabolism	Glycolysis	28.3156	28.435	27.8924	28.635	28.2638	27.9593	27.493	27.8537	26.5819	25.0633	25.0261	25.8189	28.0313	28.3751	27.5255	28.1053	27.183	27.9023	26.9188	27.693	25.1113	24.9068	25.1853	26.6	0.408598	-0.159836
PGK1	Mitochondrial Metabolism	Glycolysis	27.6489	27.7404	27.1958	27.792	27.7611	27.4447	27.2804	27.3477	25.447	23.6461	23.3607	24.5648	28.1518	28.1464	27.8385	27.92	26.4478	27.3444	25.6815	26.9788	25.4553	23.6788	24.6281	24.3454	1.02749	0	*
ALDOA	Mitochondrial Metabolism	Glycolysis	28.4805	28.1983	26.9817	28.836	28.6319	27.5088	27.7719	27.8397	26.0222	24.7007	23.3596	26.0706	28.8292	28.7241	28.2202	28.4244	27.6209	27.4229	27.4043	28.0343	25.2514	24.7351	23.8999	26.3613	1.12619	0.107691	*
GAPDH	Mitochondrial Metabolism	Glycolysis	29.7651	29.6873	29.369	30.099	30.1793	29.2627	29.4578	29.6892	28.3343	25.7347	25.2798	28.1118	30.4787	30.3547	30.0024	30.2526	28.3833	28.9144	27.7601	29.4271	27.2495	25.3872	25.9254	27.9006	1.12778	-0.307047	*
LDHB	Mitochondrial Metabolism	Glycolysis	27.7928	27.7748	26.305	28.3076	28.1043	27.8503	27.6524	27.2382	25.6722	24.945	25.0057	25.4444	28.8071	28.7792	28.2248	28.1053	27.1096	27.8079	26.7399	27.5543	25.177	24.6282	24.8805	26.1103	1.27644	0.161166	*
SLC2A1 (GLUT1)	Mitochondrial Metabolism	Glycolysis	28.7082	27.8411	27.4997	27.3351	28.5531	28.8109	29.5058	29.0262	28.3797	27.5252	27.8175	28.9419	30.6839	29.9051	30.6738	29.6311	26.8379	28.7583	27.11	28.0298	27.5347	26.2358	24.5008	27.71	1.79718	-0.370697	*
PFKM	Mitochondrial Metabolism	Glycolysis																									0	0
SLC16A3	Mitochondrial Metabolism	Glycolysis																									0	0
GPI	Mitochondrial Metabolism	Glycolysis																									0	0
PFKL	Mitochondrial Metabolism	Glycolysis																									0	0
SAMHD1 (DGOUK)	Mitochondrial Metabolism	Nucleotide Synthesis																									0	0
HPRT1	Mitochondrial Metabolism	Nucleotide Synthesis	25.0167	24.1696	23.7327	24.1921	23.4428	22.7932	24.6835	23.9256	23.2258	23.6972	24.8449	21.3004	25.3303	25.35	24.8658	24.4928	23.9755	23.6803	23.4217	21.524	22.971	22.9414	23.0814	23.106	1.2833	0	*
ADSL	Mitochondrial Metabolism	Nucleotide Synthesis																									0	0
GART	Mitochondrial Metabolism	Nucleotide Synthesis																									0	0
ATIC	Mitochondrial Metabolism	Nucleotide Synthesis																									0	0
APRT	Mitochondrial Metabolism	Nucleotide Synthesis																									0	0
PAICS	Mitochondrial Metabolism	Nucleotide Synthesis																									0	0
PRPS1	Mitochondrial Metabolism	Nucleotide Synthesis																									0	0
TKT	Mitochondrial Metabolism	NADPH Synthesis-Pentose Phosphate Cycle	25.6669	26.5618	26.432	26.0845	25.2375	24.4926	24.0804	25.1027	24.647	24.8241	24.1516	24.0439	25.4031	24.8534	24.7886	25.7012	23.4495	24.1094	22.9754	24.4656	23.2405	25.4478	24.3393	24.5498	0.211124	-0.465706
PGD	Mitochondrial Metabolism	NADPH Synthesis-Pentose Phosphate Cycle	25.6669	26.3981	25.8335	26.44	25.4792	24.2654	24.6365	23.9252	23.2015	24.942	24.7276	24.1716	26.1141	25.9517	25.7226	25.4401	24.8737	23.6421	23.4572	23.6757	24.2008	23.085	23.5508	23.8379	1.01953	0	*
TALDO1	Mitochondrial Metabolism	NADPH Synthesis-Pentose Phosphate Cycle	25.7595	26.2771	26.235	26.4145	25.2711	24.4029	25.277	25.2566	23.9951	23.1502	23.8407	22.9417	26.6734	25.9534	25.7585	26.4431	24.4897	24.0135	22.7711	23.8004	24.5893	23.9599	22.6968	23.2064	1.16147	0	*
G6PD	Mitochondrial Metabolism	NADPH Synthesis-Pentose Phosphate Cycle																									0	0
MDH1	Mitochondrial Metabolism	TCA Cycle	25.9873	25.2167	24.5077	25.5958	25.9182	25.7897	26.0449	26.1275	22.4951	25.0373	23.4462	23.7415	26.7011	26.848	26.9917	26.5297	24.3289	25.6602	24.3695	25.1544	23.407	21.9485	22.9004	23.9539	1.43231	0	*
IDH1	Mitochondrial Metabolism	TCA Cycle																									0	0
ACO1	Mitochondrial Metabolism	TCA Cycle																									0	0
MDH2	Mitochondrial Metabolism	TCA Cycle																									0	0
CS	Mitochondrial Metabolism	TCA Cycle																									0	0
IDH2	Mitochondrial Metabolism	TCA Cycle																									0	0
ACO2	Mitochondrial Metabolism	TCA Cycle																									0	0
FH	Mitochondrial Metabolism	TCA Cycle																									0	0

## Sheet: Sup Fig4
PBMC
	Preflight	Immediately postflight	Long-term postflight
GOBP_ENDOPLASMIC_RETICULUM_TO_GOLGI_VESICLE_MEDIATED_TRANSPORT	0.0400961	0.285348	0.0854045
GOBP_EXTRACELLULAR_VESICLE_BIOGENESIS	-0.374485	-0.135385	-0.396653
GOBP_GOLGI_VESICLE_TRANSPORT	0.00843108	0.134885	0.0483659
GOBP_POSITIVE_REGULATION_OF_VESICLE_FUSION	-0.20664	-0.0182096	-0.263644
GOBP_REGULATION_OF_VESICLE_FUSION	-0.0873553	-0.186904	-0.268723
GOBP_REGULATION_OF_VESICLE_MEDIATED_TRANSPORT	0.0379688	0.15024	0.091879
GOBP_REGULATION_OF_VESICLE_SIZE	0.163373	0.29122	0.278792
GOBP_VESICLE_BUDDING_FROM_MEMBRANE	0.314558	0.451336	0.421882
GOBP_VESICLE_CARGO_LOADING	0.0584881	0.185009	0.173023
GOBP_VESICLE_DOCKING	-0.110164	0.0623013	-0.090163
GOBP_VESICLE_DOCKING_INVOLVED_IN_EXOCYTOSIS	0.00343118	0.143606	0.0121002
REACTOME_GOLGI_ASSOCIATED_VESICLE_BIOGENESIS	-0.00804327	0.0620348	0.032504
REACTOME_LYSOSOME_VESICLE_BIOGENESIS	-0.548664	-0.352316	-0.469491
REACTOME_VESICLE_MEDIATED_TRANSPORT	0.019864	0.0221132	0.0231729
B
	Preflight	Immediately postflight	Long-term postflight
GOBP_ENDOPLASMIC_RETICULUM_TO_GOLGI_VESICLE_MEDIATED_TRANSPORT	-0.137316	0.112343	-0.0507139
GOBP_EXTRACELLULAR_VESICLE_BIOGENESIS	-0.131162	0.185933	-0.113866
GOBP_GOLGI_VESICLE_TRANSPORT	0.155607	0.313863	0.196922
GOBP_POSITIVE_REGULATION_OF_VESICLE_FUSION	-0.485732	-0.21476	-0.488615
GOBP_REGULATION_OF_VESICLE_FUSION	-0.485732	-0.21476	-0.488615
GOBP_REGULATION_OF_VESICLE_MEDIATED_TRANSPORT	0.26695	0.414674	0.306494
GOBP_VESICLE_BUDDING_FROM_MEMBRANE	0.109356	0.446111	0.218554
GOBP_VESICLE_DOCKING	0.149722	0.511385	0.130565
GOBP_VESICLE_DOCKING_INVOLVED_IN_EXOCYTOSIS	0.117756	0.386319	0.114053
REACTOME_GOLGI_ASSOCIATED_VESICLE_BIOGENESIS	0.228018	0.415385	0.443381
REACTOME_VESICLE_MEDIATED_TRANSPORT	0.186794	-0.0355362	0.0937449
NK
	Preflight	Immediately postflight	Long-term postflight
GOBP_COPII_COATED_VESICLE_BUDDING	0.177459	0.361181	0.317338
GOBP_ENDOPLASMIC_RETICULUM_TO_GOLGI_VESICLE_MEDIATED_TRANSPORT	-0.0691845	0.179515	-0.00988181
GOBP_EXTRACELLULAR_VESICLE_BIOGENESIS	-0.402936	-0.1023	-0.342391
GOBP_GOLGI_VESICLE_TRANSPORT	0.121926	0.227168	0.125502
GOBP_POSITIVE_REGULATION_OF_VESICLE_FUSION	-0.290096	-0.39721	-0.155715
GOBP_REGULATION_OF_VESICLE_FUSION	-0.151225	-0.419494	-0.093842
GOBP_REGULATION_OF_VESICLE_MEDIATED_TRANSPORT	0.261831	0.289858	0.277921
GOBP_REGULATION_OF_VESICLE_SIZE	0.411821	0.580506	0.569932
GOBP_VESICLE_BUDDING_FROM_MEMBRANE	0.380999	0.52071	0.492437
GOBP_VESICLE_CARGO_LOADING	0.138994	0.335134	0.175691
GOBP_VESICLE_DOCKING	0.162041	0.277139	0.244214
GOBP_VESICLE_DOCKING_INVOLVED_IN_EXOCYTOSIS	0.262423	0.388924	0.339314
REACTOME_COPII_MEDIATED_VESICLE_TRANSPORT	0.177459	0.361181	0.317338
REACTOME_GOLGI_ASSOCIATED_VESICLE_BIOGENESIS	0.292267	0.237202	0.2989
REACTOME_VESICLE_MEDIATED_TRANSPORT	0.166566	0.119604	0.164409
Mono
	Preflight	Immediately postflight	Long-term postflight
GOBP_COPII_COATED_VESICLE_BUDDING	0.00794135	-0.460685	-0.407061
GOBP_ENDOPLASMIC_RETICULUM_TO_GOLGI_VESICLE_MEDIATED_TRANSPORT	0.202769	0.100237	0.0385581
GOBP_EXTRACELLULAR_VESICLE_BIOGENESIS	-0.471333	0.0326308	0.0293928
GOBP_GOLGI_VESICLE_TRANSPORT	0.156175	0.1733	0.183518
GOBP_REGULATION_OF_VESICLE_FUSION	0.0716121	-0.486404	-0.490125
GOBP_REGULATION_OF_VESICLE_MEDIATED_TRANSPORT	0.180927	0.25205	0.210941
GOBP_REGULATION_OF_VESICLE_SIZE	0.224793	0.393876	0.491043
GOBP_VESICLE_BUDDING_FROM_MEMBRANE	0.111742	-0.0221313	-0.0477456
GOBP_VESICLE_CARGO_LOADING	0.302394	0.508551	0.509875
GOBP_VESICLE_DOCKING	0.00155684	0.210033	-0.0109339
GOBP_VESICLE_DOCKING_INVOLVED_IN_EXOCYTOSIS	0.0379584	0.215591	0.150605
REACTOME_COPII_MEDIATED_VESICLE_TRANSPORT	-0.0645272	-0.447346	-0.455038
REACTOME_GOLGI_ASSOCIATED_VESICLE_BIOGENESIS	0.260757	0.161768	0.292756
REACTOME_LYSOSOME_VESICLE_BIOGENESIS	-0.356201	0.0976529	-0.114393
REACTOME_VESICLE_MEDIATED_TRANSPORT	0.157598	0.0896133	0.156069
DC
	Preflight	Immediately postflight	Long-term postflight
GOBP_COPI_COATED_VESICLE_BUDDING	-0.518078	-0.575354	-0.437373
GOBP_COPII_COATED_VESICLE_BUDDING	0.0145089	0.0835204	0.0296099
GOBP_ENDOPLASMIC_RETICULUM_TO_GOLGI_VESICLE_MEDIATED_TRANSPORT	-0.216684	-0.0398037	-0.145177
GOBP_EXTRACELLULAR_VESICLE_BIOGENESIS	-0.0898176	0.296789	0.313711
GOBP_GOLGI_VESICLE_BUDDING	-0.518078	-0.575354	-0.437373
GOBP_GOLGI_VESICLE_TRANSPORT	-0.0172494	0.0441878	0.0758776
GOBP_POSITIVE_REGULATION_OF_VESICLE_FUSION	0.014813	-0.0501745	-0.161152
GOBP_REGULATION_OF_VESICLE_FUSION	0.146591	0.0443375	-0.0176285
GOBP_REGULATION_OF_VESICLE_MEDIATED_TRANSPORT	0.167337	0.184478	0.154457
GOBP_REGULATION_OF_VESICLE_SIZE	-0.18158	0.0509913	0.0908443
GOBP_REGULATION_OF_VESICLE_TRANSPORT_ALONG_MICROTUBULE	0.0169383	-0.337464	0.0833887
GOBP_VESICLE_BUDDING_FROM_MEMBRANE	0.0113802	-0.0346278	-0.0541606
GOBP_VESICLE_DOCKING	0.221848	0.424646	0.253274
GOBP_VESICLE_DOCKING_INVOLVED_IN_EXOCYTOSIS	0.194075	0.397063	0.247321
REACTOME_COPII_MEDIATED_VESICLE_TRANSPORT	0.0145089	0.0835204	0.0296099
REACTOME_GOLGI_ASSOCIATED_VESICLE_BIOGENESIS	0.231315	0.0593376	0.221487
REACTOME_LYSOSOME_VESICLE_BIOGENESIS	-0.013017	-0.394417	-0.346253
REACTOME_VESICLE_MEDIATED_TRANSPORT	0.08554	0.0603081	0.0951506

## Sheet: Sup Fig5
PBMC
	Preflight	Immediately postflight	Long-term postflight
ROR1	0.0146421	0.0244532	0.014894
CD1C	0.00803845	0.00757706	0.0104672
CD14	0.0234225	0.0972964	0.139934
CD24	0.00535189	0.0111934	0.00667023
ITGB1	0.607668	0.778371	0.566907
CD81	0.0957173	0.0570002	0.0833704
CD3E	0.280255	0.230584	0.205024
CD3D	0.434221	0.164629	0.189795
CD3G	0.317164	0.261409	0.170586
CD9	0.00825603	0.018426	0.0119684
CD69	0.639521	0.349406	0.889439
CD63	0.181734	0.0831755	0.162817
B
	Preflight	Immediately postflight	Long-term postflight
ROR1	0.095456	0.154331	0.103766
CD1C	0.0264356	0.0251969	0.015178
CD14	0.00222768	0.0598425	0.070385
CD24	0.0415875	0.0740157	0.0557213
ITGB1	0.430029	0.555906	0.331459
CD81	0.127578	0.113386	0.124712
CD3E	0.0924167	0.080315	0.055789
CD3D	0.154855	0.0661417	0.0752571
CD3G	0.0927215	0.080315	0.0482609
CD9	0.011339	0.0110236	0.00426309
CD69	0.83399	0.472441	1.92577
CD63	0.0828871	0.0503937	0.0999898
NK
	Preflight	Immediately postflight	Long-term postflight
ROR1	0.0145146	0.0432432	0.0335952
CD1C	0.000794917	0.0027027	0.0019084
CD14	0.00282331	0.0567568	0.0563208
CD24	0.000836033	0.00540541	0.00468341
ITGB1	0.435711	0.643243	0.488347
CD81	0.132557	0.0918919	0.189872
CD3E	0.109099	0.0864865	0.123354
CD3D	0.111236	0.127027	0.108825
CD3G	0.0747839	0.108108	0.0963141
CD9	0.0131537	0.0162162	0.000636132
CD69	0.560446	0.308108	1.13612
CD63	0.452514	0.213514	0.295958
Mono
	Preflight	Immediately postflight	Long-term postflight
ROR1	0.00578564	0.00313283	0.00228294
CD1C	0.00804475	0.0037594	0.00923877
CD14	0.237576	0.218672	0.331716
CD24	0.00079654	0.00250627	0.00231976
ITGB1	0.583463	0.47995	0.681024
CD81	0.0702191	0.0169173	0.040162
CD3E	0.0494522	0.0388471	0.0584109
CD3D	0.0838345	0.0545113	0.0660428
CD3G	0.0460426	0.0538847	0.0492569
CD9	0.00737314	0.0281955	0.0144841
CD69	0.101329	0.033208	0.188089
CD63	0.266607	0.0996241	0.283468
DC
	Preflight	Immediately postflight	Long-term postflight
ROR1	0.0338503	0.102941	0.0838279
CD1C	0.296392	0.117647	0.221422
CD14	0.0185118	0.0735294	0.0577164
CD24	0.00201562	0.0147059	0.00188206
ITGB1	0.344734	0.264706	0.510699
CD81	0.0760656	0.0735294	0.0536641
CD3E	0.0456855	0	0.0429991
CD3D	0.0860309	0.0147059	0.0326223
CD3G	0.0504262	0.0441176	0.0989352
CD9	0.00515042	0	0.00376412
CD69	0.120335	0.0441176	0.25067
CD63	0.323527	0.0882353	0.200668

## Sheet: Sup Fig6a
File name	Repo
GLDS-561_nanoporeRNAseq_Direct_RNA_seq_Gene_Expression_Processed.xlsx	OSD-569
GLDS-563_proteomics_EVP_Proteomics_Processed_Data.xlsx	OSD-571
GLDS-563_proteomics_Plasma_Proteomics_Processed_Data.xlsx	OSD-571

## Sheet: Sup Fig 6b
Whole Blood DEGs	Plasma DAPs	EVP DAPs
SLC4A1	PF4	CD58
NFIX	QPCT	TFRC
ANK1	TGFB1	ART4
PITHD1	APP	AHCY
HAGH	CCN2	FN1
FECH	A2M	IGLV7-46
SPTB	LTBP1	PRKACA
TNS1	PF4V1	AK1
HBQ1	SNCA	FCN3
BLVRB	LPL	IGLV7-43
CDC34	COL4A2	FGB.1
ASCC2	PRDX2	PSMF1
GSPT1	FN1	PCMT1
GFUS	AIDA	EPB42
PIK3R2	UGT8	CYBRD1
AK1	SPARC	STX7
BAG1	FBLN5	LGALS3BP
OPTN	PDGFA	THBS1
SLC6A8	FN1.1	FGB
MKRN1	SRGN	CNP
GMPR	MMRN1	TBC1D24
SELENBP1	H4-16	C1R
SNCA	ICAM3	EPB41L2
ALAS2	CARHSP1	SELENBP1
DMTN	AQR	C1QB
PDZK1IP1	SERPINE2	ESD
TRIM58	BMP1	APEH
GPR146	SFPQ	FGG.1
EPB42	THBS1	IGHV2-5
UBXN6	AHSP	FGA
RILP	FN3K	STOM
KRT1	NCF1	MPP1
VWCE	ANTXR1	E9PNW4
TSPAN5	ABCF2	GDI2
AHSP	CAMP	SVIP
FAXDC2	PPBP	FGG
BCL2L1	BDNF	RP2
NR2F1	PPIC	SLC4A1
SIAH2	NDST1	SLC2A1
TENT5C	FBXO7	RAN
FOXO4	MNDA	GYPC
OSBP2	PRDX6	C4BPA
DCAF12	SKP1	ARF1
HBM	FXYD2	C1QA
IGHV3-48	CSE1L	CD55
MT-ND4L	CXCL2	USP14
SULT1A4	RPL27	AIDA
ENSG00000218175	TARS1	BLVRB
RPL21P16	EIF2S1	ECM1
HBD	CALU	C1QC
MTND1P23	THBS4	BPGM
SMIM1	LEAP2	LTN1
NPIPB5	SFRP4	PF4V1
ENSG00000269242	ANXA1	ANK1
ENSG00000275527	EIF5A	IGHV5-51
ENSG00000279117	MYH10	CD5L
ENSG00000286456	FGA.1	GDI1
ENSG00000288681	FUCA1	GNG5
ENSG00000289273		CA1
ENSG00000289316		CFI
ENSG00000289694		CAT
		PF4
		RAP2B
		FTH1
		C8A
		MMRN1
		UBE2V1
		LTBP1.1
		GSTO1
		RHCE
		CA2
		PRDX1
		PIGR
		ALDH1A1
		F11
		LTBP1
		APOC1
		RANBP1
		C4BPB
		GPX1
		HPRT1
		SEMA7A
		PRDX6
		PEBP1
		NRGN
		CLEC3B
		SUMO2
		DDI2
		SELENOP
		DDT
		F13B
		ILK
		PRDX2
		OLA1
		FKBP1A
		APOA4
		IGKV2D-28
		HBA2
		S100A6
		MDH1
		HBA1
		PNP
		HBG1
		HBG2
		MTPN
		EPB41
		IGLV3-27
		RAB14
		CAPZB.1
		IGKV2-40
		AMBP
		SDCBP
		APOD
		RAB8A
		TALDO1
		VCP
		CLU
		PON1
		FCGR3B
		YWHAQ
		KNG1
		IGKV1D-16
		CAPZA2
		RAP2A
		JCHAIN
		GNAZ
		APOH
		A2M
		KATNAL2
		YWHAG
		YWHAH
		LDHB
		HLA-B.4
		RAB5C
		F2
		RNH1
		HLA-C
		ICAM3
		S100A9
		C9
		ACP1
		C8B
		PGD
		HBB
		IGLC7
		RAB10
		HBD
		GNG11
		RAB1B
		PSMA4
		IGHV1-2
		SNCA
		ARPC4
		GCLC
		IGHM
		CFHR3
		YWHAE
		YWHAB
		PRKAR1A
		APOC3
		CDC42
		RAB8B
		PROS1
		IGHV1-18
		TAOK3
		GNB4
		ITIH3
		MIF
		GP1BA
		HBD.1
		ABRACL
		HLA-C.1
		RALA
		RAB13
		TPI1
		SOD1
		KLKB1
		DBNL
		KRAS
		RHOC
		RHOA
		GLIPR2

[truncated: 2 more sheets: Supp Fig 6c, Sup Fig6d]
