# Supplementary material for: Secretome profiling reveals acute changes in oxidative stress, brain homeostasis, and coagulation following short-duration spaceflight
Source: Nat Commun. 2024 Jun 11;15:4862. doi: 10.1038/s41467-024-48841-w (PMC11166969; doi:10.1038/s41467-024-48841-w)
Supplement: Supplementary file 4 — Source Data [file 41467_2024_48841_MOESM4_ESM.zip › Source files/Source_data_figure6.xlsx]

## Sheet: Figure 6a
name	Sample	Abundance	group	astronaut
ENO2	Preflight_C001	0.700141	L-92;L-44;L-3	C001
PECAM1	Preflight_C001	-0.901605	L-92;L-44;L-3	C001
S100B	Preflight_C001	0.428125	L-92;L-44;L-3	C001
ENO2	Preflight_C002	-0.826351	L-92;L-44;L-3	C002
PECAM1	Preflight_C002	-0.324175	L-92;L-44;L-3	C002
S100B	Preflight_C002	0.509034	L-92;L-44;L-3	C002
ENO2	Preflight_C003	0.168995	L-92;L-44;L-3	C003
PECAM1	Preflight_C003	-0.960591	L-92;L-44;L-3	C003
S100B	Preflight_C003	0.353196	L-92;L-44;L-3	C003
ENO2	Preflight_C004	-0.018253	L-92;L-44;L-3	C004
PECAM1	Preflight_C004	-0.499602	L-92;L-44;L-3	C004
S100B	Preflight_C004	0.414376	L-92;L-44;L-3	C004
ENO2	Longterm_Postflight_C001	0.437658	R+45;R+82	C001
PECAM1	Longterm_Postflight_C001	0.82201	R+45;R+82	C001
S100B	Longterm_Postflight_C001	0.105801	R+45;R+82	C001
ENO2	Longterm_Postflight_C002	-0.242523	R+45;R+82	C002
PECAM1	Longterm_Postflight_C002	-0.710797	R+45;R+82	C002
S100B	Longterm_Postflight_C002	0.546352	R+45;R+82	C002
ENO2	Longterm_Postflight_C003	1.57745	R+45;R+82	C003
PECAM1	Longterm_Postflight_C003	2.09864	R+45;R+82	C003
S100B	Longterm_Postflight_C003	-3.26711	R+45;R+82	C003
ENO2	Longterm_Postflight_C004	1.26926	R+45;R+82	C004
PECAM1	Longterm_Postflight_C004	1.71157	R+45;R+82	C004
S100B	Longterm_Postflight_C004	-0.0254866	R+45;R+82	C004
ENO2	Immediate_Postflight_C001	-1.68798	R+1	C001
PECAM1	Immediate_Postflight_C001	-0.14902	R+1	C001
S100B	Immediate_Postflight_C001	0.114503	R+1	C001
ENO2	Immediate_Postflight_C002	-1.35174	R+1	C002
PECAM1	Immediate_Postflight_C002	-1.11215	R+1	C002
S100B	Immediate_Postflight_C002	0.412836	R+1	C002
ENO2	Immediate_Postflight_C003	-0.95448	R+1	C003
PECAM1	Immediate_Postflight_C003	-0.247505	R+1	C003
S100B	Immediate_Postflight_C003	0.274493	R+1	C003
ENO2	Immediate_Postflight_C004	0.927819	R+1	C004
PECAM1	Immediate_Postflight_C004	0.273228	R+1	C004
S100B	Immediate_Postflight_C004	0.133876	R+1	C004
