# Supplementary material for: Secretome profiling reveals acute changes in oxidative stress, brain homeostasis, and coagulation following short-duration spaceflight
Source: Nat Commun. 2024 Jun 11;15:4862. doi: 10.1038/s41467-024-48841-w (PMC11166969; doi:10.1038/s41467-024-48841-w)
Supplement: Supplementary file 4 — Source Data [file 41467_2024_48841_MOESM4_ESM.zip › Source files/Source_data_figure1.xlsx]

## Sheet: Figure 1c
Plasma_LP Plasma_SP Exosomes_LP Exosomes_SP
False False False True 137
True False 5
True 5
True False False 11
True 3
True False False False 3
True False False 20

## Sheet: Figure 1d
name	Sample type	Abundance	group	astronaut
AIDA	Plasma	-1.11157	L-92;L-44;L-3	C001
FN1	Plasma	0.155663	L-92;L-44;L-3	C001
ICAM3	Plasma	0.750406	L-92;L-44;L-3	C001
MMRN1	Plasma	-0.745815	L-92;L-44;L-3	C001
PF4	Plasma	-1.49796	L-92;L-44;L-3	C001
PF4V1	Plasma	-1.43931	L-92;L-44;L-3	C001
PRDX2	Plasma	-1.33448	L-92;L-44;L-3	C001
SNCA	Plasma	-1.1713	L-92;L-44;L-3	C001
AIDA	Plasma	-0.941461	L-92;L-44;L-3	C002
FN1	Plasma	0.440803	L-92;L-44;L-3	C002
ICAM3	Plasma	0.578136	L-92;L-44;L-3	C002
MMRN1	Plasma	-1.13784	L-92;L-44;L-3	C002
PF4	Plasma	-0.7458	L-92;L-44;L-3	C002
PF4V1	Plasma	0.248417	L-92;L-44;L-3	C002
PRDX2	Plasma	-0.363833	L-92;L-44;L-3	C002
SNCA	Plasma	-0.820467	L-92;L-44;L-3	C002
AIDA	Plasma	-1.04242	L-92;L-44;L-3	C003
FN1	Plasma	-0.347102	L-92;L-44;L-3	C003
ICAM3	Plasma	-0.501719	L-92;L-44;L-3	C003
MMRN1	Plasma	-0.538457	L-92;L-44;L-3	C003
PF4	Plasma	0.216915	L-92;L-44;L-3	C003
PF4V1	Plasma	0.0512733	L-92;L-44;L-3	C003
PRDX2	Plasma	-1.59401	L-92;L-44;L-3	C003
SNCA	Plasma	-1.98265	L-92;L-44;L-3	C003
AIDA	Plasma	-1.02224	L-92;L-44;L-3	C004
FN1	Plasma	0.740861	L-92;L-44;L-3	C004
ICAM3	Plasma	0.714315	L-92;L-44;L-3	C004
MMRN1	Plasma	0.256948	L-92;L-44;L-3	C004
PF4	Plasma	-1.10686	L-92;L-44;L-3	C004
PF4V1	Plasma	-1.17521	L-92;L-44;L-3	C004
PRDX2	Plasma	-0.200232	L-92;L-44;L-3	C004
SNCA	Plasma	-0.929021	L-92;L-44;L-3	C004
AIDA	Plasma	0.437327	R+45;R+82	C001
FN1	Plasma	0.930024	R+45;R+82	C001
ICAM3	Plasma	-0.268438	R+45;R+82	C001
MMRN1	Plasma	-1.36903	R+45;R+82	C001
PF4	Plasma	-1.08649	R+45;R+82	C001
PF4V1	Plasma	-1.6258	R+45;R+82	C001
PRDX2	Plasma	-0.480492	R+45;R+82	C001
SNCA	Plasma	-0.110086	R+45;R+82	C001
AIDA	Plasma	-0.0799751	R+45;R+82	C002
FN1	Plasma	1.79237	R+45;R+82	C002
ICAM3	Plasma	0.938557	R+45;R+82	C002
MMRN1	Plasma	-0.967176	R+45;R+82	C002
PF4	Plasma	-0.199898	R+45;R+82	C002
PF4V1	Plasma	0.485075	R+45;R+82	C002
PRDX2	Plasma	0.401429	R+45;R+82	C002
SNCA	Plasma	0.275813	R+45;R+82	C002
AIDA	Plasma	2.50228	R+45;R+82	C003
FN1	Plasma	0.15221	R+45;R+82	C003
ICAM3	Plasma	0.433923	R+45;R+82	C003
MMRN1	Plasma	-0.484707	R+45;R+82	C003
PF4	Plasma	0.450641	R+45;R+82	C003
PF4V1	Plasma	0.640524	R+45;R+82	C003
PRDX2	Plasma	-0.617736	R+45;R+82	C003
SNCA	Plasma	0.761632	R+45;R+82	C003
AIDA	Plasma	1.10294	R+45;R+82	C004
FN1	Plasma	0.275239	R+45;R+82	C004
ICAM3	Plasma	0.636622	R+45;R+82	C004
MMRN1	Plasma	1.86655	R+45;R+82	C004
PF4	Plasma	0.273132	R+45;R+82	C004
PF4V1	Plasma	0.237824	R+45;R+82	C004
PRDX2	Plasma	2.07621	R+45;R+82	C004
SNCA	Plasma	1.11225	R+45;R+82	C004
AIDA	Plasma	-0.0381413	R+1	C001
FN1	Plasma	-1.22314	R+1	C001
ICAM3	Plasma	-1.94051	R+1	C001
MMRN1	Plasma	0.78676	R+1	C001
PF4	Plasma	0.160134	R+1	C001
PF4V1	Plasma	-0.210313	R+1	C001
PRDX2	Plasma	0.541203	R+1	C001
SNCA	Plasma	1.48213	R+1	C001
AIDA	Plasma	0.0419919	R+1	C002
FN1	Plasma	-0.191697	R+1	C002
ICAM3	Plasma	0.900437	R+1	C002
MMRN1	Plasma	0.109096	R+1	C002
PF4	Plasma	1.63154	R+1	C002
PF4V1	Plasma	1.67508	R+1	C002
PRDX2	Plasma	0.718944	R+1	C002
SNCA	Plasma	0.685231	R+1	C002
AIDA	Plasma	-0.0920871	R+1	C003
FN1	Plasma	-2.28169	R+1	C003
ICAM3	Plasma	-2.0442	R+1	C003
MMRN1	Plasma	1.39579	R+1	C003
PF4	Plasma	1.9342	R+1	C003
PF4V1	Plasma	1.46964	R+1	C003
PRDX2	Plasma	-0.363429	R+1	C003
SNCA	Plasma	-0.0681357	R+1	C003
AIDA	Plasma	0.243351	R+1	C004
FN1	Plasma	-0.443538	R+1	C004
ICAM3	Plasma	-0.197523	R+1	C004
MMRN1	Plasma	0.827882	R+1	C004
PF4	Plasma	-0.0295568	R+1	C004
PF4V1	Plasma	-0.357197	R+1	C004
PRDX2	Plasma	1.21642	R+1	C004
SNCA	Plasma	0.764606	R+1	C004
AIDA	EVP	-1.09141	L-92;L-44;L-3	C001
FN1	EVP	0.210477	L-92;L-44;L-3	C001
ICAM3	EVP	0.915569	L-92;L-44;L-3	C001
MMRN1	EVP	0.684906	L-92;L-44;L-3	C001
PF4	EVP	0.533192	L-92;L-44;L-3	C001
PF4V1	EVP	0.607488	L-92;L-44;L-3	C001
PRDX2	EVP	-0.374495	L-92;L-44;L-3	C001
SNCA	EVP	-0.687068	L-92;L-44;L-3	C001
AIDA	EVP	-0.164964	L-92;L-44;L-3	C002
FN1	EVP	1.4262	L-92;L-44;L-3	C002
ICAM3	EVP	0.835214	L-92;L-44;L-3	C002
MMRN1	EVP	-0.21731	L-92;L-44;L-3	C002
PF4	EVP	0.497556	L-92;L-44;L-3	C002
PF4V1	EVP	0.319892	L-92;L-44;L-3	C002
PRDX2	EVP	-0.965446	L-92;L-44;L-3	C002
SNCA	EVP	0.207698	L-92;L-44;L-3	C002
AIDA	EVP	-0.875817	L-92;L-44;L-3	C003
FN1	EVP	0.72966	L-92;L-44;L-3	C003
ICAM3	EVP	0.288112	L-92;L-44;L-3	C003
MMRN1	EVP	0.529641	L-92;L-44;L-3	C003
PF4	EVP	0.274945	L-92;L-44;L-3	C003
PF4V1	EVP	0.326211	L-92;L-44;L-3	C003
PRDX2	EVP	0.408563	L-92;L-44;L-3	C003
SNCA	EVP	-0.756195	L-92;L-44;L-3	C003
AIDA	EVP	-0.570358	L-92;L-44;L-3	C004
FN1	EVP	0.540311	L-92;L-44;L-3	C004
ICAM3	EVP	1.12076	L-92;L-44;L-3	C004
MMRN1	EVP	0.441057	L-92;L-44;L-3	C004
PF4	EVP	0.501709	L-92;L-44;L-3	C004
PF4V1	EVP	0.580169	L-92;L-44;L-3	C004
PRDX2	EVP	-0.620659	L-92;L-44;L-3	C004
SNCA	EVP	-0.991557	L-92;L-44;L-3	C004
AIDA	EVP	-1.10081	R+45;R+82	C001
FN1	EVP	0.0854589	R+45;R+82	C001
ICAM3	EVP	-0.831654	R+45;R+82	C001
MMRN1	EVP	0.110416	R+45;R+82	C001
PF4	EVP	0.0771882	R+45;R+82	C001
PF4V1	EVP	0.113434	R+45;R+82	C001
PRDX2	EVP	-1.39786	R+45;R+82	C001
SNCA	EVP	-0.444312	R+45;R+82	C001
AIDA	EVP	-0.972069	R+45;R+82	C002
FN1	EVP	1.82914	R+45;R+82	C002
ICAM3	EVP	0.060962	R+45;R+82	C002
MMRN1	EVP	0.357238	R+45;R+82	C002
PF4	EVP	0.468461	R+45;R+82	C002
PF4V1	EVP	0.527428	R+45;R+82	C002
PRDX2	EVP	-0.903505	R+45;R+82	C002
SNCA	EVP	-0.411162	R+45;R+82	C002
AIDA	EVP	0.0220215	R+45;R+82	C003
FN1	EVP	0.413276	R+45;R+82	C003
ICAM3	EVP	-1.35658	R+45;R+82	C003
MMRN1	EVP	1.44887	R+45;R+82	C003
PF4	EVP	0.706003	R+45;R+82	C003
PF4V1	EVP	0.746746	R+45;R+82	C003
PRDX2	EVP	-0.36213	R+45;R+82	C003
SNCA	EVP	-1.46961	R+45;R+82	C003
AIDA	EVP	-0.0658127	R+45;R+82	C004
FN1	EVP	-1.00814	R+45;R+82	C004
ICAM3	EVP	-0.66548	R+45;R+82	C004
MMRN1	EVP	1.25403	R+45;R+82	C004
PF4	EVP	1.03713	R+45;R+82	C004
PF4V1	EVP	0.937417	R+45;R+82	C004
PRDX2	EVP	-0.900058	R+45;R+82	C004
SNCA	EVP	-0.630072	R+45;R+82	C004
AIDA	EVP	1.87695	R+1	C001
FN1	EVP	-1.29158	R+1	C001
ICAM3	EVP	-0.486764	R+1	C001
MMRN1	EVP	-1.66525	R+1	C001
PF4	EVP	-0.651988	R+1	C001
PF4V1	EVP	-0.607457	R+1	C001
PRDX2	EVP	1.52667	R+1	C001
SNCA	EVP	1.41479	R+1	C001
AIDA	EVP	1.46219	R+1	C002
FN1	EVP	-0.954772	R+1	C002
ICAM3	EVP	0.327449	R+1	C002
MMRN1	EVP	-0.931348	R+1	C002
PF4	EVP	-1.80797	R+1	C002
PF4V1	EVP	-1.61251	R+1	C002
PRDX2	EVP	1.04084	R+1	C002
SNCA	EVP	1.47834	R+1	C002
AIDA	EVP	1.36112	R+1	C003
FN1	EVP	-0.897607	R+1	C003
ICAM3	EVP	-1.80391	R+1	C003
MMRN1	EVP	-0.130911	R+1	C003
PF4	EVP	0.649683	R+1	C003
PF4V1	EVP	0.532171	R+1	C003
PRDX2	EVP	1.31601	R+1	C003
SNCA	EVP	1.46028	R+1	C003
AIDA	EVP	0.118965	R+1	C004
FN1	EVP	-1.08243	R+1	C004
ICAM3	EVP	1.59633	R+1	C004
MMRN1	EVP	-1.88133	R+1	C004
PF4	EVP	-2.28592	R+1	C004
PF4V1	EVP	-2.47099	R+1	C004
PRDX2	EVP	1.23208	R+1	C004
SNCA	EVP	0.828873	R+1	C004

## Sheet: Figure 1e
	ID	Description	GeneRatio	BgRatio	pvalue	p.adjust	qvalue	geneID	Count
GO:0007596	GO:0007596	blood coagulation	1937-06-01	225/18903	4.54e-06	0.00185688	0.00129162	PF4/PF4V1/PRDX2/FN1/PDGFA/MMRN1	6
GO:0050817	GO:0050817	coagulation	1937-06-01	230/18903	5.15e-06	0.00185688	0.00129162	PF4/PF4V1/PRDX2/FN1/PDGFA/MMRN1	6
GO:0007599	GO:0007599	hemostasis	1937-06-01	231/18903	5.28e-06	0.00185688	0.00129162	PF4/PF4V1/PRDX2/FN1/PDGFA/MMRN1	6
GO:0030168	GO:0030168	platelet activation	1937-05-01	133/18903	5.82e-06	0.00185688	0.00129162	PF4/PF4V1/FN1/PDGFA/MMRN1	5
GO:0072593	GO:0072593	reactive oxygen species metabolic process	1937-06-01	235/18903	5.83e-06	0.00185688	0.00129162	TGFB1/CCN2/SNCA/PRDX2/FBLN5/NCF1	6
GO:0006801	GO:0006801	superoxide metabolic process	1937-04-01	74/18903	1.3e-05	0.00325527	0.00226431	TGFB1/PRDX2/FBLN5/NCF1	4
GO:0006979	GO:0006979	response to oxidative stress	1937-07-01	434/18903	1.82e-05	0.00325527	0.00226431	APP/SNCA/PRDX2/FBLN5/NCF1/FBXO7/EIF2S1	7
GO:0034599	GO:0034599	cellular response to oxidative stress	1937-06-01	288/18903	1.86e-05	0.00325527	0.00226431	SNCA/PRDX2/FBLN5/NCF1/FBXO7/EIF2S1	6
GO:0061844	GO:0061844	antimicrobial humoral immune response mediated by antimicrobial peptide	1937-04-01	81/18903	1.86e-05	0.00325527	0.00226431	PF4/PF4V1/CXCL2/LEAP2	4
GO:0042060	GO:0042060	wound healing	1937-07-01	442/18903	2.04e-05	0.00325527	0.00226431	PF4/TGFB1/PF4V1/PRDX2/FN1/PDGFA/MMRN1	7
GO:0043410	GO:0043410	positive regulation of MAPK cascade	1937-07-01	496/18903	4.27e-05	0.00597971	0.00415938	TGFB1/APP/CCN2/PRDX2/PDGFA/NCF1/NDST1	7
GO:0032496	GO:0032496	response to lipopolysaccharide	1937-06-01	339/18903	4.63e-05	0.00597971	0.00415938	PF4/TGFB1/PF4V1/SNCA/PRDX2/CXCL2	6
GO:0062197	GO:0062197	cellular response to chemical stress	1937-06-01	345/18903	5.1e-05	0.00597971	0.00415938	SNCA/PRDX2/FBLN5/NCF1/FBXO7/EIF2S1	6
GO:0010742	GO:0010742	macrophage derived foam cell differentiation	1937-03-01	38/18903	5.55e-05	0.00597971	0.00415938	PF4/TGFB1/LPL	3
GO:0033138	GO:0033138	positive regulation of peptidyl-serine phosphorylation	1937-04-01	108/18903	5.76e-05	0.00597971	0.00415938	TGFB1/APP/SNCA/BDNF	4
GO:0090077	GO:0090077	foam cell differentiation	1937-03-01	39/18903	6.01e-05	0.00597971	0.00415938	PF4/TGFB1/LPL	3
GO:0002237	GO:0002237	response to molecule of bacterial origin	1937-06-01	360/18903	6.46e-05	0.00604973	0.00420809	PF4/TGFB1/PF4V1/SNCA/PRDX2/CXCL2	6
GO:0071222	GO:0071222	cellular response to lipopolysaccharide	1937-05-01	222/18903	6.85e-05	0.00606133	0.00421616	PF4/TGFB1/PF4V1/PRDX2/CXCL2	5
GO:0071219	GO:0071219	cellular response to molecule of bacterial origin	1937-05-01	234/18903	8.79e-05	0.00736299	0.00512157	PF4/TGFB1/PF4V1/PRDX2/CXCL2	5
GO:0050878	GO:0050878	regulation of body fluid levels	1937-06-01	390/18903	0.00010041	0.00770522	0.00535962	PF4/PF4V1/PRDX2/FN1/PDGFA/MMRN1	6
GO:0019730	GO:0019730	antimicrobial humoral response	1937-04-01	125/18903	0.00010164	0.00770522	0.00535962	PF4/PF4V1/CXCL2/LEAP2	4
GO:0030225	GO:0030225	macrophage differentiation	1937-03-01	51/18903	0.00013475	0.00975083	0.00678252	PF4/TGFB1/APP	3
GO:0071216	GO:0071216	cellular response to biotic stimulus	1937-05-01	261/18903	0.00014668	0.0101526	0.00706198	PF4/TGFB1/PF4V1/PRDX2/CXCL2	5
GO:0046328	GO:0046328	regulation of JNK cascade	1937-04-01	141/18903	0.00016181	0.0107336	0.00746608	APP/CCN2/AIDA/NCF1	4
GO:0033135	GO:0033135	regulation of peptidyl-serine phosphorylation	1937-04-01	143/18903	0.00017082	0.0108776	0.00756629	TGFB1/APP/SNCA/BDNF	4
GO:2000377	GO:2000377	regulation of reactive oxygen species metabolic process	1937-04-01	149/18903	0.00020001	0.0122465	0.00851848	TGFB1/SNCA/PRDX2/FBLN5	4
GO:0032731	GO:0032731	positive regulation of interleukin-1 beta production	1937-03-01	63/18903	0.00025283	0.0149076	0.0103695	APP/LPL/MNDA	3
GO:0071287	GO:0071287	cellular response to manganese ion	1937-02-01	13/18903	0.00028686	0.0163098	0.0113448	APP/EIF2S1	2
GO:0007254	GO:0007254	JNK cascade	1937-04-01	172/18903	0.00034583	0.0170484	0.0118586	APP/CCN2/AIDA/NCF1	4
GO:0070372	GO:0070372	regulation of ERK1 and ERK2 cascade	1937-05-01	315/18903	0.00035031	0.0170484	0.0118586	TGFB1/APP/CCN2/FN1/PDGFA	5
GO:0030198	GO:0030198	extracellular matrix organization	1937-05-01	318/18903	0.00036587	0.0170484	0.0118586	TGFB1/APP/CCN2/COL4A2/FBLN5	5
GO:0043062	GO:0043062	extracellular structure organization	1937-05-01	319/18903	0.00037117	0.0170484	0.0118586	TGFB1/APP/CCN2/COL4A2/FBLN5	5
GO:0006959	GO:0006959	humoral immune response	1937-05-01	320/18903	0.00037653	0.0170484	0.0118586	PF4/A2M/PF4V1/CXCL2/LEAP2	5
GO:0045229	GO:0045229	external encapsulating structure organization	1937-05-01	321/18903	0.00038195	0.0170484	0.0118586	TGFB1/APP/CCN2/COL4A2/FBLN5	5
GO:0002679	GO:0002679	respiratory burst involved in defense response	1937-02-01	15/18903	0.0003852	0.0170484	0.0118586	PRDX2/NCF1	2
GO:0051099	GO:0051099	positive regulation of binding	1937-04-01	177/18903	0.00038552	0.0170484	0.0118586	TGFB1/APP/BDNF/EIF2S1	4
GO:0032732	GO:0032732	positive regulation of interleukin-1 production	1937-03-01	74/18903	0.00040665	0.0174971	0.0121707	APP/LPL/MNDA	3
GO:0045651	GO:0045651	positive regulation of macrophage differentiation	1937-02-01	16/18903	0.00043969	0.0184205	0.012813	PF4/TGFB1	2
GO:0070371	GO:0070371	ERK1 and ERK2 cascade	1937-05-01	340/18903	0.00049657	0.019852	0.0138087	TGFB1/APP/CCN2/FN1/PDGFA	5
GO:0051235	GO:0051235	maintenance of location	1937-05-01	342/18903	0.00050999	0.019852	0.0138087	LTBP1/SNCA/LPL/SRGN/SKP1	5
GO:0014068	GO:0014068	positive regulation of phosphatidylinositol 3-kinase signaling	1937-03-01	80/18903	0.00051126	0.019852	0.0138087	FN1/PDGFA/NCF1	3
GO:0010952	GO:0010952	positive regulation of peptidase activity	1937-04-01	194/18903	0.00054497	0.0205705	0.0143085	APP/CCN2/SNCA/FN1	4
GO:0032872	GO:0032872	regulation of stress-activated MAPK cascade	1937-04-01	195/18903	0.00055561	0.0205705	0.0143085	APP/CCN2/AIDA/NCF1	4
GO:0070302	GO:0070302	regulation of stress-activated protein kinase signaling cascade	1937-04-01	198/18903	0.00058841	0.0208168	0.0144798	APP/CCN2/AIDA/NCF1	4
GO:0071248	GO:0071248	cellular response to metal ion	1937-04-01	198/18903	0.00058841	0.0208168	0.0144798	APP/SNCA/NCF1/EIF2S1	4
GO:0010744	GO:0010744	positive regulation of macrophage derived foam cell differentiation	1937-02-01	19/18903	0.00062424	0.0216041	0.0150274	PF4/LPL	2
GO:1901654	GO:1901654	response to ketone	1937-04-01	205/18903	0.00067028	0.022704	0.0157925	TGFB1/A2M/NCF1/RPL27	4
GO:0010310	GO:0010310	regulation of hydrogen peroxide metabolic process	1937-02-01	20/18903	0.00069274	0.0229658	0.0159746	SNCA/PRDX2	2
GO:0070997	GO:0070997	neuron death	1937-05-01	368/18903	0.00071059	0.0229658	0.0159746	APP/SNCA/BDNF/FBXO7/EIF2S1	5
GO:0070098	GO:0070098	chemokine-mediated signaling pathway	1937-03-01	90/18903	0.00072129	0.0229658	0.0159746	PF4/PF4V1/CXCL2	3
GO:0045185	GO:0045185	maintenance of protein location	1937-03-01	93/18903	0.00079351	0.02477	0.0172296	LTBP1/SRGN/SKP1	3
GO:0010042	GO:0010042	response to manganese ion	1937-02-01	22/18903	0.00084016	0.0249278	0.0173393	APP/EIF2S1	2
GO:0046330	GO:0046330	positive regulation of JNK cascade	1937-03-01	96/18903	0.00087019	0.0249278	0.0173393	APP/CCN2/NCF1	3
GO:0050866	GO:0050866	negative regulation of cell activation	1937-04-01	221/18903	0.00088728	0.0249278	0.0173393	PRDX2/PDGFA/FBXO7/MNDA	4
GO:0070374	GO:0070374	positive regulation of ERK1 and ERK2 cascade	1937-04-01	223/18903	0.00091751	0.0249278	0.0173393	TGFB1/APP/CCN2/PDGFA	4
GO:0019430	GO:0019430	removal of superoxide radicals	1937-02-01	23/18903	0.00091904	0.0249278	0.0173393	PRDX2/FBLN5	2
GO:0048169	GO:0048169	regulation of long-term neuronal synaptic plasticity	1937-02-01	23/18903	0.00091904	0.0249278	0.0173393	APP/SNCA	2
GO:1990868	GO:1990868	response to chemokine	1937-03-01	98/18903	0.00092383	0.0249278	0.0173393	PF4/PF4V1/CXCL2	3
GO:1990869	GO:1990869	cellular response to chemokine	1937-03-01	98/18903	0.00092383	0.0249278	0.0173393	PF4/PF4V1/CXCL2	3
GO:0071900	GO:0071900	regulation of protein serine/threonine kinase activity	1937-05-01	395/18903	0.00097637	0.0259063	0.01802	TGFB1/SNCA/AIDA/PDGFA/FBXO7	5
GO:0071241	GO:0071241	cellular response to inorganic substance	1937-04-01	229/18903	0.00101254	0.0264257	0.0183813	APP/SNCA/NCF1/EIF2S1	4
GO:0045649	GO:0045649	regulation of macrophage differentiation	1937-02-01	25/18903	0.00108709	0.0264662	0.0184095	PF4/TGFB1	2
GO:0048668	GO:0048668	collateral sprouting	1937-02-01	25/18903	0.00108709	0.0264662	0.0184095	APP/BDNF	2
GO:0071450	GO:0071450	cellular response to oxygen radical	1937-02-01	25/18903	0.00108709	0.0264662	0.0184095	PRDX2/FBLN5	2
GO:0071451	GO:0071451	cellular response to superoxide	1937-02-01	25/18903	0.00108709	0.0264662	0.0184095	PRDX2/FBLN5	2
GO:0051963	GO:0051963	regulation of synapse assembly	1937-03-01	104/18903	0.00109722	0.0264662	0.0184095	APP/SNCA/BDNF	3
GO:0032760	GO:0032760	positive regulation of tumor necrosis factor production	1937-03-01	105/18903	0.00112797	0.026802	0.018643	PF4/APP/LPL	3
GO:0030593	GO:0030593	neutrophil chemotaxis	1937-03-01	106/18903	0.00115927	0.0271405	0.0188785	PF4/PF4V1/CXCL2	3
GO:0051403	GO:0051403	stress-activated MAPK cascade	1937-04-01	239/18903	0.00118603	0.0273647	0.0190344	APP/CCN2/AIDA/NCF1	4
GO:1903557	GO:1903557	positive regulation of tumor necrosis factor superfamily cytokine production	1937-03-01	109/18903	0.00125643	0.0277339	0.0192912	PF4/APP/LPL	3
GO:0032967	GO:0032967	positive regulation of collagen biosynthetic process	1937-02-01	27/18903	0.00126876	0.0277339	0.0192912	TGFB1/CCN2	2
GO:0071280	GO:0071280	cellular response to copper ion	1937-02-01	27/18903	0.00126876	0.0277339	0.0192912	APP/SNCA	2
GO:0031098	GO:0031098	stress-activated protein kinase signaling cascade	1937-04-01	246/18903	0.00131925	0.0277339	0.0192912	APP/CCN2/AIDA/NCF1	4
GO:0014066	GO:0014066	regulation of phosphatidylinositol 3-kinase signaling	1937-03-01	111/18903	0.00132398	0.0277339	0.0192912	FN1/PDGFA/NCF1	3
GO:0032611	GO:0032611	interleukin-1 beta production	1937-03-01	111/18903	0.00132398	0.0277339	0.0192912	APP/LPL/MNDA	3
GO:0032651	GO:0032651	regulation of interleukin-1 beta production	1937-03-01	111/18903	0.00132398	0.0277339	0.0192912	APP/LPL/MNDA	3
GO:0000303	GO:0000303	response to superoxide	1937-02-01	28/18903	0.00136468	0.0278534	0.0193743	PRDX2/FBLN5	2
GO:0010714	GO:0010714	positive regulation of collagen metabolic process	1937-02-01	28/18903	0.00136468	0.0278534	0.0193743	TGFB1/CCN2	2
GO:0000305	GO:0000305	response to oxygen radical	1937-02-01	29/18903	0.00146396	0.0291328	0.0202643	PRDX2/FBLN5	2
GO:0010800	GO:0010800	positive regulation of peptidyl-threonine phosphorylation	1937-02-01	29/18903	0.00146396	0.0291328	0.0202643	TGFB1/APP	2
GO:0007176	GO:0007176	regulation of epidermal growth factor-activated receptor activity	1937-02-01	30/18903	0.0015666	0.0298041	0.0207312	APP/NCF1	2
GO:0042744	GO:0042744	hydrogen peroxide catabolic process	1937-02-01	30/18903	0.0015666	0.0298041	0.0207312	SNCA/PRDX2	2
GO:0070168	GO:0070168	negative regulation of biomineral tissue development	1937-02-01	30/18903	0.0015666	0.0298041	0.0207312	TGFB1/SRGN	2
GO:0045936	GO:0045936	negative regulation of phosphate metabolic process	1937-05-01	440/18903	0.00157548	0.0298041	0.0207312	TGFB1/SNCA/AIDA/PDGFA/FBXO7	5
GO:0010563	GO:0010563	negative regulation of phosphorus metabolic process	1937-05-01	441/18903	0.0015913	0.0298041	0.0207312	TGFB1/SNCA/AIDA/PDGFA/FBXO7	5
GO:0110150	GO:0110150	negative regulation of biomineralization	1937-02-01	31/18903	0.00167258	0.0309621	0.0215367	TGFB1/SRGN	2
GO:0032355	GO:0032355	response to estradiol	1937-03-01	121/18903	0.00169599	0.0310346	0.0215871	TGFB1/CCN2/PDGFA	3
GO:0002683	GO:0002683	negative regulation of immune system process	1937-05-01	449/18903	0.0017221	0.0311544	0.0216705	TGFB1/A2M/PRDX2/FBXO7/MNDA	5
GO:0050730	GO:0050730	regulation of peptidyl-tyrosine phosphorylation	1937-04-01	266/18903	0.00175723	0.0311732	0.0216836	TGFB1/APP/PDGFA/NCF1	4
GO:0007435	GO:0007435	salivary gland morphogenesis	1937-02-01	32/18903	0.00178189	0.0311732	0.0216836	TGFB1/PDGFA	2
GO:0010743	GO:0010743	regulation of macrophage derived foam cell differentiation	1937-02-01	32/18903	0.00178189	0.0311732	0.0216836	PF4/LPL	2
GO:0071560	GO:0071560	cellular response to transforming growth factor beta stimulus	1937-04-01	271/18903	0.00188079	0.0318652	0.0221649	TGFB1/LTBP1/COL4A2/PDGFA	4
GO:0052547	GO:0052547	regulation of peptidase activity	1937-05-01	459/18903	0.00189656	0.0318652	0.0221649	APP/CCN2/A2M/SNCA/FN1	5
GO:0032103	GO:0032103	positive regulation of response to external stimulus	1937-05-01	464/18903	0.00198852	0.0318652	0.0221649	TGFB1/APP/SNCA/LPL/MNDA	5
GO:0007431	GO:0007431	salivary gland development	1937-02-01	34/18903	0.00201045	0.0318652	0.0221649	TGFB1/PDGFA	2
GO:0090322	GO:0090322	regulation of superoxide metabolic process	1937-02-01	34/18903	0.00201045	0.0318652	0.0221649	TGFB1/FBLN5	2
GO:0099174	GO:0099174	regulation of presynapse organization	1937-02-01	34/18903	0.00201045	0.0318652	0.0221649	APP/SNCA	2
GO:1905606	GO:1905606	regulation of presynapse assembly	1937-02-01	34/18903	0.00201045	0.0318652	0.0221649	APP/SNCA	2
GO:0071559	GO:0071559	response to transforming growth factor beta	1937-04-01	277/18903	0.00203689	0.0318652	0.0221649	TGFB1/LTBP1/COL4A2/PDGFA	4
GO:0032612	GO:0032612	interleukin-1 production	1937-03-01	130/18903	0.00208165	0.0318652	0.0221649	APP/LPL/MNDA	3
GO:0032652	GO:0032652	regulation of interleukin-1 production	1937-03-01	130/18903	0.00208165	0.0318652	0.0221649	APP/LPL/MNDA	3
GO:0032874	GO:0032874	positive regulation of stress-activated MAPK cascade	1937-03-01	130/18903	0.00208165	0.0318652	0.0221649	APP/CCN2/NCF1	3
GO:0071621	GO:0071621	granulocyte chemotaxis	1937-03-01	130/18903	0.00208165	0.0318652	0.0221649	PF4/PF4V1/CXCL2	3
GO:1990266	GO:1990266	neutrophil migration	1937-03-01	130/18903	0.00208165	0.0318652	0.0221649	PF4/PF4V1/CXCL2	3
GO:1901099	GO:1901099	negative regulation of signal transduction in absence of ligand	1937-02-01	35/18903	0.00212967	0.0319852	0.0222484	PF4/PRDX2	2
GO:2001240	GO:2001240	negative regulation of extrinsic apoptotic signaling pathway in absence of ligand	1937-02-01	35/18903	0.00212967	0.0319852	0.0222484	PF4/PRDX2	2
GO:0070304	GO:0070304	positive regulation of stress-activated protein kinase signaling cascade	1937-03-01	132/18903	0.00217414	0.032348	0.0225007	APP/CCN2/NCF1	3
GO:0051385	GO:0051385	response to mineralocorticoid	1937-02-01	37/18903	0.00237794	0.0350526	0.024382	CCN2/RPL27	2
GO:0061041	GO:0061041	regulation of wound healing	1937-03-01	137/18903	0.00241646	0.0352048	0.0244878	PRDX2/PDGFA/MMRN1	3
GO:0001819	GO:0001819	positive regulation of cytokine production	1937-05-01	486/18903	0.00243249	0.0352048	0.0244878	PF4/TGFB1/APP/LPL/MNDA	5
GO:0016049	GO:0016049	cell growth	1937-05-01	493/18903	0.00258784	0.0371157	0.0258171	TGFB1/APP/FN1/FBLN5/BDNF	5
GO:0045730	GO:0045730	respiratory burst	1937-02-01	39/18903	0.00263922	0.0371827	0.0258636	PRDX2/NCF1	2
GO:0071634	GO:0071634	regulation of transforming growth factor beta production	1937-02-01	39/18903	0.00263922	0.0371827	0.0258636	LTBP1/FN1	2
GO:0032965	GO:0032965	regulation of collagen biosynthetic process	1937-02-01	40/18903	0.00277471	0.0384117	0.0267185	TGFB1/CCN2	2
GO:1990000	GO:1990000	amyloid fibril formation	1937-02-01	40/18903	0.00277471	0.0384117	0.0267185	APP/SNCA	2
GO:0014065	GO:0014065	phosphatidylinositol 3-kinase signaling	1937-03-01	145/18903	0.00283789	0.0389475	0.0270913	FN1/PDGFA/NCF1	3
GO:0046688	GO:0046688	response to copper ion	1937-02-01	41/18903	0.00291342	0.0396425	0.0275746	APP/SNCA	2
GO:0031349	GO:0031349	positive regulation of defense response	1937-04-01	307/18903	0.00295401	0.0398541	0.0277218	APP/SNCA/LPL/MNDA	4
GO:0071604	GO:0071604	transforming growth factor beta production	1937-02-01	42/18903	0.00305533	0.0406563	0.0282798	LTBP1/FN1	2
GO:0016525	GO:0016525	negative regulation of angiogenesis	1937-03-01	149/18903	0.00306454	0.0406563	0.0282798	PF4/COL4A2/SPARC	3
GO:0034614	GO:0034614	cellular response to reactive oxygen species	1937-03-01	150/18903	0.0031229	0.041088	0.0285801	PRDX2/FBLN5/NCF1	3
GO:0018105	GO:0018105	peptidyl-serine phosphorylation	1937-04-01	313/18903	0.00316649	0.0410895	0.0285811	TGFB1/APP/SNCA/BDNF	4
GO:2000181	GO:2000181	negative regulation of blood vessel morphogenesis	1937-03-01	151/18903	0.00318193	0.0410895	0.0285811	PF4/COL4A2/SPARC	3
GO:0042554	GO:0042554	superoxide anion generation	1937-02-01	43/18903	0.00320044	0.0410895	0.0285811	TGFB1/NCF1	2
GO:1901343	GO:1901343	negative regulation of vasculature development	1937-03-01	152/18903	0.00324165	0.0412857	0.0287176	PF4/COL4A2/SPARC	3
GO:1902105	GO:1902105	regulation of leukocyte differentiation	1937-04-01	317/18903	0.00331382	0.0418698	0.0291239	PF4/TGFB1/PRDX2/FBXO7	4
GO:0050729	GO:0050729	positive regulation of inflammatory response	1937-03-01	154/18903	0.00336315	0.0421586	0.0293248	APP/SNCA/LPL	3
GO:0010712	GO:0010712	regulation of collagen metabolic process	1937-02-01	45/18903	0.00350017	0.0430992	0.0299791	TGFB1/CCN2	2
GO:0010799	GO:0010799	regulation of peptidyl-threonine phosphorylation	1937-02-01	45/18903	0.00350017	0.0430992	0.0299791	TGFB1/APP	2
GO:0097530	GO:0097530	granulocyte migration	1937-03-01	158/18903	0.00361447	0.0430992	0.0299791	PF4/PF4V1/CXCL2	3
GO:1901214	GO:1901214	regulation of neuron death	1937-04-01	325/18903	0.00362244	0.0430992	0.0299791	SNCA/BDNF/FBXO7/EIF2S1	4
GO:0035272	GO:0035272	exocrine system development	1937-02-01	46/18903	0.00365477	0.0430992	0.0299791	TGFB1/PDGFA	2
GO:0085029	GO:0085029	extracellular matrix assembly	1937-02-01	46/18903	0.00365477	0.0430992	0.0299791	TGFB1/FBLN5	2
GO:1990090	GO:1990090	cellular response to nerve growth factor stimulus	1937-02-01	46/18903	0.00365477	0.0430992	0.0299791	APP/BDNF	2
GO:2001239	GO:2001239	regulation of extrinsic apoptotic signaling pathway in absence of ligand	1937-02-01	46/18903	0.00365477	0.0430992	0.0299791	PF4/PRDX2	2
GO:0001774	GO:0001774	microglial cell activation	1937-02-01	47/18903	0.00381252	0.0446289	0.0310431	APP/SNCA	2
GO:0018209	GO:0018209	peptidyl-serine modification	1937-04-01	332/18903	0.0039081	0.0454139	0.0315891	TGFB1/APP/SNCA/BDNF	4
GO:0006953	GO:0006953	acute-phase response	1937-02-01	48/18903	0.00397339	0.0455082	0.0316548	A2M/FN1	2
GO:1990089	GO:1990089	response to nerve growth factor	1937-02-01	48/18903	0.00397339	0.0455082	0.0316548	APP/BDNF	2
GO:0031960	GO:0031960	response to corticosteroid	1937-03-01	165/18903	0.00408139	0.0460449	0.0320281	CCN2/A2M/RPL27	3
GO:0035987	GO:0035987	endodermal cell differentiation	1937-02-01	49/18903	0.00413739	0.0460449	0.0320281	COL4A2/FN1	2
GO:0099054	GO:0099054	presynapse assembly	1937-02-01	49/18903	0.00413739	0.0460449	0.0320281	APP/SNCA	2
GO:0051250	GO:0051250	negative regulation of lymphocyte activation	1937-03-01	166/18903	0.00415094	0.0460449	0.0320281	PRDX2/FBXO7/MNDA	3
GO:0001933	GO:0001933	negative regulation of protein phosphorylation	1937-04-01	338/18903	0.00416487	0.0460449	0.0320281	TGFB1/SNCA/AIDA/FBXO7	4
GO:0048545	GO:0048545	response to steroid hormone	1937-04-01	339/18903	0.00420875	0.0462091	0.0321423	TGFB1/CCN2/A2M/RPL27	4
GO:0002269	GO:0002269	leukocyte activation involved in inflammatory response	1937-02-01	50/18903	0.00430449	0.0466173	0.0324262	APP/SNCA	2
GO:0032964	GO:0032964	collagen biosynthetic process	1937-02-01	50/18903	0.00430449	0.0466173	0.0324262	TGFB1/CCN2	2
GO:0007568	GO:0007568	aging	1937-03-01	169/18903	0.00436394	0.0469419	0.032652	CCN2/COL4A2/EIF2S1	3
GO:1903034	GO:1903034	regulation of response to wounding	1937-03-01	172/18903	0.00458349	0.0486812	0.0338618	PRDX2/PDGFA/MMRN1	3
GO:0006968	GO:0006968	cellular defense response	1937-02-01	52/18903	0.00464796	0.0486812	0.0338618	NCF1/MNDA	2
GO:0010543	GO:0010543	regulation of platelet activation	1937-02-01	52/18903	0.00464796	0.0486812	0.0338618	PDGFA/MMRN1	2
GO:0099172	GO:0099172	presynapse organization	1937-02-01	52/18903	0.00464796	0.0486812	0.0338618	APP/SNCA	2

## Sheet: Figure 1f
	ID	Description	GeneRatio	BgRatio	pvalue	p.adjust	qvalue	geneID	Count
GO:0042744	GO:0042744	hydrogen peroxide catabolic process	12/140	30/18903	1.30025e-18	3.42877e-15	2.59777e-15	CAT/PRDX1/GPX1/PRDX2/APOA4/HBA2/HBA1/HBG1/HBG2/HBB/HBD/SNCA	12
GO:1990748	GO:1990748	cellular detoxification	16/140	115/18903	2.7426e-16	3.61612e-13	2.73971e-13	ESD/CAT/GSTO1/PRDX1/ALDH1A1/GPX1/PRDX6/PRDX2/APOA4/HBA2/HBA1/HBG1/HBG2/S100A9/HBB/HBD	16
GO:0097237	GO:0097237	cellular response to toxic substance	16/140	123/18903	8.24517e-16	7.2475e-13	5.49099e-13	ESD/CAT/GSTO1/PRDX1/ALDH1A1/GPX1/PRDX6/PRDX2/APOA4/HBA2/HBA1/HBG1/HBG2/S100A9/HBB/HBD	16
GO:0042743	GO:0042743	hydrogen peroxide metabolic process	12/140	55/18903	5.63767e-15	3.71663e-12	2.81587e-12	CAT/PRDX1/GPX1/PRDX2/APOA4/HBA2/HBA1/HBG1/HBG2/HBB/HBD/SNCA	12
GO:0098869	GO:0098869	cellular oxidant detoxification	14/140	100/18903	1.97903e-14	1.04374e-11	7.90777e-12	CAT/GSTO1/PRDX1/GPX1/PRDX6/PRDX2/APOA4/HBA2/HBA1/HBG1/HBG2/S100A9/HBB/HBD	14
GO:0098754	GO:0098754	detoxification	16/140	154/18903	3.06662e-14	1.34778e-11	1.02113e-11	ESD/CAT/GSTO1/PRDX1/ALDH1A1/GPX1/PRDX6/PRDX2/APOA4/HBA2/HBA1/HBG1/HBG2/S100A9/HBB/HBD	16
GO:0015669	GO:0015669	gas transport	8/140	22/18903	2.16741e-12	8.16494e-10	6.18608e-10	BPGM/CA2/HBA2/HBA1/HBG1/HBG2/HBB/HBD	8
GO:0015670	GO:0015670	carbon dioxide transport	7/140	14/18903	3.45348e-12	1.13835e-09	8.62461e-10	CA2/HBA2/HBA1/HBG1/HBG2/HBB/HBD	7
GO:0009636	GO:0009636	response to toxic substance	17/140	250/18903	4.92638e-12	1.44343e-09	1.0936e-09	CNP/ESD/CAT/GSTO1/PRDX1/ALDH1A1/GPX1/PRDX6/PRDX2/APOA4/HBA2/HBA1/HBG1/HBG2/S100A9/HBB/HBD	17
GO:0007596	GO:0007596	blood coagulation	16/140	225/18903	1.10272e-11	2.72577e-09	2.06515e-09	FN1/THBS1/FGB/FGA/FGG/SLC4A1/PF4V1/PF4/RAP2B/MMRN1/C4BPB/F13B/ILK/PRDX2/HBB/GP1BA	16
GO:0015671	GO:0015671	oxygen transport	7/140	16/18903	1.13703e-11	2.72577e-09	2.06515e-09	BPGM/HBA2/HBA1/HBG1/HBG2/HBB/HBD	7
GO:0050817	GO:0050817	coagulation	16/140	230/18903	1.53791e-11	3.33092e-09	2.52364e-09	FN1/THBS1/FGB/FGA/FGG/SLC4A1/PF4V1/PF4/RAP2B/MMRN1/C4BPB/F13B/ILK/PRDX2/HBB/GP1BA	16
GO:0007599	GO:0007599	hemostasis	16/140	231/18903	1.64209e-11	3.33092e-09	2.52364e-09	FN1/THBS1/FGB/FGA/FGG/SLC4A1/PF4V1/PF4/RAP2B/MMRN1/C4BPB/F13B/ILK/PRDX2/HBB/GP1BA	16
GO:0019755	GO:0019755	one-carbon compound transport	7/140	25/18903	4.51949e-10	8.51278e-08	6.44962e-08	CA2/HBA2/HBA1/HBG1/HBG2/HBB/HBD	7
GO:0042060	GO:0042060	wound healing	19/140	442/18903	7.05645e-10	1.24052e-07	9.3987e-08	FN1/THBS1/FGB/FGA/FGG/SLC4A1/PF4V1/PF4/RAP2B/MMRN1/C4BPB/GPX1/F13B/ILK/PRDX2/HBB/GP1BA/RHOC/RHOA	19
GO:0072378	GO:0072378	blood coagulation, fibrin clot formation	6/140	17/18903	1.71492e-09	2.82639e-07	2.14139e-07	FN1/FGB/FGA/FGG/F13B/GP1BA	6
GO:0072593	GO:0072593	reactive oxygen species metabolic process	14/140	235/18903	2.32777e-09	3.61079e-07	2.73567e-07	THBS1/CAT/PRDX1/GPX1/PRDX2/APOA4/HBA2/HBA1/HBG1/HBG2/HBB/HBD/SNCA/RHOA	14
GO:0070527	GO:0070527	platelet aggregation	9/140	71/18903	2.61059e-09	3.82451e-07	2.8976e-07	FN1/FGB/FGA/FGG/RAP2B/MMRN1/ILK/HBB/GP1BA	9
GO:0030168	GO:0030168	platelet activation	11/140	133/18903	4.32253e-09	5.99922e-07	4.54524e-07	FN1/FGB/FGA/FGG/PF4V1/PF4/RAP2B/MMRN1/ILK/HBB/GP1BA	11
GO:0050878	GO:0050878	regulation of body fluid levels	17/140	390/18903	4.84414e-09	6.387e-07	4.83904e-07	FN1/PRKACA/THBS1/FGB/FGA/FGG/SLC4A1/PF4V1/PF4/RAP2B/MMRN1/C4BPB/F13B/ILK/PRDX2/HBB/GP1BA	17
GO:0072376	GO:0072376	protein activation cascade	6/140	20/18903	5.27364e-09	6.62219e-07	5.01723e-07	FN1/FGB/FGA/FGG/F13B/GP1BA	6
GO:0034109	GO:0034109	homotypic cell-cell adhesion	9/140	95/18903	3.54496e-08	4.24912e-06	3.2193e-06	FN1/FGB/FGA/FGG/RAP2B/MMRN1/ILK/HBB/GP1BA	9
GO:0006959	GO:0006959	humoral immune response	14/140	320/18903	1.14456e-07	1.31227e-05	9.94226e-06	FCN3/FGB/C1R/IGHV2-5/FGA/C4BPA/CD55/PF4V1/PF4/C8A/C4BPB/S100A9/C8B/CFHR3	14
GO:0006956	GO:0006956	complement activation	9/140	132/18903	6.07469e-07	6.67457e-05	5.05692e-05	FCN3/C1R/IGHV2-5/C4BPA/CD55/C8A/C4BPB/C8B/CFHR3	9
GO:2001237	GO:2001237	negative regulation of extrinsic apoptotic signaling pathway	8/140	99/18903	7.18896e-07	7.58292e-05	5.74512e-05	THBS1/FGB/FGA/FGG/PF4/GPX1/PRDX2/GCLC	8
GO:0021762	GO:0021762	substantia nigra development	6/140	44/18903	8.29972e-07	8.41784e-05	6.37768e-05	CNP/YWHAQ/YWHAH/YWHAE/CDC42/RHOA	6
GO:0031639	GO:0031639	plasminogen activation	5/140	27/18903	1.46866e-06	0.000138316	0.000104794	THBS1/FGB/FGA/FGG/CLEC3B	5
GO:0042730	GO:0042730	fibrinolysis	5/140	27/18903	1.46866e-06	0.000138316	0.000104794	THBS1/FGB/FGA/FGG/GP1BA	5
GO:0010770	GO:0010770	positive regulation of cell morphogenesis involved in differentiation	7/140	82/18903	2.51568e-06	0.000228754	0.000173313	FGB/TBC1D24/FGA/FGG/ILK/CDC42/DBNL	7
GO:0022604	GO:0022604	regulation of cell morphogenesis	12/140	312/18903	3.66589e-06	0.000322231	0.000244135	FN1/EPB42/FGB/TBC1D24/FGA/FGG/ILK/EPB41/CDC42/DBNL/RHOC/RHOA	12
GO:0030307	GO:0030307	positive regulation of cell growth	9/140	167/18903	4.30284e-06	0.000366019	0.000277311	FN1/GDI1/SEMA7A/MTPN/SDCBP/S100A9/CDC42/DBNL/RHOA	9
GO:0051604	GO:0051604	protein maturation	12/140	336/18903	7.79126e-06	0.000642049	0.000486441	FN1/PRKACA/THBS1/FGB/C1R/FGA/FGG/CLEC3B/DDI2/F13B/FKBP1A/GP1BA	12
GO:0048857	GO:0048857	neural nucleus development	6/140	65/18903	8.54905e-06	0.000683147	0.000517579	CNP/YWHAQ/YWHAH/YWHAE/CDC42/RHOA	6
GO:0010769	GO:0010769	regulation of cell morphogenesis involved in differentiation	7/140	100/18903	9.48273e-06	0.000735469	0.00055722	FGB/TBC1D24/FGA/FGG/ILK/CDC42/DBNL	7
GO:0031638	GO:0031638	zymogen activation	6/140	67/18903	1.02044e-05	0.000768828	0.000582494	THBS1/FGB/C1R/FGA/FGG/CLEC3B	6
GO:0045454	GO:0045454	cell redox homeostasis	5/140	41/18903	1.25438e-05	0.000918834	0.000696145	PRDX1/GPX1/PRDX6/PRDX2/GCLC	5
GO:0030193	GO:0030193	regulation of blood coagulation	6/140	70/18903	1.31653e-05	0.000938294	0.000710888	THBS1/FGB/FGA/FGG/PRDX2/GP1BA	6
GO:0006958	GO:0006958	complement activation, classical pathway	7/140	106/18903	1.39141e-05	0.000965567	0.000731551	C1R/IGHV2-5/C4BPA/CD55/C8A/C4BPB/C8B	7
GO:0061136	GO:0061136	regulation of proteasomal protein catabolic process	9/140	194/18903	1.44496e-05	0.000977013	0.000740223	PRKACA/PSMF1/SVIP/USP14/GPX1/SUMO2/SDCBP/VCP/GCLC	9
GO:1900046	GO:1900046	regulation of hemostasis	6/140	72/18903	1.54988e-05	0.00102176	0.000774125	THBS1/FGB/FGA/FGG/PRDX2/GP1BA	6
GO:0042176	GO:0042176	regulation of protein catabolic process	12/140	361/18903	1.59746e-05	0.00102744	0.000778427	PRKACA/PSMF1/SVIP/C4BPA/USP14/C4BPB/GPX1/SUMO2/SDCBP/VCP/SNCA/GCLC	12
GO:1900026	GO:1900026	positive regulation of substrate adhesion-dependent cell spreading	5/140	44/18903	1.7857e-05	0.00112116	0.000849438	FGB/FGA/FGG/ILK/CDC42	5
GO:0010720	GO:0010720	positive regulation of cell development	11/140	307/18903	1.83344e-05	0.00112437	0.000851867	FN1/FGB/TBC1D24/FGA/FGG/GDI1/SEMA7A/ILK/CDC42/DBNL/KRAS	11
GO:0034446	GO:0034446	substrate adhesion-dependent cell spreading	7/140	111/18903	1.88052e-05	0.00112703	0.00085388	FN1/FGB/FGA/FGG/ILK/CDC42/RHOA	7
GO:0050818	GO:0050818	regulation of coagulation	6/140	75/18903	1.96148e-05	0.00114943	0.000870853	THBS1/FGB/FGA/FGG/PRDX2/GP1BA	6
GO:2001236	GO:2001236	regulation of extrinsic apoptotic signaling pathway	8/140	155/18903	2.04035e-05	0.00116965	0.000886173	THBS1/FGB/FGA/FGG/PF4/GPX1/PRDX2/GCLC	8
GO:0006979	GO:0006979	response to oxidative stress	13/140	434/18903	2.10488e-05	0.00118097	0.000894753	TBC1D24/CAT/PRDX1/GPX1/PRDX6/SELENOP/PRDX2/APOA4/HBA2/HBA1/HBB/SNCA/GCLC	13
GO:0061045	GO:0061045	negative regulation of wound healing	6/140	78/18903	2.45697e-05	0.0013498	0.00102266	THBS1/FGB/FGA/FGG/MMRN1/GP1BA	6
GO:0002455	GO:0002455	humoral immune response mediated by circulating immunoglobulin	7/140	119/18903	2.95296e-05	0.00158917	0.00120402	C1R/IGHV2-5/C4BPA/CD55/C8A/C4BPB/C8B	7
GO:0017157	GO:0017157	regulation of exocytosis	9/140	213/18903	3.02712e-05	0.0015965	0.00120957	FGB/FGA/FGG/SDCBP/RAB8A/RAB10/SNCA/RAB8B/RAB13	9
GO:0030195	GO:0030195	negative regulation of blood coagulation	5/140	50/18903	3.36189e-05	0.00170487	0.00129167	THBS1/FGB/FGA/FGG/GP1BA	5
GO:1902041	GO:1902041	regulation of extrinsic apoptotic signaling pathway via death domain receptors	5/140	50/18903	3.36189e-05	0.00170487	0.00129167	THBS1/FGB/FGA/FGG/GPX1	5
GO:1900047	GO:1900047	negative regulation of hemostasis	5/140	51/18903	3.70525e-05	0.00184354	0.00139674	THBS1/FGB/FGA/FGG/GP1BA	5
GO:0034377	GO:0034377	plasma lipoprotein particle assembly	4/140	26/18903	3.79622e-05	0.00185382	0.00140453	PRKACA/APOC1/APOA4/APOC3	4
GO:0030450	GO:0030450	regulation of complement activation, classical pathway	3/140	10/18903	4.59329e-05	0.00220227	0.00166853	C4BPA/CD55/C4BPB	3
GO:0050819	GO:0050819	negative regulation of coagulation	5/140	54/18903	4.90032e-05	0.00230069	0.00174309	THBS1/FGB/FGA/FGG/GP1BA	5
GO:1903050	GO:1903050	regulation of proteolysis involved in protein catabolic process	9/140	227/18903	4.97305e-05	0.00230069	0.00174309	PRKACA/PSMF1/SVIP/USP14/GPX1/SUMO2/SDCBP/VCP/GCLC	9
GO:0043254	GO:0043254	regulation of protein-containing complex assembly	12/140	410/18903	5.52981e-05	0.00247537	0.00187544	TFRC/SVIP/AIDA/MTPN/VCP/CAPZA2/SNCA/ARPC4/CDC42/DBNL/RHOC/RHOA	12
GO:0060191	GO:0060191	regulation of lipase activity	6/140	90/18903	5.53837e-05	0.00247537	0.00187544	APOC1/APOA4/SNCA/APOC3/RHOC/RHOA	6
GO:0030901	GO:0030901	midbrain development	6/140	91/18903	5.89354e-05	0.00256262	0.00194154	CNP/YWHAQ/YWHAH/YWHAE/CDC42/RHOA	6
GO:0065005	GO:0065005	protein-lipid complex assembly	4/140	29/18903	5.92795e-05	0.00256262	0.00194154	PRKACA/APOC1/APOA4/APOC3	4
GO:2001234	GO:2001234	negative regulation of apoptotic signaling pathway	9/140	233/18903	6.08397e-05	0.00258765	0.00196051	THBS1/FGB/FGA/FGG/PF4/GPX1/PRDX2/GCLC/MIF	9
GO:1903027	GO:1903027	regulation of opsonization	3/140	11/18903	6.28151e-05	0.00262926	0.00199203	FCN3/C4BPA/C4BPB	3
GO:1903035	GO:1903035	negative regulation of response to wounding	6/140	94/18903	7.06955e-05	0.00291288	0.00220691	THBS1/FGB/FGA/FGG/MMRN1/GP1BA	6
GO:0061041	GO:0061041	regulation of wound healing	7/140	137/18903	7.26024e-05	0.00294542	0.00223157	THBS1/FGB/FGA/FGG/MMRN1/PRDX2/GP1BA	7
GO:1902042	GO:1902042	negative regulation of extrinsic apoptotic signaling pathway via death domain receptors	4/140	31/18903	7.76357e-05	0.0031019	0.00235012	FGB/FGA/FGG/GPX1	4
GO:0002924	GO:0002924	negative regulation of humoral immune response mediated by circulating immunoglobulin	3/140	12/18903	8.32993e-05	0.00327851	0.00248393	C4BPA/CD55/C4BPB	3
GO:0030003	GO:0030003	cellular cation homeostasis	13/140	499/18903	8.78963e-05	0.00333145	0.00252404	TFRC/PRKACA/CYBRD1/SLC4A1/ARF1/FTH1/GSTO1/CA2/FKBP1A/S100A9/SNCA/YWHAE/GP1BA	13
GO:0030865	GO:0030865	cortical cytoskeleton organization	5/140	61/18903	8.84343e-05	0.00333145	0.00252404	EPB41L2/EPB41/RAB13/RHOC/RHOA	5
GO:1900024	GO:1900024	regulation of substrate adhesion-dependent cell spreading	5/140	61/18903	8.84343e-05	0.00333145	0.00252404	FGB/FGA/FGG/ILK/CDC42	5
GO:0002449	GO:0002449	lymphocyte mediated immunity	11/140	367/18903	9.23912e-05	0.00343149	0.00259983	TFRC/STX7/C1R/IGHV2-5/C4BPA/CD55/C8A/PRDX1/C4BPB/HPRT1/C8B	11
GO:0045907	GO:0045907	positive regulation of vasoconstriction	4/140	33/18903	9.98119e-05	0.00365561	0.00276963	FGB/FGA/FGG/RHOA	4
GO:0033700	GO:0033700	phospholipid efflux	3/140	13/18903	0.000107702	0.00383798	0.0029078	APOC1/APOA4/APOC3	3
GO:0045916	GO:0045916	negative regulation of complement activation	3/140	13/18903	0.000107702	0.00383798	0.0029078	C4BPA/CD55/C4BPB	3
GO:0035296	GO:0035296	regulation of tube diameter	7/140	147/18903	0.000113029	0.0039218	0.00297131	FGB/FGA/FGG/GPX1/HBB/GCLC/RHOA	7
GO:0097746	GO:0097746	blood vessel diameter maintenance	7/140	147/18903	0.000113029	0.0039218	0.00297131	FGB/FGA/FGG/GPX1/HBB/GCLC/RHOA	7
GO:0048144	GO:0048144	fibroblast proliferation	6/140	103/18903	0.000117573	0.00398645	0.00302029	FN1/FTH1/PRDX1/GPX1/S100A6/MIF	6
GO:0035150	GO:0035150	regulation of tube size	7/140	148/18903	0.000117916	0.00398645	0.00302029	FGB/FGA/FGG/GPX1/HBB/GCLC/RHOA	7
GO:0009150	GO:0009150	purine ribonucleotide metabolic process	12/140	447/18903	0.000125297	0.00418237	0.00316872	AK1/MPP1/SLC4A1/RAN/BPGM/HPRT1/OLA1/PNP/VCP/SNCA/TPI1/RHOA	12
GO:0048278	GO:0048278	vesicle docking	5/140	66/18903	0.00012897	0.00425118	0.00322086	STX7/RAB8A/RAB10/RAB8B/RAB13	5
GO:0018149	GO:0018149	peptide cross-linking	4/140	36/18903	0.000141229	0.0045616	0.00345604	FN1/EPB42/THBS1/F13B	4
GO:0000302	GO:0000302	response to reactive oxygen species	8/140	204/18903	0.000141847	0.0045616	0.00345604	CAT/PRDX1/GPX1/PRDX2/APOA4/HBA2/HBA1/HBB	8
GO:0045927	GO:0045927	positive regulation of growth	9/140	261/18903	0.00014436	0.00458648	0.00347489	FN1/GDI1/SEMA7A/MTPN/SDCBP/S100A9/CDC42/DBNL/RHOA	9
GO:0034116	GO:0034116	positive regulation of heterotypic cell-cell adhesion	3/140	15/18903	0.000169493	0.00532086	0.00403129	FGB/FGA/FGG	3
GO:0045773	GO:0045773	positive regulation of axon extension	4/140	38/18903	0.000174958	0.00542781	0.00411232	FN1/GDI1/SEMA7A/DBNL	4
GO:0009259	GO:0009259	ribonucleotide metabolic process	12/140	466/18903	0.000184379	0.00562889	0.00426467	AK1/MPP1/SLC4A1/RAN/BPGM/HPRT1/OLA1/PNP/VCP/SNCA/TPI1/RHOA	12
GO:0003018	GO:0003018	vascular process in circulatory system	9/140	270/18903	0.000186076	0.00562889	0.00426467	TFRC/FGB/FGA/FGG/SLC2A1/GPX1/HBB/GCLC/RHOA	9
GO:0050900	GO:0050900	leukocyte migration	11/140	398/18903	0.000187843	0.00562889	0.00426467	THBS1/MPP1/ECM1/PF4V1/PF4/DDT/S100A9/CDC42/MIF/GP1BA/RHOA	11
GO:0016064	GO:0016064	immunoglobulin mediated immune response	8/140	215/18903	0.000203188	0.0060203	0.00456122	TFRC/C1R/IGHV2-5/C4BPA/CD55/C8A/C4BPB/C8B	8
GO:0034375	GO:0034375	high-density lipoprotein particle remodeling	3/140	16/18903	0.000207477	0.00607907	0.00460574	APOC1/APOA4/APOC3	3
GO:1990778	GO:1990778	protein localization to cell periphery	10/140	337/18903	0.00021016	0.00609001	0.00461403	STX7/EPB41L2/SLC4A1/ANK1/EPB41/RAB8A/RAP2A/RAB10/RAB8B/RAB13	10
GO:0019693	GO:0019693	ribose phosphate metabolic process	12/140	475/18903	0.000219808	0.00628619	0.00476266	AK1/MPP1/SLC4A1/RAN/BPGM/HPRT1/OLA1/PNP/VCP/SNCA/TPI1/RHOA	12
GO:0019724	GO:0019724	B cell mediated immunity	8/140	218/18903	0.000223251	0.00628619	0.00476266	TFRC/C1R/IGHV2-5/C4BPA/CD55/C8A/C4BPB/C8B	8
GO:0006163	GO:0006163	purine nucleotide metabolic process	12/140	476/18903	0.000224081	0.00628619	0.00476266	AK1/MPP1/SLC4A1/RAN/BPGM/HPRT1/OLA1/PNP/VCP/SNCA/TPI1/RHOA	12
GO:0051258	GO:0051258	protein polymerization	9/140	281/18903	0.00025026	0.00665851	0.00504475	FGB/FGA/FGG/MTPN/CAPZA2/SNCA/ARPC4/DBNL/RHOA	9
GO:0002713	GO:0002713	negative regulation of B cell mediated immunity	3/140	17/18903	0.000250572	0.00665851	0.00504475	C4BPA/CD55/C4BPB	3
GO:0002890	GO:0002890	negative regulation of immunoglobulin mediated immune response	3/140	17/18903	0.000250572	0.00665851	0.00504475	C4BPA/CD55/C4BPB	3
GO:0002921	GO:0002921	negative regulation of humoral immune response	3/140	17/18903	0.000250572	0.00665851	0.00504475	C4BPA/CD55/C4BPB	3
GO:0008228	GO:0008228	opsonization	3/140	17/18903	0.000250572	0.00665851	0.00504475	FCN3/C4BPA/C4BPB	3
GO:0010810	GO:0010810	regulation of cell-substrate adhesion	8/140	222/18903	0.000252503	0.00665851	0.00504475	FN1/THBS1/FGB/FGA/FGG/ILK/CDC42/RHOA	8
GO:0009167	GO:0009167	purine ribonucleoside monophosphate metabolic process	4/140	42/18903	0.000259285	0.00674482	0.00511014	AK1/MPP1/HPRT1/PNP	4
GO:0045785	GO:0045785	positive regulation of cell adhesion	12/140	484/18903	0.000260892	0.00674482	0.00511014	TFRC/FN1/FGB/FGA/FGG/CD55/MMRN1/ILK/PNP/CDC42/GP1BA/RHOA	12
GO:0097191	GO:0097191	extrinsic apoptotic signaling pathway	8/140	224/18903	0.000268266	0.00686813	0.00520356	THBS1/FGB/FGA/FGG/PF4/GPX1/PRDX2/GCLC	8
GO:1903034	GO:1903034	regulation of response to wounding	7/140	172/18903	0.000297504	0.00748311	0.0056695	THBS1/FGB/FGA/FGG/MMRN1/PRDX2/GP1BA	7
GO:0006875	GO:0006875	cellular metal ion homeostasis	11/140	420/18903	0.000297962	0.00748311	0.0056695	TFRC/PRKACA/CYBRD1/ARF1/FTH1/GSTO1/FKBP1A/S100A9/SNCA/YWHAE/GP1BA	11
GO:0072524	GO:0072524	pyridine-containing compound metabolic process	5/140	79/18903	0.000301162	0.00749212	0.00567632	MDH1/PNP/TALDO1/LDHB/PGD	5
GO:0009126	GO:0009126	purine nucleoside monophosphate metabolic process	4/140	44/18903	0.000310885	0.00766171	0.00580481	AK1/MPP1/HPRT1/PNP	4
GO:0043410	GO:0043410	positive regulation of MAPK cascade	12/140	496/18903	0.000325709	0.00795274	0.00602531	THBS1/FGB/FGA/FGG/SEMA7A/DDT/PRDX2/SDCBP/CDC42/TAOK3/MIF/GLIPR2	12
GO:0010811	GO:0010811	positive regulation of cell-substrate adhesion	6/140	125/18903	0.00033773	0.00805987	0.00610647	FN1/FGB/FGA/FGG/ILK/CDC42	6
GO:0006904	GO:0006904	vesicle docking involved in exocytosis	4/140	45/18903	0.000339266	0.00805987	0.00610647	RAB8A/RAB10/RAB8B/RAB13	4
GO:0071827	GO:0071827	plasma lipoprotein particle organization	4/140	45/18903	0.000339266	0.00805987	0.00610647	PRKACA/APOC1/APOA4/APOC3	4
GO:0002544	GO:0002544	chronic inflammatory response	3/140	19/18903	0.000353212	0.00822035	0.00622806	AHCY/THBS1/S100A9	3
GO:0002923	GO:0002923	regulation of humoral immune response mediated by circulating immunoglobulin	3/140	19/18903	0.000353212	0.00822035	0.00622806	C4BPA/CD55/C4BPB	3
GO:0010038	GO:0010038	response to metal ion	10/140	360/18903	0.000355373	0.00822035	0.00622806	TFRC/CYBRD1/THBS1/FGB/FGA/FGG/GDI1/CAT/SNCA/GCLC	10
GO:0140029	GO:0140029	exocytic process	5/140	83/18903	0.000378914	0.00868867	0.00658288	RAB8A/RAB10/SNCA/RAB8B/RAB13	5
GO:0048193	GO:0048193	Golgi vesicle transport	9/140	298/18903	0.000384902	0.00874987	0.00662925	RP2/ANK1/RAB14/RAB8A/VCP/RAB10/RAB1B/RAB8B/RAB13	9
GO:0140056	GO:0140056	organelle localization by membrane tethering	5/140	84/18903	0.000400523	0.00902717	0.00683934	STX7/RAB8A/RAB10/RAB8B/RAB13	5
GO:0032102	GO:0032102	negative regulation of response to external stimulus	11/140	436/18903	0.00040867	0.00913274	0.00691932	THBS1/FGB/FGA/FGG/MMRN1/GPX1/SEMA7A/DDT/PRDX2/MIF/GP1BA	11
GO:0051004	GO:0051004	regulation of lipoprotein lipase activity	3/140	20/18903	0.000413296	0.0091585	0.00693884	APOC1/APOA4/APOC3	3
GO:0008625	GO:0008625	extrinsic apoptotic signaling pathway via death domain receptors	5/140	85/18903	0.00042305	0.00929651	0.0070434	THBS1/FGB/FGA/FGG/GPX1	5
GO:0006887	GO:0006887	exocytosis	10/140	369/18903	0.000431398	0.00940163	0.00712305	FGB/FGA/FGG/ANK1/SDCBP/RAB8A/RAB10/SNCA/RAB8B/RAB13	10
GO:0071825	GO:0071825	protein-lipid complex subunit organization	4/140	48/18903	0.000435522	0.0094137	0.00713219	PRKACA/APOC1/APOA4/APOC3	4
GO:0045921	GO:0045921	positive regulation of exocytosis	5/140	86/18903	0.000446519	0.00956503	0.00724684	FGB/FGA/FGG/SDCBP/SNCA	5
GO:0009205	GO:0009205	purine ribonucleoside triphosphate metabolic process	8/140	242/18903	0.000449777	0.00956503	0.00724684	AK1/SLC4A1/RAN/BPGM/OLA1/VCP/TPI1/RHOA	8
GO:0051346	GO:0051346	negative regulation of hydrolase activity	10/140	373/18903	0.000469291	0.00984564	0.00745944	PSMF1/THBS1/USP14/ECM1/APOC1/GPX1/PEBP1/FKBP1A/SNCA/APOC3	10
GO:0006638	GO:0006638	neutral lipid metabolic process	6/140	133/18903	0.00047044	0.00984564	0.00745944	CAT/APOC1/GPX1/APOA4/SNCA/APOC3	6
GO:2001233	GO:2001233	regulation of apoptotic signaling pathway	10/140	374/18903	0.000479184	0.00994968	0.00753827	THBS1/FGB/FGA/FGG/PF4/GPX1/PRDX2/S100A9/GCLC/MIF	10
GO:0002460	GO:0002460	adaptive immune response based on somatic recombination of immune receptors built from immunoglobulin superfamily domains	10/140	375/18903	0.000489251	0.0100793	0.0076365	TFRC/STX7/C1R/IGHV2-5/C4BPA/CD55/C8A/C4BPB/HPRT1/C8B	10
GO:0009144	GO:0009144	purine nucleoside triphosphate metabolic process	8/140	247/18903	0.000514872	0.0105249	0.00797411	AK1/SLC4A1/RAN/BPGM/OLA1/VCP/TPI1/RHOA	8
GO:0009199	GO:0009199	ribonucleoside triphosphate metabolic process	8/140	249/18903	0.000542959	0.0108686	0.00823449	AK1/SLC4A1/RAN/BPGM/OLA1/VCP/TPI1/RHOA	8
GO:0045197	GO:0045197	establishment or maintenance of epithelial cell apical/basal polarity	4/140	51/18903	0.000549826	0.0108686	0.00823449	ANK1/ILK/CDC42/RHOA	4
GO:1901799	GO:1901799	negative regulation of proteasomal protein catabolic process	4/140	51/18903	0.000549826	0.0108686	0.00823449	PSMF1/SVIP/USP14/SDCBP	4
GO:0030449	GO:0030449	regulation of complement activation	3/140	22/18903	0.000552292	0.0108686	0.00823449	C4BPA/CD55/C4BPB	3
GO:0046128	GO:0046128	purine ribonucleoside metabolic process	3/140	22/18903	0.000552292	0.0108686	0.00823449	AHCY/HPRT1/PNP	3
GO:0016485	GO:0016485	protein processing	8/140	250/18903	0.000557461	0.0108891	0.00825	PRKACA/THBS1/FGB/C1R/FGA/FGG/CLEC3B/DDI2	8
GO:1902903	GO:1902903	regulation of supramolecular fiber organization	10/140	384/18903	0.000588019	0.0114015	0.00863824	ARF1/GPX1/MTPN/CAPZA2/SNCA/ARPC4/CDC42/DBNL/RHOC/RHOA	10
GO:0048813	GO:0048813	dendrite morphogenesis	6/140	140/18903	0.00061712	0.0118142	0.00895092	TBC1D24/HPRT1/RAP2A/YWHAH/CDC42/DBNL	6
GO:0052547	GO:0052547	regulation of peptidase activity	11/140	459/18903	0.000626924	0.0118142	0.00895092	FN1/PSMF1/THBS1/USP14/ECM1/GPX1/PEBP1/VCP/S100A9/SNCA/RHOA	11
GO:0002082	GO:0002082	regulation of oxidative phosphorylation	3/140	23/18903	0.000631705	0.0118142	0.00895092	VCP/SNCA/RHOA	3
GO:0019430	GO:0019430	removal of superoxide radicals	3/140	23/18903	0.000631705	0.0118142	0.00895092	PRDX1/PRDX2/APOA4	3
GO:0048169	GO:0048169	regulation of long-term neuronal synaptic plasticity	3/140	23/18903	0.000631705	0.0118142	0.00895092	RAB8A/SNCA/KRAS	3
GO:0022406	GO:0022406	membrane docking	5/140	93/18903	0.00063937	0.0118145	0.00895111	STX7/RAB8A/RAB10/RAB8B/RAB13	5
GO:0032434	GO:0032434	regulation of proteasomal ubiquitin-dependent protein catabolic process	6/140	141/18903	0.000640679	0.0118145	0.00895111	SVIP/USP14/SUMO2/SDCBP/VCP/GCLC	6
GO:0022409	GO:0022409	positive regulation of cell-cell adhesion	9/140	322/18903	0.000672028	0.0122459	0.009278	TFRC/FGB/FGA/FGG/CD55/MMRN1/PNP/GP1BA/RHOA	9
GO:0002443	GO:0002443	leukocyte mediated immunity	11/140	463/18903	0.000673364	0.0122459	0.009278	TFRC/STX7/C1R/IGHV2-5/C4BPA/CD55/C8A/PRDX1/C4BPB/HPRT1/C8B	11
GO:0055076	GO:0055076	transition metal ion homeostasis	6/140	143/18903	0.000689886	0.0124605	0.00944054	TFRC/EPB42/CYBRD1/ARF1/FTH1/S100A9	6
GO:0030859	GO:0030859	polarized epithelial cell differentiation	3/140	24/18903	0.000718049	0.0128809	0.00975909	RAB10/CDC42/RHOA	3
GO:0035088	GO:0035088	establishment or maintenance of apical/basal cell polarity	4/140	55/18903	0.000733422	0.0129801	0.00983423	ANK1/ILK/CDC42/RHOA	4
GO:0061245	GO:0061245	establishment or maintenance of bipolar cell polarity	4/140	55/18903	0.000733422	0.0129801	0.00983423	ANK1/ILK/CDC42/RHOA	4
GO:0031333	GO:0031333	negative regulation of protein-containing complex assembly	6/140	146/18903	0.000769128	0.0135213	0.0102442	SVIP/AIDA/MTPN/CAPZA2/SNCA/CDC42	6
GO:0034114	GO:0034114	regulation of heterotypic cell-cell adhesion	3/140	25/18903	0.000811559	0.0139875	0.0105975	FGB/FGA/FGG	3
GO:0071450	GO:0071450	cellular response to oxygen radical	3/140	25/18903	0.000811559	0.0139875	0.0105975	PRDX1/PRDX2/APOA4	3
GO:0071451	GO:0071451	cellular response to superoxide	3/140	25/18903	0.000811559	0.0139875	0.0105975	PRDX1/PRDX2/APOA4	3
GO:0009141	GO:0009141	nucleoside triphosphate metabolic process	8/140	267/18903	0.000855965	0.014657	0.0111047	AK1/SLC4A1/RAN/BPGM/OLA1/VCP/TPI1/RHOA	8
GO:0048167	GO:0048167	regulation of synaptic plasticity	7/140	207/18903	0.00089733	0.0152662	0.0115663	ARF1/NRGN/RAB8A/YWHAG/YWHAH/SNCA/KRAS	7
GO:0060314	GO:0060314	regulation of ryanodine-sensitive calcium-release channel activity	3/140	26/18903	0.000912463	0.0154241	0.0116859	PRKACA/GSTO1/FKBP1A	3
GO:0009161	GO:0009161	ribonucleoside monophosphate metabolic process	4/140	59/18903	0.000956623	0.0160676	0.0121734	AK1/MPP1/HPRT1/PNP	4
GO:0032496	GO:0032496	response to lipopolysaccharide	9/140	339/18903	0.000966428	0.0161296	0.0122204	CNP/CD55/PF4V1/PF4/PRDX2/S100A9/SNCA/MIF/RHOA	9
GO:0048284	GO:0048284	organelle fusion	6/140	153/18903	0.000981384	0.0162762	0.0123315	TFRC/STX7/RAB8A/SNCA/RAB8B/RAB13	6
GO:0050773	GO:0050773	regulation of dendrite development	5/140	103/18903	0.00101532	0.0166193	0.0125915	TBC1D24/RAP2A/YWHAH/DBNL/RHOA	5
GO:2000351	GO:2000351	regulation of endothelial cell apoptotic process	4/140	60/18903	0.00101912	0.0166193	0.0125915	THBS1/FGB/FGA/FGG	4
GO:0042278	GO:0042278	purine nucleoside metabolic process	3/140	27/18903	0.00102098	0.0166193	0.0125915	AHCY/HPRT1/PNP	3
GO:0051235	GO:0051235	maintenance of location	9/140	342/18903	0.00102788	0.0166289	0.0125987	PRKACA/FTH1/GSTO1/LTBP1/FKBP1A/S100A9/SNCA/YWHAB/GP1BA	9
GO:0006641	GO:0006641	triglyceride metabolic process	5/140	104/18903	0.00106033	0.0168439	0.0127616	CAT/APOC1/GPX1/APOA4/APOC3	5
GO:0009135	GO:0009135	purine nucleoside diphosphate metabolic process	5/140	104/18903	0.00106033	0.0168439	0.0127616	AK1/MPP1/SLC4A1/BPGM/TPI1	5
GO:0009179	GO:0009179	purine ribonucleoside diphosphate metabolic process	5/140	104/18903	0.00106033	0.0168439	0.0127616	AK1/MPP1/SLC4A1/BPGM/TPI1	5
GO:0022407	GO:0022407	regulation of cell-cell adhesion	11/140	490/18903	0.00106791	0.0168628	0.0127759	TFRC/FGB/FGA/FGG/CD55/MMRN1/PRDX2/PNP/PRKAR1A/GP1BA/RHOA	11
GO:0034113	GO:0034113	heterotypic cell-cell adhesion	4/140	61/18903	0.00108443	0.0170217	0.0128963	CD58/FGB/FGA/FGG	4
GO:0110053	GO:0110053	regulation of actin filament organization	8/140	278/18903	0.00110956	0.0173131	0.0131171	ARF1/MTPN/CAPZA2/ARPC4/CDC42/DBNL/RHOC/RHOA	8
GO:0000303	GO:0000303	response to superoxide	3/140	28/18903	0.00113733	0.0174369	0.0132109	PRDX1/PRDX2/APOA4	3
GO:0010758	GO:0010758	regulation of macrophage chemotaxis	3/140	28/18903	0.00113733	0.0174369	0.0132109	THBS1/DDT/MIF	3
GO:0031664	GO:0031664	regulation of lipopolysaccharide-mediated signaling pathway	3/140	28/18903	0.00113733	0.0174369	0.0132109	CD55/PRDX2/MIF	3
GO:0045861	GO:0045861	negative regulation of proteolysis	9/140	352/18903	0.00125602	0.0190449	0.0144292	PSMF1/THBS1/SVIP/USP14/ECM1/GPX1/PEBP1/SDCBP/SNCA	9
GO:0000305	GO:0000305	response to oxygen radical	3/140	29/18903	0.00126172	0.0190449	0.0144292	PRDX1/PRDX2/APOA4	3
GO:0046434	GO:0046434	organophosphate catabolic process	6/140	161/18903	0.00127624	0.0190449	0.0144292	CNP/APOC1/HPRT1/PRDX6/PNP/VCP	6
GO:0007265	GO:0007265	Ras protein signal transduction	9/140	353/18903	0.00128092	0.0190449	0.0144292	GDI1/RAP2B/SDCBP/RAP2A/APOC3/CDC42/DBNL/KRAS/RHOA	9
GO:0002712	GO:0002712	regulation of B cell mediated immunity	4/140	64/18903	0.00129793	0.0190449	0.0144292	TFRC/C4BPA/CD55/C4BPB	4
GO:0002889	GO:0002889	regulation of immunoglobulin mediated immune response	4/140	64/18903	0.00129793	0.0190449	0.0144292	TFRC/C4BPA/CD55/C4BPB	4
GO:0019229	GO:0019229	regulation of vasoconstriction	4/140	64/18903	0.00129793	0.0190449	0.0144292	FGB/FGA/FGG/RHOA	4
GO:0072659	GO:0072659	protein localization to plasma membrane	8/140	285/18903	0.0013	0.0190449	0.0144292	STX7/SLC4A1/ANK1/RAB8A/RAP2A/RAB10/RAB8B/RAB13	8
GO:0070374	GO:0070374	positive regulation of ERK1 and ERK2 cascade	7/140	223/18903	0.00138095	0.0199833	0.0151401	FGB/FGA/FGG/SEMA7A/DDT/MIF/GLIPR2	7
GO:0034329	GO:0034329	cell junction assembly	10/140	430/18903	0.00138608	0.0199833	0.0151401	FN1/PRKACA/THBS1/SDCBP/SNCA/CDC42/RAB13/DBNL/RHOC/RHOA	10
GO:0034368	GO:0034368	protein-lipid complex remodeling	3/140	30/18903	0.00139436	0.0199833	0.0151401	APOC1/APOA4/APOC3	3
GO:0034369	GO:0034369	plasma lipoprotein particle remodeling	3/140	30/18903	0.00139436	0.0199833	0.0151401	APOC1/APOA4/APOC3	3
GO:0042177	GO:0042177	negative regulation of protein catabolic process	5/140	111/18903	0.00141809	0.0202019	0.0153057	PSMF1/SVIP/USP14/SDCBP/SNCA	5
GO:0009410	GO:0009410	response to xenobiotic stimulus	10/140	432/18903	0.00143464	0.0202019	0.0153057	TFRC/THBS1/CAT/GSTO1/GPX1/PNP/RAP2A/SNCA/GCLC/RHOA	10
GO:0034605	GO:0034605	cellular response to heat	4/140	66/18903	0.00145558	0.0202019	0.0153057	PRKACA/THBS1/VCP/YWHAE	4
GO:0048814	GO:0048814	regulation of dendrite morphogenesis	4/140	66/18903	0.00145558	0.0202019	0.0153057	TBC1D24/RAP2A/YWHAH/DBNL	4
GO:0072577	GO:0072577	endothelial cell apoptotic process	4/140	66/18903	0.00145558	0.0202019	0.0153057	THBS1/FGB/FGA/FGG	4
GO:1903051	GO:1903051	negative regulation of proteolysis involved in protein catabolic process	4/140	66/18903	0.00145558	0.0202019	0.0153057	PSMF1/SVIP/USP14/SDCBP	4
GO:0002237	GO:0002237	response to molecule of bacterial origin	9/140	360/18903	0.00146661	0.0202484	0.015341	CNP/CD55/PF4V1/PF4/PRDX2/S100A9/SNCA/MIF/RHOA	9
GO:0051651	GO:0051651	maintenance of location in cell	7/140	226/18903	0.00149082	0.0204754	0.015513	PRKACA/FTH1/GSTO1/FKBP1A/S100A9/SNCA/GP1BA	7
GO:0010039	GO:0010039	response to iron ion	3/140	31/18903	0.00153544	0.020979	0.0158945	TFRC/CYBRD1/SNCA	3
GO:0009185	GO:0009185	ribonucleoside diphosphate metabolic process	5/140	114/18903	0.00159591	0.0215816	0.0163511	AK1/MPP1/SLC4A1/BPGM/TPI1	5
GO:0009408	GO:0009408	response to heat	5/140	114/18903	0.00159591	0.0215816	0.0163511	PRKACA/THBS1/VCP/GCLC/YWHAE	5
GO:0046503	GO:0046503	glycerolipid catabolic process	4/140	68/18903	0.00162611	0.0218778	0.0165755	APOC1/PRDX6/APOA4/APOC3	4
GO:2000058	GO:2000058	regulation of ubiquitin-dependent protein catabolic process	6/140	170/18903	0.00168421	0.0221583	0.016788	SVIP/USP14/SUMO2/SDCBP/VCP/GCLC	6
GO:0034367	GO:0034367	protein-containing complex remodeling	3/140	32/18903	0.00168515	0.0221583	0.016788	APOC1/APOA4/APOC3	3
GO:0046685	GO:0046685	response to arsenic-containing substance	3/140	32/18903	0.00168515	0.0221583	0.016788	GSTO1/VCP/GCLC	3
GO:1903715	GO:1903715	regulation of aerobic respiration	3/140	32/18903	0.00168515	0.0221583	0.016788	VCP/SNCA/RHOA	3
GO:0002685	GO:0002685	regulation of leukocyte migration	7/140	231/18903	0.00168897	0.0221583	0.016788	THBS1/MPP1/ECM1/DDT/MIF/GP1BA/RHOA	7
GO:0050922	GO:0050922	negative regulation of chemotaxis	4/140	69/18903	0.00171637	0.0222752	0.0168766	THBS1/SEMA7A/DDT/MIF	4
GO:0046916	GO:0046916	cellular transition metal ion homeostasis	5/140	116/18903	0.00172323	0.0222752	0.0168766	TFRC/CYBRD1/ARF1/FTH1/S100A9	5
GO:0051702	GO:0051702	biological process involved in interaction with symbiont	5/140	116/18903	0.00172323	0.0222752	0.0168766	FN1/STOM/PF4/GPX1/CDC42	5
GO:0006081	GO:0006081	cellular aldehyde metabolic process	4/140	70/18903	0.00181006	0.0232835	0.0176405	ESD/ALDH1A1/TALDO1/TPI1	4
GO:0050804	GO:0050804	modulation of chemical synaptic transmission	10/140	448/18903	0.00187529	0.0240055	0.0181875	PRKACA/TBC1D24/ARF1/CA2/NRGN/RAB8A/YWHAG/YWHAH/SNCA/KRAS	10
GO:0099177	GO:0099177	regulation of trans-synaptic signaling	10/140	449/18903	0.00190611	0.0242821	0.0183971	PRKACA/TBC1D24/ARF1/CA2/NRGN/RAB8A/YWHAG/YWHAH/SNCA/KRAS	10
GO:0006906	GO:0006906	vesicle fusion	5/140	119/18903	0.00192796	0.0244425	0.0185186	STX7/RAB8A/SNCA/RAB8B/RAB13	5
GO:0016358	GO:0016358	dendrite development	7/140	237/18903	0.00195318	0.0246438	0.0186711	TBC1D24/HPRT1/RAP2A/YWHAH/CDC42/DBNL/RHOA	7
GO:1903829	GO:1903829	positive regulation of protein localization	10/140	451/18903	0.00196897	0.0247247	0.0187324	TFRC/PRKACA/FGB/EPB41L2/FGA/STOM/FGG/RAN/EPB41/YWHAE	10
GO:0007160	GO:0007160	cell-matrix adhesion	7/140	238/18903	0.00200017	0.0249974	0.018939	FN1/THBS1/FGB/FGA/FGG/ILK/RHOA	7
GO:0035308	GO:0035308	negative regulation of protein dephosphorylation	3/140	34/18903	0.00201122	0.0250169	0.0189538	FKBP1A/YWHAE/YWHAB	3
GO:0044403	GO:0044403	biological process involved in symbiotic interaction	8/140	307/18903	0.00207334	0.0255566	0.0193627	TFRC/FN1/FCN3/STOM/CD55/PF4/GPX1/CDC42	8
GO:0090174	GO:0090174	organelle membrane fusion	5/140	121/18903	0.00207399	0.0255566	0.0193627	STX7/RAB8A/SNCA/RAB8B/RAB13	5
GO:0030595	GO:0030595	leukocyte chemotaxis	7/140	240/18903	0.00209677	0.0256689	0.0194477	THBS1/MPP1/PF4V1/PF4/DDT/S100A9/MIF	7
GO:0019362	GO:0019362	pyridine nucleotide metabolic process	4/140	73/18903	0.0021123	0.0256689	0.0194477	MDH1/TALDO1/LDHB/PGD	4
GO:0046496	GO:0046496	nicotinamide nucleotide metabolic process	4/140	73/18903	0.0021123	0.0256689	0.0194477	MDH1/TALDO1/LDHB/PGD	4
GO:0010737	GO:0010737	protein kinase A signaling	3/140	35/18903	0.00218793	0.0263333	0.0199511	PRKACA/MIF/RAB13	3
GO:2000352	GO:2000352	negative regulation of endothelial cell apoptotic process	3/140	35/18903	0.00218793	0.0263333	0.0199511	FGB/FGA/FGG	3
GO:0097529	GO:0097529	myeloid leukocyte migration	7/140	242/18903	0.00219694	0.0263333	0.0199511	THBS1/MPP1/PF4V1/PF4/DDT/S100A9/MIF	7
GO:0051209	GO:0051209	release of sequestered calcium ion into cytosol	5/140	124/18903	0.00230796	0.0274024	0.0207612	PRKACA/GSTO1/FKBP1A/SNCA/GP1BA	5
GO:0009128	GO:0009128	purine nucleoside monophosphate catabolic process	2/140	10/18903	0.00235721	0.0274024	0.0207612	HPRT1/PNP	2
GO:0009169	GO:0009169	purine ribonucleoside monophosphate catabolic process	2/140	10/18903	0.00235721	0.0274024	0.0207612	HPRT1/PNP	2
GO:0015911	GO:0015911	long-chain fatty acid import across plasma membrane	2/140	10/18903	0.00235721	0.0274024	0.0207612	THBS1/SLC2A1	2
GO:0034379	GO:0034379	very-low-density lipoprotein particle assembly	2/140	10/18903	0.00235721	0.0274024	0.0207612	APOC1/APOC3	2
GO:0009119	GO:0009119	ribonucleoside metabolic process	3/140	36/18903	0.002374	0.0274024	0.0207612	AHCY/HPRT1/PNP	3
GO:0048261	GO:0048261	negative regulation of receptor-mediated endocytosis	3/140	36/18903	0.002374	0.0274024	0.0207612	APOC1/SDCBP/APOC3	3
GO:0006909	GO:0006909	phagocytosis	8/140	314/18903	0.00238357	0.0274024	0.0207612	FCN3/THBS1/IGHV2-5/C4BPA/C4BPB/RAB14/ICAM3/CDC42	8
GO:0019730	GO:0019730	antimicrobial humoral response	5/140	125/18903	0.00239005	0.0274024	0.0207612	FGB/FGA/PF4V1/PF4/S100A9	5
GO:0051283	GO:0051283	negative regulation of sequestering of calcium ion	5/140	125/18903	0.00239005	0.0274024	0.0207612	PRKACA/GSTO1/FKBP1A/SNCA/GP1BA	5
GO:0070372	GO:0070372	regulation of ERK1 and ERK2 cascade	8/140	315/18903	0.00243072	0.0277023	0.0209884	FN1/FGB/FGA/FGG/SEMA7A/DDT/MIF/GLIPR2	8
GO:0008361	GO:0008361	regulation of cell size	6/140	183/18903	0.0024397	0.0277023	0.0209884	FN1/GDI1/SEMA7A/MTPN/DBNL/RHOA	6
GO:0009166	GO:0009166	nucleotide catabolic process	4/140	76/18903	0.00244772	0.0277023	0.0209884	CNP/HPRT1/PNP/VCP	4
GO:0051282	GO:0051282	regulation of sequestering of calcium ion	5/140	127/18903	0.00256058	0.0284705	0.0215703	PRKACA/GSTO1/FKBP1A/SNCA/GP1BA	5
GO:0009123	GO:0009123	nucleoside monophosphate metabolic process	4/140	77/18903	0.00256721	0.0284705	0.0215703	AK1/MPP1/HPRT1/PNP	4
GO:0043297	GO:0043297	apical junction assembly	4/140	77/18903	0.00256721	0.0284705	0.0215703	PRKACA/RAB13/RHOC/RHOA	4
GO:0006734	GO:0006734	NADH metabolic process	3/140	37/18903	0.00256958	0.0284705	0.0215703	MDH1/VCP/TPI1	3
GO:0032435	GO:0032435	negative regulation of proteasomal ubiquitin-dependent protein catabolic process	3/140	37/18903	0.00256958	0.0284705	0.0215703	SVIP/USP14/SDCBP	3
GO:0060326	GO:0060326	cell chemotaxis	8/140	319/18903	0.00262666	0.0289812	0.0219573	THBS1/MPP1/PF4V1/PF4/DDT/S100A9/MIF/RAB13	8
GO:0050772	GO:0050772	positive regulation of axonogenesis	4/140	78/18903	0.00269063	0.0295633	0.0223983	FN1/GDI1/SEMA7A/DBNL	4
GO:0048821	GO:0048821	erythrocyte development	3/140	38/18903	0.00277483	0.0301214	0.0228212	EPB42/SLC4A1/BPGM	3
GO:0042542	GO:0042542	response to hydrogen peroxide	5/140	130/18903	0.0028327	0.0301214	0.0228212	CAT/GPX1/HBA2/HBA1/HBB	5
GO:0071621	GO:0071621	granulocyte chemotaxis	5/140	130/18903	0.0028327	0.0301214	0.0228212	THBS1/MPP1/PF4V1/PF4/S100A9	5
GO:0002253	GO:0002253	activation of immune response	9/140	397/18903	0.0028404	0.0301214	0.0228212	FCN3/C1R/IGHV2-5/C4BPA/CD55/C8A/C4BPB/C8B/CFHR3	9
GO:0043123	GO:0043123	positive regulation of I-kappaB kinase/NF-kappaB signaling	6/140	189/18903	0.00286383	0.0301214	0.0228212	TFRC/ECM1/UBE2V1/FKBP1A/RHOC/RHOA	6
GO:0042451	GO:0042451	purine nucleoside biosynthetic process	2/140	11/18903	0.00286708	0.0301214	0.0228212	HPRT1/PNP	2
GO:0042455	GO:0042455	ribonucleoside biosynthetic process	2/140	11/18903	0.00286708	0.0301214	0.0228212	HPRT1/PNP	2
GO:0046129	GO:0046129	purine ribonucleoside biosynthetic process	2/140	11/18903	0.00286708	0.0301214	0.0228212	HPRT1/PNP	2
GO:0071872	GO:0071872	cellular response to epinephrine stimulus	2/140	11/18903	0.00286708	0.0301214	0.0228212	PRKACA/SNCA	2
GO:0072697	GO:0072697	protein localization to cell cortex	2/140	11/18903	0.00286708	0.0301214	0.0228212	EPB41L2/EPB41	2
GO:1901856	GO:1901856	negative regulation of cellular respiration	2/140	11/18903	0.00286708	0.0301214	0.0228212	SNCA/RHOA	2
GO:0051208	GO:0051208	sequestering of calcium ion	5/140	131/18903	0.00292789	0.0306382	0.0232127	PRKACA/GSTO1/FKBP1A/SNCA/GP1BA	5
GO:0006605	GO:0006605	protein targeting	8/140	325/18903	0.00294354	0.0306803	0.0232446	STOM/GDI1/SDCBP/YWHAQ/YWHAG/YWHAE/YWHAB/RAB8B	8
GO:0006730	GO:0006730	one-carbon metabolic process	3/140	39/18903	0.00298991	0.0309192	0.0234256	AHCY/CA1/CA2	3
GO:0071634	GO:0071634	regulation of transforming growth factor beta production	3/140	39/18903	0.00298991	0.0309192	0.0234256	FN1/THBS1/LTBP1	3
GO:0006639	GO:0006639	acylglycerol metabolic process	5/140	132/18903	0.00302536	0.0310424	0.0235189	CAT/APOC1/GPX1/APOA4/APOC3	5
GO:0009132	GO:0009132	nucleoside diphosphate metabolic process	5/140	132/18903	0.00302536	0.0310424	0.0235189	AK1/MPP1/SLC4A1/BPGM/TPI1	5
GO:0006898	GO:0006898	receptor-mediated endocytosis	7/140	257/18903	0.00307116	0.0313901	0.0237824	TFRC/ARF1/APOC1/SDCBP/SNCA/APOC3/DBNL	7
GO:0030866	GO:0030866	cortical actin cytoskeleton organization	3/140	40/18903	0.00321497	0.0325844	0.0246873	EPB41L2/EPB41/RAB13	3
GO:0048246	GO:0048246	macrophage chemotaxis	3/140	40/18903	0.00321497	0.0325844	0.0246873	THBS1/DDT/MIF	3
GO:0051279	GO:0051279	regulation of release of sequestered calcium ion into cytosol	4/140	82/18903	0.00322508	0.0325844	0.0246873	PRKACA/GSTO1/FKBP1A/SNCA	4
GO:0032970	GO:0032970	regulation of actin filament-based process	9/140	406/18903	0.00329402	0.0331539	0.0251187	ARF1/MTPN/CAPZA2/ARPC4/CDC42/ABRACL/DBNL/RHOC/RHOA	9
GO:0009895	GO:0009895	negative regulation of catabolic process	8/140	332/18903	0.00335014	0.0335266	0.0254011	PSMF1/SVIP/SLC4A1/USP14/APOC1/SDCBP/SNCA/APOC3	8
GO:0042310	GO:0042310	vasoconstriction	4/140	83/18903	0.00336919	0.0335266	0.0254011	FGB/FGA/FGG/RHOA	4
GO:0061515	GO:0061515	myeloid cell development	4/140	83/18903	0.00336919	0.0335266	0.0254011	EPB42/SLC4A1/BPGM/GP1BA	4
GO:0034370	GO:0034370	triglyceride-rich lipoprotein particle remodeling	2/140	12/18903	0.00342383	0.033689	0.0255241	APOA4/APOC3	2
GO:0034372	GO:0034372	very-low-density lipoprotein particle remodeling	2/140	12/18903	0.00342383	0.033689	0.0255241	APOA4/APOC3	2
GO:0070493	GO:0070493	thrombin-activated receptor signaling pathway	2/140	12/18903	0.00342383	0.033689	0.0255241	SNCA/GP1BA	2
GO:0099024	GO:0099024	plasma membrane invagination	5/140	136/18903	0.00343882	0.0337107	0.0255405	THBS1/IGHV2-5/ARF1/CDC42/RHOA	5
GO:0010466	GO:0010466	negative regulation of peptidase activity	7/140	263/18903	0.00348712	0.0339319	0.0257081	PSMF1/THBS1/USP14/ECM1/GPX1/PEBP1/SNCA	7
GO:1903522	GO:1903522	regulation of blood circulation	7/140	263/18903	0.00348712	0.0339319	0.0257081	PRKACA/FGB/FGA/FGG/GSTO1/YWHAE/RHOA	7
GO:0097006	GO:0097006	regulation of plasma lipoprotein particle levels	4/140	84/18903	0.00351762	0.0341028	0.0258377	PRKACA/APOC1/APOA4/APOC3	4
GO:0061564	GO:0061564	axon development	10/140	490/18903	0.00356953	0.0344793	0.0261229	FN1/CNP/TBC1D24/GDI1/SEMA7A/APOA4/S100A6/RAB8A/RAB10/DBNL	10
GO:1901292	GO:1901292	nucleoside phosphate catabolic process	4/140	85/18903	0.00367044	0.0353247	0.0267633	CNP/HPRT1/PNP/VCP	4
GO:0071604	GO:0071604	transforming growth factor beta production	3/140	42/18903	0.00369561	0.0354376	0.0268489	FN1/THBS1/LTBP1	3
GO:0007159	GO:0007159	leukocyte cell-cell adhesion	9/140	414/18903	0.00374356	0.0357673	0.0270987	TFRC/CD55/PRDX2/APOA4/PNP/S100A9/PRKAR1A/GP1BA/RHOA	9
GO:0032456	GO:0032456	endocytic recycling	4/140	86/18903	0.00382771	0.0364392	0.0276078	RAB14/RAB8A/RAB8B/RAB13	4
GO:0051924	GO:0051924	regulation of calcium ion transport	7/140	268/18903	0.00386549	0.036494	0.0276493	PRKACA/GSTO1/FKBP1A/EPB41/SNCA/YWHAE/RHOA	7
GO:0070371	GO:0070371	ERK1 and ERK2 cascade	8/140	340/18903	0.00386692	0.036494	0.0276493	FN1/FGB/FGA/FGG/SEMA7A/DDT/MIF/GLIPR2	8
GO:0032271	GO:0032271	regulation of protein polymerization	6/140	201/18903	0.00387498	0.036494	0.0276493	MTPN/CAPZA2/SNCA/ARPC4/DBNL/RHOA	6
GO:0030833	GO:0030833	regulation of actin filament polymerization	5/140	140/18903	0.00389146	0.0365188	0.0276681	MTPN/CAPZA2/ARPC4/DBNL/RHOA	5
GO:0032868	GO:0032868	response to insulin	7/140	269/18903	0.00394477	0.0368198	0.0278962	SLC2A1/CAT/RAB8A/YWHAG/RAB10/GCLC/RAB13	7
GO:0006739	GO:0006739	NADP metabolic process	3/140	43/18903	0.00395147	0.0368198	0.0278962	MDH1/TALDO1/PGD	3
GO:0048145	GO:0048145	regulation of fibroblast proliferation	4/140	87/18903	0.00398948	0.0370431	0.0280653	FN1/FTH1/S100A6/MIF	4
GO:0009650	GO:0009650	UV protection	2/140	13/18903	0.00402676	0.0371279	0.0281295	CAT/GPX1	2
GO:1904478	GO:1904478	regulation of intestinal absorption	2/140	13/18903	0.00402676	0.0371279	0.0281295	APOA4/EPB41	2
GO:0055072	GO:0055072	iron ion homeostasis	4/140	88/18903	0.00415582	0.038132	0.0288903	TFRC/EPB42/CYBRD1/FTH1	4
GO:0031032	GO:0031032	actomyosin structure organization	6/140	204/18903	0.00416458	0.038132	0.0288903	EPB41L2/EPB41/PRKAR1A/CDC42/RHOC/RHOA	6
GO:1905521	GO:1905521	regulation of macrophage migration	3/140	44/18903	0.00421785	0.0383724	0.0290724	THBS1/DDT/MIF	3
GO:0062197	GO:0062197	cellular response to chemical stress	8/140	345/18903	0.00421994	0.0383724	0.0290724	TBC1D24/SLC2A1/CAT/PRDX1/GPX1/PRDX2/APOA4/SNCA	8
GO:0001558	GO:0001558	regulation of cell growth	9/140	422/18903	0.00423998	0.0383813	0.0290792	FN1/GDI1/SEMA7A/MTPN/SDCBP/S100A9/CDC42/DBNL/RHOA	9
GO:0010324	GO:0010324	membrane invagination	5/140	143/18903	0.00425784	0.0383813	0.0290792	THBS1/IGHV2-5/ARF1/CDC42/RHOA	5
GO:0043281	GO:0043281	regulation of cysteine-type endopeptidase activity involved in apoptotic process	6/140	205/18903	0.00426459	0.0383813	0.0290792	THBS1/GPX1/VCP/S100A9/SNCA/RHOA	6
GO:0010959	GO:0010959	regulation of metal ion transport	9/140	423/18903	0.00430549	0.0386177	0.0292583	PRKACA/STOM/GSTO1/FKBP1A/EPB41/YWHAH/SNCA/YWHAE/RHOA	9
GO:0034284	GO:0034284	response to monosaccharide	6/140	207/18903	0.00446991	0.0399564	0.0302726	PRKACA/THBS1/CAT/GPX1/GCLC/RHOA	6
GO:0052548	GO:0052548	regulation of endopeptidase activity	9/140	428/18903	0.00464502	0.0406171	0.0307731	PSMF1/THBS1/USP14/GPX1/PEBP1/VCP/S100A9/SNCA/RHOA	9
GO:0009158	GO:0009158	ribonucleoside monophosphate catabolic process	2/140	14/18903	0.00467517	0.0406171	0.0307731	HPRT1/PNP	2
GO:0010269	GO:0010269	response to selenium ion	2/140	14/18903	0.00467517	0.0406171	0.0307731	GPX1/SELENOP	2
GO:0010896	GO:0010896	regulation of triglyceride catabolic process	2/140	14/18903	0.00467517	0.0406171	0.0307731	APOA4/APOC3	2
GO:0032486	GO:0032486	Rap protein signal transduction	2/140	14/18903	0.00467517	0.0406171	0.0307731	RAP2B/RAP2A	2
GO:0043101	GO:0043101	purine-containing compound salvage	2/140	14/18903	0.00467517	0.0406171	0.0307731	HPRT1/PNP	2
GO:0071871	GO:0071871	response to epinephrine	2/140	14/18903	0.00467517	0.0406171	0.0307731	PRKACA/SNCA	2
GO:1905522	GO:1905522	negative regulation of macrophage migration	2/140	14/18903	0.00467517	0.0406171	0.0307731	DDT/MIF	2
GO:0030100	GO:0030100	regulation of endocytosis	6/140	209/18903	0.00468244	0.0406171	0.0307731	ARF1/APOC1/SDCBP/SNCA/APOC3/CDC42	6
GO:1903532	GO:1903532	positive regulation of secretion by cell	7/140	278/18903	0.00471508	0.0407661	0.030886	FGB/FGA/FGG/SDCBP/SNCA/RAB8B/MIF	7
GO:0031346	GO:0031346	positive regulation of cell projection organization	8/140	352/18903	0.00475539	0.0409577	0.0310312	FN1/TBC1D24/GDI1/SEMA7A/S100A9/CDC42/RAB8B/DBNL	8
GO:0002920	GO:0002920	regulation of humoral immune response	3/140	46/18903	0.00478271	0.0409577	0.0310312	C4BPA/CD55/C4BPB	3
GO:0051592	GO:0051592	response to calcium ion	5/140	147/18903	0.00478383	0.0409577	0.0310312	THBS1/FGB/FGA/FGG/GDI1	5
GO:0046031	GO:0046031	ADP metabolic process	4/140	92/18903	0.00486801	0.0414095	0.0313735	AK1/SLC4A1/BPGM/TPI1	4
GO:0090277	GO:0090277	positive regulation of peptide hormone secretion	4/140	92/18903	0.00486801	0.0414095	0.0313735	FGB/FGA/FGG/RAB8B	4
GO:0030516	GO:0030516	regulation of axon extension	4/140	93/18903	0.00505806	0.0428878	0.0324935	FN1/GDI1/SEMA7A/DBNL	4
GO:0032369	GO:0032369	negative regulation of lipid transport	3/140	47/18903	0.00508143	0.0429479	0.032539	THBS1/APOC1/APOC3	3
GO:0098876	GO:0098876	vesicle-mediated transport to the plasma membrane	5/140	150/18903	0.00520751	0.0438728	0.0332398	RAB14/RAB8A/RAB10/RAB8B/RAB13	5
GO:0002793	GO:0002793	positive regulation of peptide secretion	4/140	94/18903	0.00525303	0.0441154	0.0334236	FGB/FGA/FGG/RAB8B	4
GO:0009163	GO:0009163	nucleoside biosynthetic process	2/140	15/18903	0.00536835	0.0445168	0.0337277	HPRT1/PNP	2
GO:0032488	GO:0032488	Cdc42 protein signal transduction	2/140	15/18903	0.00536835	0.0445168	0.0337277	APOC3/CDC42	2
GO:0034380	GO:0034380	high-density lipoprotein particle assembly	2/140	15/18903	0.00536835	0.0445168	0.0337277	PRKACA/APOA4	2
GO:0034404	GO:0034404	nucleobase-containing small molecule biosynthetic process	2/140	15/18903	0.00536835	0.0445168	0.0337277	HPRT1/PNP	2
GO:0035305	GO:0035305	negative regulation of dephosphorylation	3/140	48/18903	0.00539116	0.0445658	0.0337648	FKBP1A/YWHAE/YWHAB	3
GO:0045936	GO:0045936	negative regulation of phosphate metabolic process	9/140	440/18903	0.00554527	0.0456965	0.0346214	SLC4A1/AIDA/APOC1/FKBP1A/YWHAG/SNCA/YWHAE/YWHAB/PRKAR1A	9
GO:0046034	GO:0046034	ATP metabolic process	6/140	217/18903	0.00560765	0.0460666	0.0349019	AK1/SLC4A1/BPGM/OLA1/VCP/TPI1	6
GO:0010563	GO:0010563	negative regulation of phosphorus metabolic process	9/140	441/18903	0.00562599	0.0460737	0.0349072	SLC4A1/AIDA/APOC1/FKBP1A/YWHAG/SNCA/YWHAE/YWHAB/PRKAR1A	9
GO:0019217	GO:0019217	regulation of fatty acid metabolic process	4/140	96/18903	0.00565793	0.0461919	0.0349968	APOC1/APOA4/SNCA/APOC3	4
GO:0034599	GO:0034599	cellular response to oxidative stress	7/140	288/18903	0.00569869	0.0463463	0.0351138	TBC1D24/CAT/PRDX1/GPX1/PRDX2/APOA4/SNCA	7
GO:0043457	GO:0043457	regulation of cellular respiration	3/140	49/18903	0.005712	0.0463463	0.0351138	VCP/SNCA/RHOA	3
GO:0007584	GO:0007584	response to nutrient	5/140	154/18903	0.00581289	0.0467335	0.0354072	TFRC/AHCY/CAT/GPX1/GCLC	5
GO:0008360	GO:0008360	regulation of cell shape	5/140	154/18903	0.00581289	0.0467335	0.0354072	FN1/EPB42/EPB41/RHOC/RHOA	5
GO:0051092	GO:0051092	positive regulation of NF-kappaB transcription factor activity	5/140	154/18903	0.00581289	0.0467335	0.0354072	TFRC/CAT/UBE2V1/MTPN/S100A9	5
GO:0032956	GO:0032956	regulation of actin cytoskeleton organization	8/140	365/18903	0.00588681	0.0471839	0.0357484	ARF1/MTPN/CAPZA2/ARPC4/CDC42/DBNL/RHOC/RHOA	8
GO:0032368	GO:0032368	regulation of lipid transport	5/140	155/18903	0.00597167	0.0477191	0.0361538	THBS1/APOC1/APOA4/APOC3/MIF	5
GO:0022898	GO:0022898	regulation of transmembrane transporter activity	7/140	291/18903	0.00602176	0.0477192	0.0361539	PRKACA/STOM/GSTO1/FKBP1A/YWHAH/SNCA/YWHAE	7
GO:0010975	GO:0010975	regulation of neuron projection development	9/140	446/18903	0.00604335	0.0477192	0.0361539	FN1/TBC1D24/GDI1/SEMA7A/RAP2A/YWHAH/S100A9/DBNL/RHOA	9
GO:0042304	GO:0042304	regulation of fatty acid biosynthetic process	3/140	50/18903	0.00604407	0.0477192	0.0361539	APOC1/APOA4/APOC3	3
GO:2000059	GO:2000059	negative regulation of ubiquitin-dependent protein catabolic process	3/140	50/18903	0.00604407	0.0477192	0.0361539	SVIP/USP14/SDCBP	3
GO:0032535	GO:0032535	regulation of cellular component size	8/140	367/18903	0.00607766	0.0478412	0.0362463	FN1/GDI1/SEMA7A/MTPN/CAPZA2/ARPC4/DBNL/RHOA	8
GO:0071692	GO:0071692	protein localization to extracellular region	8/140	368/18903	0.00617484	0.0484614	0.0367163	FGB/FGA/FGG/LTBP1/RAB8A/RAB10/RAB8B/RAB13	8
GO:0071222	GO:0071222	cellular response to lipopolysaccharide	6/140	222/18903	0.00624993	0.0489053	0.0370525	CD55/PF4V1/PF4/PRDX2/MIF/RHOA	6
GO:0031589	GO:0031589	cell-substrate adhesion	8/140	369/18903	0.00627319	0.048942	0.0370804	FN1/THBS1/FGB/FGA/FGG/ILK/CDC42/RHOA	8
GO:0002683	GO:0002683	negative regulation of immune system process	9/140	449/18903	0.00630501	0.0490451	0.0371585	THBS1/C4BPA/CD55/C4BPB/GPX1/DDT/PRDX2/PRKAR1A/MIF	9
GO:0051222	GO:0051222	positive regulation of protein transport	7/140	294/18903	0.00635834	0.0493022	0.0373533	PRKACA/FGB/FGA/STOM/FGG/RAN/YWHAE	7
GO:0043277	GO:0043277	apoptotic cell clearance	3/140	51/18903	0.00638746	0.0493022	0.0373533	FCN3/THBS1/RAB14	3
GO:0043161	GO:0043161	proteasome-mediated ubiquitin-dependent protein catabolic process	9/140	450/18903	0.00639414	0.0493022	0.0373533	PSMF1/SVIP/USP14/LTN1/SUMO2/SDCBP/VCP/PSMA4/GCLC	9
GO:0097530	GO:0097530	granulocyte migration	5/140	158/18903	0.00646631	0.0497133	0.0376648	THBS1/MPP1/PF4V1/PF4/S100A9	5
