# Supplementary material for: Secretome profiling reveals acute changes in oxidative stress, brain homeostasis, and coagulation following short-duration spaceflight
Source: Nat Commun. 2024 Jun 11;15:4862. doi: 10.1038/s41467-024-48841-w (PMC11166969; doi:10.1038/s41467-024-48841-w)
Supplement: Supplementary file 4 — Source Data [file 41467_2024_48841_MOESM4_ESM.zip › Source files/Source_data_figure3.xlsx]

## Sheet: Figure 3b
proteins	metabolites	names	cors	pvalues	adj_p	fwer	logFC_ex	da_ex_adj_p	logFC_met	da_met_adj_p	MitoCarta3.0_MitoPathways	SUB_PATHWAY	SUPER_PATHWAY	Pathway	Hallmarks	c2 pathways	c5 pathways	tissue	immunecell
ARF1	Hypoxanthine	ARF1__Hypoxanthine	0.842609	2.39661e-07	0.000634602	0.0043798	2.6149	0.00185945	1.33673	0.0320753		Purine metabolism	Purine and pyrimidine metabolism/nucleotide metabolism		HALLMARK_PROTEIN_SECRETION, HALLMARK_PI3K_AKT_MTOR_SIGNALING	HOUNKPE_HOUSEKEEPING_GENES, KYNG_DNA_DAMAGE_BY_GAMMA_RADIATION, KYNG_DNA_DAMAGE_DN, WANG_TUMOR_INVASIVENESS_DN, BOYAULT_LIVER_CANCER_SUBCLASS_G12_UP, GUTIERREZ_MULTIPLE_MYELOMA_UP, PURBEY_TARGETS_OF_CTBP1_NOT_SATB1_UP, REACTOME_CYTOKINE_SIGNALING_IN_IMMUNE_SYSTEM, REACTOME_ADAPTIVE_IMMUNE_SYSTEM, REACTOME_PI_METABOLISM, REACTOME_PHOSPHOLIPID_METABOLISM, REACTOME_HIV_INFECTION, REACTOME_HOST_INTER…	GOBP_MITOTIC_CELL_CYCLE, GOBP_MITOTIC_CYTOKINESIS, GOBP_CYTOKINESIS, GOBP_REGULATION_OF_RECEPTOR_INTERNALIZATION, GOBP_CELLULAR_ION_HOMEOSTASIS, GOBP_CELLULAR_METAL_ION_HOMEOSTASIS, GOBP_CELLULAR_COPPER_ION_HOMEOSTASIS, GOBP_INTRACELLULAR_PROTEIN_TRANSPORT, GOBP_ENDOCYTOSIS, GOBP_RECEPTOR_MEDIATED_ENDOCYTOSIS, GOBP_CYTOSKELETON_ORGANIZATION, GOBP_ACTIN_FILAMENT_ORGANIZATION, GOBP_CELL_CYCLE, GOBP…
CA2	Hypoxanthine	CA2__Hypoxanthine	0.832174	4.61262e-07	0.000634602	0.00842957	2.23797	0.00509755	1.33673	0.0320753		Purine metabolism	Purine and pyrimidine metabolism/nucleotide metabolism		HALLMARK_ESTROGEN_RESPONSE_LATE, HALLMARK_COMPLEMENT, HALLMARK_XENOBIOTIC_METABOLISM, HALLMARK_FATTY_ACID_METABOLISM, HALLMARK_UV_RESPONSE_UP, HALLMARK_HEME_METABOLISM, HALLMARK_IL2_STAT5_SIGNALING, HALLMARK_KRAS_SIGNALING_UP	LIU_OVARIAN_CANCER_TUMORS_AND_XENOGRAFTS_XDGS_DN, GAZDA_DIAMOND_BLACKFAN_ANEMIA_MYELOID_UP, TURASHVILI_BREAST_LOBULAR_CARCINOMA_VS_DUCTAL_NORMAL_DN, TURASHVILI_BREAST_LOBULAR_CARCINOMA_VS_LOBULAR_NORMAL_UP, VECCHI_GASTRIC_CANCER_ADVANCED_VS_EARLY_DN, TONKS_TARGETS_OF_RUNX1_RUNX1T1_FUSION_HSC_UP, LEE_NEURAL_CREST_STEM_CELL_DN, ELVIDGE_HYPOXIA_DN, HAHTOLA_MYCOSIS_FUNGOIDES_UP, WANG_BARRETTS_ESOPHAG…	GOBP_MORPHOGENESIS_OF_AN_EPITHELIUM, GOBP_ONE_CARBON_METABOLIC_PROCESS, GOBP_ION_TRANSPORT, GOBP_ANION_TRANSPORT, GOBP_CHLORIDE_TRANSPORT, GOBP_OLIGOPEPTIDE_TRANSPORT, GOBP_CELLULAR_ION_HOMEOSTASIS, GOBP_REGULATION_OF_PH, GOBP_G_PROTEIN_COUPLED_RECEPTOR_SIGNALING_PATHWAY, GOBP_CELL_CELL_SIGNALING, GOBP_RESPONSE_TO_ENDOGENOUS_STIMULUS, GOBP_RESPONSE_TO_HORMONE, GOBP_TISSUE_DEVELOPMENT, GOBP_GAS_TR…
CA2	Inosine	CA2__Inosine	0.84	2.83504e-07	0.000634602	0.00518104	2.23797	0.00509755	2.16016	0.000244573		Purine metabolism	Purine and pyrimidine metabolism/nucleotide metabolism		HALLMARK_ESTROGEN_RESPONSE_LATE, HALLMARK_COMPLEMENT, HALLMARK_XENOBIOTIC_METABOLISM, HALLMARK_FATTY_ACID_METABOLISM, HALLMARK_UV_RESPONSE_UP, HALLMARK_HEME_METABOLISM, HALLMARK_IL2_STAT5_SIGNALING, HALLMARK_KRAS_SIGNALING_UP	LIU_OVARIAN_CANCER_TUMORS_AND_XENOGRAFTS_XDGS_DN, GAZDA_DIAMOND_BLACKFAN_ANEMIA_MYELOID_UP, TURASHVILI_BREAST_LOBULAR_CARCINOMA_VS_DUCTAL_NORMAL_DN, TURASHVILI_BREAST_LOBULAR_CARCINOMA_VS_LOBULAR_NORMAL_UP, VECCHI_GASTRIC_CANCER_ADVANCED_VS_EARLY_DN, TONKS_TARGETS_OF_RUNX1_RUNX1T1_FUSION_HSC_UP, LEE_NEURAL_CREST_STEM_CELL_DN, ELVIDGE_HYPOXIA_DN, HAHTOLA_MYCOSIS_FUNGOIDES_UP, WANG_BARRETTS_ESOPHAG…	GOBP_MORPHOGENESIS_OF_AN_EPITHELIUM, GOBP_ONE_CARBON_METABOLIC_PROCESS, GOBP_ION_TRANSPORT, GOBP_ANION_TRANSPORT, GOBP_CHLORIDE_TRANSPORT, GOBP_OLIGOPEPTIDE_TRANSPORT, GOBP_CELLULAR_ION_HOMEOSTASIS, GOBP_REGULATION_OF_PH, GOBP_G_PROTEIN_COUPLED_RECEPTOR_SIGNALING_PATHWAY, GOBP_CELL_CELL_SIGNALING, GOBP_RESPONSE_TO_ENDOGENOUS_STIMULUS, GOBP_RESPONSE_TO_HORMONE, GOBP_TISSUE_DEVELOPMENT, GOBP_GAS_TR…
CD5L	PC (35:3) [M+H]+	CD5L__PC (35:3) [M+H]+	0.832174	4.61262e-07	0.000634602	0.00842957	-0.881775	0.00308939	-1.32451	0.0135717		Glycerophospholipid metabolism/PAF	Lipid metabolism			COATES_MACROPHAGE_M1_VS_M2_DN, TORCHIA_TARGETS_OF_EWSR1_FLI1_FUSION_UP, VANLOO_SP3_TARGETS_DN, WIELAND_UP_BY_HBV_INFECTION, KUMAR_TARGETS_OF_MLL_AF9_FUSION, LIAN_LIPA_TARGETS_6M, LIAN_LIPA_TARGETS_3M, QI_PLASMACYTOMA_UP, ICHIBA_GRAFT_VERSUS_HOST_DISEASE_D7_UP, ICHIBA_GRAFT_VERSUS_HOST_DISEASE_35D_UP, CHEN_METABOLIC_SYNDROM_NETWORK, BROWNE_HCMV_INFECTION_18HR_DN, CAIRO_HEPATOBLASTOMA_CLASSES_DN, B…	GOBP_CELL_KILLING, GOBP_IMMUNE_EFFECTOR_PROCESS, GOBP_ACTIVATION_OF_IMMUNE_RESPONSE, GOBP_REGULATION_OF_IMMUNE_SYSTEM_PROCESS, GOBP_POSITIVE_REGULATION_OF_IMMUNE_SYSTEM_PROCESS, GOBP_REGULATION_OF_IMMUNE_EFFECTOR_PROCESS, GOBP_REGULATION_OF_HUMORAL_IMMUNE_RESPONSE, GOBP_PROTEOLYSIS, GOBP_ENDOCYTOSIS, GOBP_APOPTOTIC_PROCESS, GOBP_DEFENSE_RESPONSE, GOBP_INFLAMMATORY_RESPONSE, GOBP_IMMUNE_RESPONSE, …		monocyte
GDI2	Hypoxanthine	GDI2__Hypoxanthine	0.831304	4.86152e-07	0.000634602	0.00888443	1.80481	0.00123562	1.33673	0.0320753		Purine metabolism	Purine and pyrimidine metabolism/nucleotide metabolism			HOUNKPE_HOUSEKEEPING_GENES, LAIHO_COLORECTAL_CANCER_SERRATED_UP, MULLIGHAN_NPM1_MUTATED_SIGNATURE_1_DN, MULLIGHAN_NPM1_MUTATED_SIGNATURE_2_DN, MULLIGHAN_NPM1_SIGNATURE_3_DN, BYSTRYKH_HEMATOPOIESIS_STEM_CELL_AND_BRAIN_QTL_TRANS, THEILGAARD_NEUTROPHIL_AT_SKIN_WOUND_DN, JI_RESPONSE_TO_FSH_DN, BANDRES_RESPONSE_TO_CARMUSTIN_WITHOUT_MGMT_48HR_UP, CHENG_RESPONSE_TO_NICKEL_ACETATE, GAVIN_FOXP3_TARGETS_CL…	GOBP_SMALL_GTPASE_MEDIATED_SIGNAL_TRANSDUCTION, GOBP_NEGATIVE_REGULATION_OF_ORGANELLE_ORGANIZATION, GOBP_VESICLE_MEDIATED_TRANSPORT, GOBP_CELL_PROJECTION_ORGANIZATION, GOBP_CELL_PROJECTION_ASSEMBLY, GOBP_REGULATION_OF_CELL_PROJECTION_ORGANIZATION, GOBP_NEGATIVE_REGULATION_OF_CELL_PROJECTION_ORGANIZATION, GOBP_REGULATION_OF_ORGANELLE_ORGANIZATION, GOBP_PROTEIN_LOCALIZATION_TO_ORGANELLE, GOBP_REGUL…
HBA1	Hypoxanthine	HBA1__Hypoxanthine	0.833913	4.14869e-07	0.000634602	0.00758173	1.54807	0.0100398	1.33673	0.0320753		Purine metabolism	Purine and pyrimidine metabolism/nucleotide metabolism			LIU_OVARIAN_CANCER_TUMORS_AND_XENOGRAFTS_XDGS_DN, BLANCO_MELO_COVID19_SARS_COV_2_POS_PATIENT_LUNG_TISSUE_UP, LIU_CMYB_TARGETS_UP, VECCHI_GASTRIC_CANCER_ADVANCED_VS_EARLY_DN, TONKS_TARGETS_OF_RUNX1_RUNX1T1_FUSION_GRANULOCYTE_DN, TONKS_TARGETS_OF_RUNX1_RUNX1T1_FUSION_MONOCYTE_DN, TONKS_TARGETS_OF_RUNX1_RUNX1T1_FUSION_ERYTHROCYTE_DN, TONKS_TARGETS_OF_RUNX1_RUNX1T1_FUSION_SUSTAINED_IN_MONOCYTE_DN, HA…	GOBP_RESPONSE_TO_REACTIVE_OXYGEN_SPECIES, GOBP_RESPONSE_TO_OXIDATIVE_STRESS, GOBP_RESPONSE_TO_TOXIC_SUBSTANCE, GOBP_RESPONSE_TO_INORGANIC_SUBSTANCE, GOBP_REGULATION_OF_CELL_DEATH, GOBP_POSITIVE_REGULATION_OF_CELL_DEATH, GOBP_GAS_TRANSPORT, GOBP_CARBON_DIOXIDE_TRANSPORT, GOBP_OXYGEN_TRANSPORT, GOBP_ONE_CARBON_COMPOUND_TRANSPORT, GOBP_NITRIC_OXIDE_TRANSPORT, GOBP_RESPONSE_TO_HYDROGEN_PEROXIDE, GOBP…
HBA1	Inosine	HBA1__Inosine	0.836522	3.53073e-07	0.000634602	0.00645241	1.54807	0.0100398	2.16016	0.000244573		Purine metabolism	Purine and pyrimidine metabolism/nucleotide metabolism			LIU_OVARIAN_CANCER_TUMORS_AND_XENOGRAFTS_XDGS_DN, BLANCO_MELO_COVID19_SARS_COV_2_POS_PATIENT_LUNG_TISSUE_UP, LIU_CMYB_TARGETS_UP, VECCHI_GASTRIC_CANCER_ADVANCED_VS_EARLY_DN, TONKS_TARGETS_OF_RUNX1_RUNX1T1_FUSION_GRANULOCYTE_DN, TONKS_TARGETS_OF_RUNX1_RUNX1T1_FUSION_MONOCYTE_DN, TONKS_TARGETS_OF_RUNX1_RUNX1T1_FUSION_ERYTHROCYTE_DN, TONKS_TARGETS_OF_RUNX1_RUNX1T1_FUSION_SUSTAINED_IN_MONOCYTE_DN, HA…	GOBP_RESPONSE_TO_REACTIVE_OXYGEN_SPECIES, GOBP_RESPONSE_TO_OXIDATIVE_STRESS, GOBP_RESPONSE_TO_TOXIC_SUBSTANCE, GOBP_RESPONSE_TO_INORGANIC_SUBSTANCE, GOBP_REGULATION_OF_CELL_DEATH, GOBP_POSITIVE_REGULATION_OF_CELL_DEATH, GOBP_GAS_TRANSPORT, GOBP_CARBON_DIOXIDE_TRANSPORT, GOBP_OXYGEN_TRANSPORT, GOBP_ONE_CARBON_COMPOUND_TRANSPORT, GOBP_NITRIC_OXIDE_TRANSPORT, GOBP_RESPONSE_TO_HYDROGEN_PEROXIDE, GOBP…
HBA2	Hypoxanthine	HBA2__Hypoxanthine	0.842609	2.39661e-07	0.000634602	0.0043798	1.61919	0.0084918	1.33673	0.0320753		Purine metabolism	Purine and pyrimidine metabolism/nucleotide metabolism			LIU_OVARIAN_CANCER_TUMORS_AND_XENOGRAFTS_XDGS_DN, JOHANSSON_GLIOMAGENESIS_BY_PDGFB_DN, HUMMERICH_MALIGNANT_SKIN_TUMOR_UP, NEBEN_AML_WITH_FLT3_OR_NRAS_UP, BENPORATH_SUZ12_TARGETS, BENPORATH_EED_TARGETS, BENPORATH_ES_WITH_H3K27ME3, BENPORATH_PRC2_TARGETS, NIKOLSKY_BREAST_CANCER_16P13_AMPLICON, GUO_HEX_TARGETS_DN, LEE_AGING_MUSCLE_UP, JIANG_AGING_HYPOTHALAMUS_UP, MISHRA_CARCINOMA_ASSOCIATED_FIBROBLA…	GOBP_RESPONSE_TO_REACTIVE_OXYGEN_SPECIES, GOBP_RESPONSE_TO_OXIDATIVE_STRESS, GOBP_RESPONSE_TO_TOXIC_SUBSTANCE, GOBP_RESPONSE_TO_INORGANIC_SUBSTANCE, GOBP_REGULATION_OF_CELL_DEATH, GOBP_POSITIVE_REGULATION_OF_CELL_DEATH, GOBP_GAS_TRANSPORT, GOBP_CARBON_DIOXIDE_TRANSPORT, GOBP_OXYGEN_TRANSPORT, GOBP_ONE_CARBON_COMPOUND_TRANSPORT, GOBP_NITRIC_OXIDE_TRANSPORT, GOBP_RESPONSE_TO_HYDROGEN_PEROXIDE, GOBP…
HBA2	Inosine	HBA2__Inosine	0.846087	1.90657e-07	0.000634602	0.00348426	1.61919	0.0084918	2.16016	0.000244573		Purine metabolism	Purine and pyrimidine metabolism/nucleotide metabolism			LIU_OVARIAN_CANCER_TUMORS_AND_XENOGRAFTS_XDGS_DN, JOHANSSON_GLIOMAGENESIS_BY_PDGFB_DN, HUMMERICH_MALIGNANT_SKIN_TUMOR_UP, NEBEN_AML_WITH_FLT3_OR_NRAS_UP, BENPORATH_SUZ12_TARGETS, BENPORATH_EED_TARGETS, BENPORATH_ES_WITH_H3K27ME3, BENPORATH_PRC2_TARGETS, NIKOLSKY_BREAST_CANCER_16P13_AMPLICON, GUO_HEX_TARGETS_DN, LEE_AGING_MUSCLE_UP, JIANG_AGING_HYPOTHALAMUS_UP, MISHRA_CARCINOMA_ASSOCIATED_FIBROBLA…	GOBP_RESPONSE_TO_REACTIVE_OXYGEN_SPECIES, GOBP_RESPONSE_TO_OXIDATIVE_STRESS, GOBP_RESPONSE_TO_TOXIC_SUBSTANCE, GOBP_RESPONSE_TO_INORGANIC_SUBSTANCE, GOBP_REGULATION_OF_CELL_DEATH, GOBP_POSITIVE_REGULATION_OF_CELL_DEATH, GOBP_GAS_TRANSPORT, GOBP_CARBON_DIOXIDE_TRANSPORT, GOBP_OXYGEN_TRANSPORT, GOBP_ONE_CARBON_COMPOUND_TRANSPORT, GOBP_NITRIC_OXIDE_TRANSPORT, GOBP_RESPONSE_TO_HYDROGEN_PEROXIDE, GOBP…
IGHM	PI(36:5)	IGHM__PI(36:5)	0.849565	1.5082e-07	0.000634602	0.00275623	-0.53186	0.0317603	-1.09046	0.0299976		Glycerophospholipid metabolism	Lipid metabolism			LIU_OVARIAN_CANCER_TUMORS_AND_XENOGRAFTS_XDGS_DN, SENGUPTA_NASOPHARYNGEAL_CARCINOMA_WITH_LMP1_DN, BORCZUK_MALIGNANT_MESOTHELIOMA_DN, JAEGER_METASTASIS_UP, HOEBEKE_LYMPHOID_STEM_CELL_UP, MCBRYAN_PUBERTAL_BREAST_3_4WK_DN, CHESLER_BRAIN_QTL_CIS, CHESLER_BRAIN_HIGHEST_GENETIC_VARIANCE, KAYO_AGING_MUSCLE_UP, EHRLICH_ICF_SYNDROM_UP, LEE_CALORIE_RESTRICTION_MUSCLE_DN, COATES_MACROPHAGE_M1_VS_M2_DN, OUYA…	GOBP_CELL_ACTIVATION, GOBP_ADAPTIVE_IMMUNE_RESPONSE, GOBP_IMMUNE_EFFECTOR_PROCESS, GOBP_ACTIVATION_OF_IMMUNE_RESPONSE, GOBP_LEUKOCYTE_MEDIATED_IMMUNITY, GOBP_LYMPHOCYTE_MEDIATED_IMMUNITY, GOBP_HUMORAL_IMMUNE_RESPONSE_MEDIATED_BY_CIRCULATING_IMMUNOGLOBULIN, GOBP_ADAPTIVE_IMMUNE_RESPONSE_BASED_ON_SOMATIC_RECOMBINATION_OF_IMMUNE_RECEPTORS_BUILT_FROM_IMMUNOGLOBULIN_SUPERFAMILY_DOMAINS, GOBP_REGULATIO…
RAP2A	Hypoxanthine	RAP2A__Hypoxanthine	0.867826	3.97108e-08	0.000634602	0.000725715	1.7269	0.0171193	1.33673	0.0320753		Purine metabolism	Purine and pyrimidine metabolism/nucleotide metabolism			CORONEL_RFX7_DIRECT_TARGETS_UP, MULLIGHAN_NPM1_MUTATED_SIGNATURE_1_UP, PROVENZANI_METASTASIS_UP, XU_RESPONSE_TO_TRETINOIN_DN, VERHAAK_AML_WITH_NPM1_MUTATED_DN, LU_AGING_BRAIN_DN, KYNG_DNA_DAMAGE_BY_4NQO_OR_UV, KYNG_DNA_DAMAGE_DN, RIZKI_TUMOR_INVASIVENESS_3D_DN, SMID_BREAST_CANCER_BASAL_UP, VALK_AML_CLUSTER_3, BOYAULT_LIVER_CANCER_SUBCLASS_G12_UP, SYED_ESTRADIOL_RESPONSE, CAIRO_HEPATOBLASTOMA_UP, …	GOBP_MAPK_CASCADE, GOBP_CELL_MORPHOGENESIS, GOBP_CELL_MORPHOGENESIS_INVOLVED_IN_DIFFERENTIATION, GOBP_MORPHOGENESIS_OF_A_POLARIZED_EPITHELIUM, GOBP_REGULATION_OF_PROTEIN_PHOSPHORYLATION, GOBP_MORPHOGENESIS_OF_AN_EPITHELIUM, GOBP_CYTOSKELETON_ORGANIZATION, GOBP_ESTABLISHMENT_OR_MAINTENANCE_OF_CELL_POLARITY, GOBP_JNK_CASCADE, GOBP_SMALL_GTPASE_MEDIATED_SIGNAL_TRANSDUCTION, GOBP_RAS_PROTEIN_SIGNAL_T…
RAP2A	Inosine	RAP2A__Inosine	0.857391	8.7066e-08	0.000634602	0.00159113	1.7269	0.0171193	2.16016	0.000244573		Purine metabolism	Purine and pyrimidine metabolism/nucleotide metabolism			CORONEL_RFX7_DIRECT_TARGETS_UP, MULLIGHAN_NPM1_MUTATED_SIGNATURE_1_UP, PROVENZANI_METASTASIS_UP, XU_RESPONSE_TO_TRETINOIN_DN, VERHAAK_AML_WITH_NPM1_MUTATED_DN, LU_AGING_BRAIN_DN, KYNG_DNA_DAMAGE_BY_4NQO_OR_UV, KYNG_DNA_DAMAGE_DN, RIZKI_TUMOR_INVASIVENESS_3D_DN, SMID_BREAST_CANCER_BASAL_UP, VALK_AML_CLUSTER_3, BOYAULT_LIVER_CANCER_SUBCLASS_G12_UP, SYED_ESTRADIOL_RESPONSE, CAIRO_HEPATOBLASTOMA_UP, …	GOBP_MAPK_CASCADE, GOBP_CELL_MORPHOGENESIS, GOBP_CELL_MORPHOGENESIS_INVOLVED_IN_DIFFERENTIATION, GOBP_MORPHOGENESIS_OF_A_POLARIZED_EPITHELIUM, GOBP_REGULATION_OF_PROTEIN_PHOSPHORYLATION, GOBP_MORPHOGENESIS_OF_AN_EPITHELIUM, GOBP_CYTOSKELETON_ORGANIZATION, GOBP_ESTABLISHMENT_OR_MAINTENANCE_OF_CELL_POLARITY, GOBP_JNK_CASCADE, GOBP_SMALL_GTPASE_MEDIATED_SIGNAL_TRANSDUCTION, GOBP_RAS_PROTEIN_SIGNAL_T…
RAP2B	Inosine	RAP2B__Inosine	0.84087	2.68153e-07	0.000634602	0.0049005	2.21744	0.00416514	2.16016	0.000244573		Purine metabolism	Purine and pyrimidine metabolism/nucleotide metabolism		HALLMARK_P53_PATHWAY	BERTUCCI_MEDULLARY_VS_DUCTAL_BREAST_CANCER_UP, RASHI_RESPONSE_TO_IONIZING_RADIATION_5, YANG_BREAST_CANCER_ESR1_DN, LEE_CALORIE_RESTRICTION_NEOCORTEX_DN, BRUINS_UVC_RESPONSE_MIDDLE, QUINTENS_EMBRYONIC_BRAIN_RESPONSE_TO_IR, MACAEVA_PBMC_RESPONSE_TO_IR, FISCHER_DIRECT_P53_TARGETS_META_ANALYSIS, REACTOME_INNATE_IMMUNE_SYSTEM, REACTOME_NEUTROPHIL_DEGRANULATION, FULCHER_INFLAMMATORY_RESPONSE_LECTIN_VS_…	GOBP_CELL_ACTIVATION, GOBP_ENDOTHELIAL_CELL_DEVELOPMENT, GOBP_REGULATION_OF_PROTEIN_PHOSPHORYLATION, GOBP_EPITHELIAL_CELL_DEVELOPMENT, GOBP_ENDOTHELIUM_DEVELOPMENT, GOBP_CELL_ADHESION, GOBP_SMALL_GTPASE_MEDIATED_SIGNAL_TRANSDUCTION, GOBP_RAS_PROTEIN_SIGNAL_TRANSDUCTION, GOBP_HEMOSTASIS, GOBP_RESPONSE_TO_WOUNDING, GOBP_TISSUE_DEVELOPMENT, GOBP_POSITIVE_REGULATION_OF_PHOSPHORUS_METABOLIC_PROCESS, G…
RHOA	Hypoxanthine	RHOA__Hypoxanthine	0.836522	3.53073e-07	0.000634602	0.00645241	1.04777	0.0472339	1.33673	0.0320753		Purine metabolism	Purine and pyrimidine metabolism/nucleotide metabolism		HALLMARK_TGF_BETA_SIGNALING	LASTOWSKA_NEUROBLASTOMA_COPY_NUMBER_DN, LI_LUNG_CANCER, ALCALA_APOPTOSIS, IIZUKA_LIVER_CANCER_PROGRESSION_L0_L1_DN, ASTIER_INTEGRIN_SIGNALING, CHIBA_RESPONSE_TO_TSA, MACLACHLAN_BRCA1_TARGETS_UP, ZHANG_PROLIFERATING_VS_QUIESCENT, DELLA_RESPONSE_TO_TSA_AND_BUTYRATE, RAMPON_ENRICHED_LEARNING_ENVIRONMENT_EARLY_UP, VERRECCHIA_RESPONSE_TO_TGFB1_C3, JOSEPH_RESPONSE_TO_SODIUM_BUTYRATE_UP, ACEVEDO_METHYLA…	GOBP_MICROTUBULE_CYTOSKELETON_ORGANIZATION, GOBP_MITOTIC_CELL_CYCLE, GOBP_MITOTIC_CYTOKINESIS, GOBP_CELL_MORPHOGENESIS, GOBP_CELL_MORPHOGENESIS_INVOLVED_IN_DIFFERENTIATION, GOBP_CYTOKINESIS, GOBP_RESPONSE_TO_ACID_CHEMICAL, GOBP_SKELETAL_SYSTEM_DEVELOPMENT, GOBP_OSSIFICATION, GOBP_UROGENITAL_SYSTEM_DEVELOPMENT, GOBP_AMEBOIDAL_TYPE_CELL_MIGRATION, GOBP_MORPHOGENESIS_OF_A_POLARIZED_EPITHELIUM, GOBP_…
CA1	Inosine	CA1__Inosine	0.827826	5.98144e-07	0.000683192	0.0109311	2.27274	0.003439	2.16016	0.000244573		Purine metabolism	Purine and pyrimidine metabolism/nucleotide metabolism		HALLMARK_HEME_METABOLISM	BLANCO_MELO_COVID19_SARS_COV_2_POS_PATIENT_LUNG_TISSUE_UP, RHEIN_ALL_GLUCOCORTICOID_THERAPY_UP, HAHTOLA_SEZARY_SYNDROM_UP, KAYO_AGING_MUSCLE_UP, RIZKI_TUMOR_INVASIVENESS_3D_DN, ACEVEDO_LIVER_CANCER_WITH_H3K9ME3_UP, ACEVEDO_METHYLATED_IN_LIVER_CANCER_DN, BRUINS_UVC_RESPONSE_VIA_TP53_GROUP_A, CHANGOLKAR_H2AFY_TARGETS_UP, XIE_ST_HSC_S1PR3_OE_DN, PID_CMYB_PATHWAY, REACTOME_ERYTHROCYTES_TAKE_UP_CARBON…	GOBP_ONE_CARBON_METABOLIC_PROCESS, GOBP_SMALL_MOLECULE_METABOLIC_PROCESS, GOMF_ARYLESTERASE_ACTIVITY, GOMF_CARBONATE_DEHYDRATASE_ACTIVITY, GOMF_ZINC_ION_BINDING, GOMF_HYDROLASE_ACTIVITY_ACTING_ON_ESTER_BONDS, GOMF_LYASE_ACTIVITY, GOMF_CARBON_OXYGEN_LYASE_ACTIVITY, GOMF_HYDRO_LYASE_ACTIVITY, GOMF_TRANSITION_METAL_ION_BINDING, GOMF_CARBOXYLIC_ESTER_HYDROLASE_ACTIVITY
IGKV2-40	LysoPC(20:1)	IGKV2-40__LysoPC(20:1)	0.828696	5.68178e-07	0.000683192	0.0103834	-0.513541	0.012402	-1.57919	0.00246469		Glycerophospholipid metabolism	Lipid metabolism				GOBP_ADAPTIVE_IMMUNE_RESPONSE, GOBP_IMMUNOGLOBULIN_PRODUCTION, GOBP_PRODUCTION_OF_MOLECULAR_MEDIATOR_OF_IMMUNE_RESPONSE, GOBP_IMMUNE_RESPONSE, GOCC_IMMUNOGLOBULIN_COMPLEX
IGHV5-51	PI(36:5)	IGHV5-51__PI(36:5)	0.826087	6.62341e-07	0.000712016	0.0121043	-0.982313	0.00286248	-1.09046	0.0299976		Glycerophospholipid metabolism	Lipid metabolism			LIU_OVARIAN_CANCER_TUMORS_AND_XENOGRAFTS_XDGS_DN, KESHELAVA_MULTIPLE_DRUG_RESISTANCE, PUJANA_BRCA1_PCC_NETWORK	GOBP_CELL_ACTIVATION, GOBP_ADAPTIVE_IMMUNE_RESPONSE, GOBP_IMMUNE_EFFECTOR_PROCESS, GOBP_ACTIVATION_OF_IMMUNE_RESPONSE, GOBP_LEUKOCYTE_MEDIATED_IMMUNITY, GOBP_LYMPHOCYTE_MEDIATED_IMMUNITY, GOBP_HUMORAL_IMMUNE_RESPONSE_MEDIATED_BY_CIRCULATING_IMMUNOGLOBULIN, GOBP_ADAPTIVE_IMMUNE_RESPONSE_BASED_ON_SOMATIC_RECOMBINATION_OF_IMMUNE_RECEPTORS_BUILT_FROM_IMMUNOGLOBULIN_SUPERFAMILY_DOMAINS, GOBP_REGULATIO…
PNP	Inosine	PNP__Inosine	0.824348	7.32617e-07	0.0007408	0.0133886	1.8144	0.011129	2.16016	0.000244573		Purine metabolism	Purine and pyrimidine metabolism/nucleotide metabolism		HALLMARK_DNA_REPAIR, HALLMARK_INTERFERON_GAMMA_RESPONSE, HALLMARK_MTORC1_SIGNALING, HALLMARK_IL2_STAT5_SIGNALING	GLASS_IGF2BP1_CLIP_TARGETS_KNOCKDOWN_DN, BLANCO_MELO_BRONCHIAL_EPITHELIAL_CELLS_INFLUENZA_A_DEL_NS1_INFECTION_UP, BUFFA_HYPOXIA_METAGENE, HAHTOLA_SEZARY_SYNDROM_UP, KIM_MYC_AMPLIFICATION_TARGETS_UP, CAFFAREL_RESPONSE_TO_THC_DN, CAFFAREL_RESPONSE_TO_THC_24HR_5_UP, RICKMAN_TUMOR_DIFFERENTIATED_WELL_VS_POORLY_DN, SUNG_METASTASIS_STROMA_DN, SMITH_TERT_TARGETS_DN, LEE_CALORIE_RESTRICTION_MUSCLE_UP, SE…	GOBP_ALLANTOIN_METABOLIC_PROCESS, GOBP_CELL_ACTIVATION, GOBP_CYTOKINE_PRODUCTION, GOBP_POSITIVE_REGULATION_OF_CYTOKINE_PRODUCTION, GOBP_IMMUNE_SYSTEM_DEVELOPMENT, GOBP_LEUKOCYTE_DIFFERENTIATION, GOBP_REGULATION_OF_IMMUNE_SYSTEM_PROCESS, GOBP_POSITIVE_REGULATION_OF_IMMUNE_SYSTEM_PROCESS, GOBP_PURINE_NUCLEOSIDE_CATABOLIC_PROCESS, GOBP_PURINE_RIBONUCLEOSIDE_SALVAGE, GOBP_PURINE_NUCLEOTIDE_CATABOLIC_…
RAP2B	Hypoxanthine	RAP2B__Hypoxanthine	0.823478	7.70189e-07	0.0007408	0.0140752	2.21744	0.00416514	1.33673	0.0320753		Purine metabolism	Purine and pyrimidine metabolism/nucleotide metabolism		HALLMARK_P53_PATHWAY	BERTUCCI_MEDULLARY_VS_DUCTAL_BREAST_CANCER_UP, RASHI_RESPONSE_TO_IONIZING_RADIATION_5, YANG_BREAST_CANCER_ESR1_DN, LEE_CALORIE_RESTRICTION_NEOCORTEX_DN, BRUINS_UVC_RESPONSE_MIDDLE, QUINTENS_EMBRYONIC_BRAIN_RESPONSE_TO_IR, MACAEVA_PBMC_RESPONSE_TO_IR, FISCHER_DIRECT_P53_TARGETS_META_ANALYSIS, REACTOME_INNATE_IMMUNE_SYSTEM, REACTOME_NEUTROPHIL_DEGRANULATION, FULCHER_INFLAMMATORY_RESPONSE_LECTIN_VS_…	GOBP_CELL_ACTIVATION, GOBP_ENDOTHELIAL_CELL_DEVELOPMENT, GOBP_REGULATION_OF_PROTEIN_PHOSPHORYLATION, GOBP_EPITHELIAL_CELL_DEVELOPMENT, GOBP_ENDOTHELIUM_DEVELOPMENT, GOBP_CELL_ADHESION, GOBP_SMALL_GTPASE_MEDIATED_SIGNAL_TRANSDUCTION, GOBP_RAS_PROTEIN_SIGNAL_TRANSDUCTION, GOBP_HEMOSTASIS, GOBP_RESPONSE_TO_WOUNDING, GOBP_TISSUE_DEVELOPMENT, GOBP_POSITIVE_REGULATION_OF_PHOSPHORUS_METABOLIC_PROCESS, G…
CDC42	Hypoxanthine	CDC42__Hypoxanthine	0.82087	8.93435e-07	0.000777501	0.0163275	1.47881	0.03325	1.33673	0.0320753		Purine metabolism	Purine and pyrimidine metabolism/nucleotide metabolism		HALLMARK_MITOTIC_SPINDLE	HOUNKPE_HOUSEKEEPING_GENES, WANG_LMO4_TARGETS_DN, HAHTOLA_MYCOSIS_FUNGOIDES_CD4_DN, HAHTOLA_MYCOSIS_FUNGOIDES_DN, LASTOWSKA_NEUROBLASTOMA_COPY_NUMBER_DN, LI_LUNG_CANCER, CAFFAREL_RESPONSE_TO_THC_24HR_3_DN, LEE_AGING_MUSCLE_UP, RIZKI_TUMOR_INVASIVENESS_3D_DN, BONCI_TARGETS_OF_MIR15A_AND_MIR16_1, HAHTOLA_CTCL_CUTANEOUS, VERHAAK_GLIOBLASTOMA_NEURAL, IKEDA_MIR133_TARGETS_UP, LIU_IL13_MEMORY_MODEL_UP,…	GOBP_MAPK_CASCADE, GOBP_MITOTIC_CELL_CYCLE, GOBP_CELL_MORPHOGENESIS, GOBP_CELL_MORPHOGENESIS_INVOLVED_IN_DIFFERENTIATION, GOBP_CYTOKINESIS, GOBP_AMEBOIDAL_TYPE_CELL_MIGRATION, GOBP_CELL_FATE_DETERMINATION, GOBP_MORPHOGENESIS_OF_A_POLARIZED_EPITHELIUM, GOBP_MORPHOGENESIS_OF_AN_EPITHELIUM, GOBP_IMMUNE_SYSTEM_DEVELOPMENT, GOBP_LEUKOCYTE_DIFFERENTIATION, GOBP_MYELOID_LEUKOCYTE_DIFFERENTIATION, GOBP_H…
S100A6	Hypoxanthine	S100A6__Hypoxanthine	0.82087	8.93435e-07	0.000777501	0.0163275	1.40857	0.00992835	1.33673	0.0320753		Purine metabolism	Purine and pyrimidine metabolism/nucleotide metabolism			HOEBEKE_LYMPHOID_STEM_CELL_DN, MULLIGHAN_MLL_SIGNATURE_1_UP, MULLIGHAN_MLL_SIGNATURE_2_UP, HUMMERICH_SKIN_CANCER_PROGRESSION_UP, TERAMOTO_OPN_TARGETS_CLUSTER_7, MOHANKUMAR_HOXA1_TARGETS_DN, LIANG_HEMATOPOIESIS_STEM_CELL_NUMBER_LARGE_VS_TINY_UP, LIANG_HEMATOPOIESIS_STEM_CELL_NUMBER_SMALL_VS_HUGE_DN, WILLIAMS_ESR2_TARGETS_DN, LOCKWOOD_AMPLIFIED_IN_LUNG_CANCER, SUH_COEXPRESSED_WITH_ID1_AND_ID2_UP, R…	GOBP_CELL_MORPHOGENESIS, GOBP_CELL_MORPHOGENESIS_INVOLVED_IN_DIFFERENTIATION, GOBP_ION_TRANSPORT, GOBP_POSITIVE_REGULATION_OF_CELL_POPULATION_PROLIFERATION, GOBP_NEUROGENESIS, GOBP_CELL_PROJECTION_ORGANIZATION, GOBP_CELLULAR_COMPONENT_MORPHOGENESIS, GOBP_CELL_PART_MORPHOGENESIS, GOBP_ION_TRANSMEMBRANE_TRANSPORT, GOBP_REGULATION_OF_CELL_POPULATION_PROLIFERATION, GOBP_FIBROBLAST_PROLIFERATION, GOBP…
GNB4	Hypoxanthine	GNB4__Hypoxanthine	0.82	9.3826e-07	0.000779395	0.0171467	0.846221	0.0381023	1.33673	0.0320753		Purine metabolism	Purine and pyrimidine metabolism/nucleotide metabolism		HALLMARK_COMPLEMENT	LIU_OVARIAN_CANCER_TUMORS_AND_XENOGRAFTS_XDGS_DN, BLANCO_MELO_BETA_INTERFERON_TREATED_BRONCHIAL_EPITHELIAL_CELLS_UP, BLANCO_MELO_BRONCHIAL_EPITHELIAL_CELLS_INFLUENZA_A_DEL_NS1_INFECTION_UP, GINESTIER_BREAST_CANCER_ZNF217_AMPLIFIED_UP, LIANG_HEMATOPOIESIS_STEM_CELL_NUMBER_LARGE_VS_TINY_UP, BYSTRYKH_HEMATOPOIESIS_STEM_CELL_QTL_CIS, COATES_MACROPHAGE_M1_VS_M2_UP, MCGARVEY_SILENCED_BY_METHYLATION_IN_…	GOBP_G_PROTEIN_COUPLED_RECEPTOR_SIGNALING_PATHWAY, GOBP_CENTRAL_NERVOUS_SYSTEM_DEVELOPMENT, GOBP_SUBSTANTIA_NIGRA_DEVELOPMENT, GOBP_MIDBRAIN_DEVELOPMENT, GOBP_NEURAL_NUCLEUS_DEVELOPMENT, GOBP_HEAD_DEVELOPMENT, GOCC_VACUOLE, GOCC_VACUOLAR_MEMBRANE, GOCC_CYTOPLASMIC_SIDE_OF_PLASMA_MEMBRANE, GOCC_EXTRINSIC_COMPONENT_OF_PLASMA_MEMBRANE, GOCC_EXTRINSIC_COMPONENT_OF_MEMBRANE, GOCC_EXTRINSIC_COMPONENT_O…
CD5L	PI(36:5)	CD5L__PI(36:5)	0.81913	9.8508e-07	0.00078271	0.0180023	-0.881775	0.00308939	-1.09046	0.0299976		Glycerophospholipid metabolism	Lipid metabolism			COATES_MACROPHAGE_M1_VS_M2_DN, TORCHIA_TARGETS_OF_EWSR1_FLI1_FUSION_UP, VANLOO_SP3_TARGETS_DN, WIELAND_UP_BY_HBV_INFECTION, KUMAR_TARGETS_OF_MLL_AF9_FUSION, LIAN_LIPA_TARGETS_6M, LIAN_LIPA_TARGETS_3M, QI_PLASMACYTOMA_UP, ICHIBA_GRAFT_VERSUS_HOST_DISEASE_D7_UP, ICHIBA_GRAFT_VERSUS_HOST_DISEASE_35D_UP, CHEN_METABOLIC_SYNDROM_NETWORK, BROWNE_HCMV_INFECTION_18HR_DN, CAIRO_HEPATOBLASTOMA_CLASSES_DN, B…	GOBP_CELL_KILLING, GOBP_IMMUNE_EFFECTOR_PROCESS, GOBP_ACTIVATION_OF_IMMUNE_RESPONSE, GOBP_REGULATION_OF_IMMUNE_SYSTEM_PROCESS, GOBP_POSITIVE_REGULATION_OF_IMMUNE_SYSTEM_PROCESS, GOBP_REGULATION_OF_IMMUNE_EFFECTOR_PROCESS, GOBP_REGULATION_OF_HUMORAL_IMMUNE_RESPONSE, GOBP_PROTEOLYSIS, GOBP_ENDOCYTOSIS, GOBP_APOPTOTIC_PROCESS, GOBP_DEFENSE_RESPONSE, GOBP_INFLAMMATORY_RESPONSE, GOBP_IMMUNE_RESPONSE, …		monocyte
ARF1	Inosine	ARF1__Inosine	0.817391	1.08501e-06	0.000793145	0.0198286	2.6149	0.00185945	2.16016	0.000244573		Purine metabolism	Purine and pyrimidine metabolism/nucleotide metabolism		HALLMARK_PROTEIN_SECRETION, HALLMARK_PI3K_AKT_MTOR_SIGNALING	HOUNKPE_HOUSEKEEPING_GENES, KYNG_DNA_DAMAGE_BY_GAMMA_RADIATION, KYNG_DNA_DAMAGE_DN, WANG_TUMOR_INVASIVENESS_DN, BOYAULT_LIVER_CANCER_SUBCLASS_G12_UP, GUTIERREZ_MULTIPLE_MYELOMA_UP, PURBEY_TARGETS_OF_CTBP1_NOT_SATB1_UP, REACTOME_CYTOKINE_SIGNALING_IN_IMMUNE_SYSTEM, REACTOME_ADAPTIVE_IMMUNE_SYSTEM, REACTOME_PI_METABOLISM, REACTOME_PHOSPHOLIPID_METABOLISM, REACTOME_HIV_INFECTION, REACTOME_HOST_INTER…	GOBP_MITOTIC_CELL_CYCLE, GOBP_MITOTIC_CYTOKINESIS, GOBP_CYTOKINESIS, GOBP_REGULATION_OF_RECEPTOR_INTERNALIZATION, GOBP_CELLULAR_ION_HOMEOSTASIS, GOBP_CELLULAR_METAL_ION_HOMEOSTASIS, GOBP_CELLULAR_COPPER_ION_HOMEOSTASIS, GOBP_INTRACELLULAR_PROTEIN_TRANSPORT, GOBP_ENDOCYTOSIS, GOBP_RECEPTOR_MEDIATED_ENDOCYTOSIS, GOBP_CYTOSKELETON_ORGANIZATION, GOBP_ACTIN_FILAMENT_ORGANIZATION, GOBP_CELL_CYCLE, GOBP…
RHOC	Taurine	RHOC__Taurine	0.817391	1.08501e-06	0.000793145	0.0198286	1.74387	0.0472339	1.30909	0.0165759		Taurine and hypotaurine metabolism	Amino acids			TONKS_TARGETS_OF_RUNX1_RUNX1T1_FUSION_HSC_UP, HUMMERICH_SKIN_CANCER_PROGRESSION_UP, BORLAK_LIVER_CANCER_EGF_UP, SHETH_LIVER_CANCER_VS_TXNIP_LOSS_PAM2, SHETH_LIVER_CANCER_VS_TXNIP_LOSS_PAM3, FAELT_B_CLL_WITH_VH_REARRANGEMENTS_UP, WELCSH_BRCA1_TARGETS_UP, EHLERS_ANEUPLOIDY_UP, NUTT_GBM_VS_AO_GLIOMA_UP, MEISSNER_BRAIN_HCP_WITH_H3K4ME3_AND_H3K27ME3, LINSLEY_MIR16_TARGETS, JINESH_BLEBBISHIELD_TO_IMMUN…	GOBP_MITOTIC_CELL_CYCLE, GOBP_MITOTIC_CYTOKINESIS, GOBP_CELL_MORPHOGENESIS, GOBP_CYTOKINESIS, GOBP_MORPHOGENESIS_OF_AN_EPITHELIUM, GOBP_MORPHOGENESIS_OF_AN_EPITHELIAL_SHEET, GOBP_CYTOSKELETON_ORGANIZATION, GOBP_ACTIN_FILAMENT_ORGANIZATION, GOBP_CELL_CELL_JUNCTION_ASSEMBLY, GOBP_CELL_CYCLE, GOBP_ESTABLISHMENT_OR_MAINTENANCE_OF_CELL_POLARITY, GOBP_I_KAPPAB_KINASE_NF_KAPPAB_SIGNALING, GOBP_SMALL_GTP…
RAB1B	Hypoxanthine	RAB1B__Hypoxanthine	0.816522	1.13829e-06	0.000800087	0.0208023	1.14545	0.0273998	1.33673	0.0320753		Purine metabolism	Purine and pyrimidine metabolism/nucleotide metabolism			HOUNKPE_HOUSEKEEPING_GENES, DEURIG_T_CELL_PROLYMPHOCYTIC_LEUKEMIA_UP, NIKOLSKY_BREAST_CANCER_11Q12_Q14_AMPLICON, LIN_APC_TARGETS, ABE_INNER_EAR, KYNG_DNA_DAMAGE_BY_GAMMA_RADIATION, KYNG_DNA_DAMAGE_UP, KASLER_HDAC7_TARGETS_1_UP, REACTOME_GOLGI_CISTERNAE_PERICENTRIOLAR_STACK_REORGANIZATION, REACTOME_CELL_CYCLE, REACTOME_ER_TO_GOLGI_ANTEROGRADE_TRANSPORT, REACTOME_MEMBRANE_TRAFFICKING, REACTOME_COPI…	GOBP_ENDOTHELIAL_CELL_DEVELOPMENT, GOBP_EPITHELIAL_CELL_DEVELOPMENT, GOBP_ENDOTHELIUM_DEVELOPMENT, GOBP_INTRACELLULAR_PROTEIN_TRANSPORT, GOBP_ENDOPLASMIC_RETICULUM_TO_GOLGI_VESICLE_MEDIATED_TRANSPORT, GOBP_GOLGI_ORGANIZATION, GOBP_VACUOLE_ORGANIZATION, GOBP_GLYCOPROTEIN_METABOLIC_PROCESS, GOBP_TISSUE_DEVELOPMENT, GOBP_ENDOMEMBRANE_SYSTEM_ORGANIZATION, GOBP_VIRAL_PROCESS, GOBP_VESICLE_MEDIATED_TRA…
TPI1	Inosine	TPI1__Inosine	0.814783	1.25189e-06	0.000847343	0.0228783	1.20108	0.042809	2.16016	0.000244573		Purine metabolism	Purine and pyrimidine metabolism/nucleotide metabolism		HALLMARK_HYPOXIA, HALLMARK_MTORC1_SIGNALING, HALLMARK_GLYCOLYSIS	HOUNKPE_HOUSEKEEPING_GENES, BUFFA_HYPOXIA_METAGENE, KORKOLA_EMBRYONAL_CARCINOMA_UP, KORKOLA_YOLK_SAC_TUMOR_UP, KORKOLA_CHORIOCARCINOMA_UP, KORKOLA_SEMINOMA_UP, LIU_VMYB_TARGETS_UP, DITTMER_PTHLH_TARGETS_UP, MODY_HIPPOCAMPUS_POSTNATAL, TOOKER_GEMCITABINE_RESISTANCE_UP, YAMANAKA_GLIOBLASTOMA_SURVIVAL_UP, BRUINS_UVC_RESPONSE_VIA_TP53_GROUP_D, SERVITJA_ISLET_HNF1A_TARGETS_DN, REACTOME_GLYCOLYSIS, REA…	GOBP_CARBOHYDRATE_METABOLIC_PROCESS, GOBP_MONOSACCHARIDE_METABOLIC_PROCESS, GOBP_GLUCOSE_METABOLIC_PROCESS, GOBP_GLUCOSE_CATABOLIC_PROCESS, GOBP_ALCOHOL_METABOLIC_PROCESS, GOBP_CELLULAR_ALDEHYDE_METABOLIC_PROCESS, GOBP_ORGANIC_ACID_METABOLIC_PROCESS, GOBP_PYRUVATE_METABOLIC_PROCESS, GOBP_GENERATION_OF_PRECURSOR_METABOLITES_AND_ENERGY, GOBP_NADH_METABOLIC_PROCESS, GOBP_NADH_REGENERATION, GOBP_NUCL…
PNP	Hypoxanthine	PNP__Hypoxanthine	0.809565	1.65573e-06	0.00108066	0.0302584	1.8144	0.011129	1.33673	0.0320753		Purine metabolism	Purine and pyrimidine metabolism/nucleotide metabolism		HALLMARK_DNA_REPAIR, HALLMARK_INTERFERON_GAMMA_RESPONSE, HALLMARK_MTORC1_SIGNALING, HALLMARK_IL2_STAT5_SIGNALING	GLASS_IGF2BP1_CLIP_TARGETS_KNOCKDOWN_DN, BLANCO_MELO_BRONCHIAL_EPITHELIAL_CELLS_INFLUENZA_A_DEL_NS1_INFECTION_UP, BUFFA_HYPOXIA_METAGENE, HAHTOLA_SEZARY_SYNDROM_UP, KIM_MYC_AMPLIFICATION_TARGETS_UP, CAFFAREL_RESPONSE_TO_THC_DN, CAFFAREL_RESPONSE_TO_THC_24HR_5_UP, RICKMAN_TUMOR_DIFFERENTIATED_WELL_VS_POORLY_DN, SUNG_METASTASIS_STROMA_DN, SMITH_TERT_TARGETS_DN, LEE_CALORIE_RESTRICTION_MUSCLE_UP, SE…	GOBP_ALLANTOIN_METABOLIC_PROCESS, GOBP_CELL_ACTIVATION, GOBP_CYTOKINE_PRODUCTION, GOBP_POSITIVE_REGULATION_OF_CYTOKINE_PRODUCTION, GOBP_IMMUNE_SYSTEM_DEVELOPMENT, GOBP_LEUKOCYTE_DIFFERENTIATION, GOBP_REGULATION_OF_IMMUNE_SYSTEM_PROCESS, GOBP_POSITIVE_REGULATION_OF_IMMUNE_SYSTEM_PROCESS, GOBP_PURINE_NUCLEOSIDE_CATABOLIC_PROCESS, GOBP_PURINE_RIBONUCLEOSIDE_SALVAGE, GOBP_PURINE_NUCLEOTIDE_CATABOLIC_…
APOA4	Dihydroorotic Acid	APOA4__Dihydroorotic Acid	0.807826	1.81406e-06	0.00114317	0.0331519	-1.07018	0.00805654	-1.41742	0.01267		Pyrimidine metabolism	Purine and pyrimidine metabolism/nucleotide metabolism		HALLMARK_COMPLEMENT	YORDY_RECIPROCAL_REGULATION_BY_ETS1_AND_SP100_DN, FUJIWARA_PARK2_HEPATOCYTE_PROLIFERATION_UP, FUJIWARA_PARK2_IN_LIVER_CANCER_UP, MIKKELSEN_MEF_ICP_WITH_H3K27ME3, BRUINS_UVC_RESPONSE_VIA_TP53_GROUP_A, REACTOME_PLASMA_LIPOPROTEIN_ASSEMBLY_REMODELING_AND_CLEARANCE, REACTOME_METABOLISM_OF_VITAMINS_AND_COFACTORS, REACTOME_VISUAL_PHOTOTRANSDUCTION, REACTOME_TRANSPORT_OF_SMALL_MOLECULES, REACTOME_METABO…	GOBP_RESPONSE_TO_REACTIVE_OXYGEN_SPECIES, GOBP_RESPONSE_TO_OXYGEN_RADICAL, GOBP_INNATE_IMMUNE_RESPONSE_IN_MUCOSA, GOBP_ORGAN_OR_TISSUE_SPECIFIC_IMMUNE_RESPONSE, GOBP_ALCOHOL_METABOLIC_PROCESS, GOBP_ORGANIC_ACID_METABOLIC_PROCESS, GOBP_LIPID_METABOLIC_PROCESS, GOBP_FATTY_ACID_METABOLIC_PROCESS, GOBP_FATTY_ACID_BIOSYNTHETIC_PROCESS, GOBP_NEUTRAL_LIPID_METABOLIC_PROCESS, GOBP_TRIGLYCERIDE_METABOLIC_…
MTPN	Hypoxanthine	MTPN__Hypoxanthine	0.806087	1.98572e-06	0.00117061	0.0362891	1.62534	0.0118584	1.33673	0.0320753		Purine metabolism	Purine and pyrimidine metabolism/nucleotide metabolism			HOUNKPE_HOUSEKEEPING_GENES, IBRAHIM_NRF2_UP, RASHI_RESPONSE_TO_IONIZING_RADIATION_4, RICKMAN_TUMOR_DIFFERENTIATED_WELL_VS_POORLY_DN, PASQUALUCCI_LYMPHOMA_BY_GC_STAGE_DN, NOUZOVA_TRETINOIN_AND_H4_ACETYLATION, CHUNG_BLISTER_CYTOTOXICITY_DN, MILI_PSEUDOPODIA_CHEMOTAXIS_UP, GABRIELY_MIR21_TARGETS, DOUGLAS_BMI1_TARGETS_UP, ACEVEDO_NORMAL_TISSUE_ADJACENT_TO_LIVER_TUMOR_UP, ACEVEDO_LIVER_CANCER_UP, QI_P…	GOBP_MUSCLE_SYSTEM_PROCESS, GOBP_PEPTIDE_METABOLIC_PROCESS, GOBP_CELLULAR_BIOGENIC_AMINE_METABOLIC_PROCESS, GOBP_CYTOSKELETON_ORGANIZATION, GOBP_ACTIN_FILAMENT_ORGANIZATION, GOBP_CENTRAL_NERVOUS_SYSTEM_DEVELOPMENT, GOBP_MUSCLE_ORGAN_DEVELOPMENT, GOBP_ACTIN_POLYMERIZATION_OR_DEPOLYMERIZATION, GOBP_REGULATION_OF_CELL_SIZE, GOBP_AMINE_METABOLIC_PROCESS, GOBP_RESPONSE_TO_MECHANICAL_STIMULUS, GOBP_RES…
TPI1	Hypoxanthine	TPI1__Hypoxanthine	0.806087	1.98572e-06	0.00117061	0.0362891	1.20108	0.042809	1.33673	0.0320753		Purine metabolism	Purine and pyrimidine metabolism/nucleotide metabolism		HALLMARK_HYPOXIA, HALLMARK_MTORC1_SIGNALING, HALLMARK_GLYCOLYSIS	HOUNKPE_HOUSEKEEPING_GENES, BUFFA_HYPOXIA_METAGENE, KORKOLA_EMBRYONAL_CARCINOMA_UP, KORKOLA_YOLK_SAC_TUMOR_UP, KORKOLA_CHORIOCARCINOMA_UP, KORKOLA_SEMINOMA_UP, LIU_VMYB_TARGETS_UP, DITTMER_PTHLH_TARGETS_UP, MODY_HIPPOCAMPUS_POSTNATAL, TOOKER_GEMCITABINE_RESISTANCE_UP, YAMANAKA_GLIOBLASTOMA_SURVIVAL_UP, BRUINS_UVC_RESPONSE_VIA_TP53_GROUP_D, SERVITJA_ISLET_HNF1A_TARGETS_DN, REACTOME_GLYCOLYSIS, REA…	GOBP_CARBOHYDRATE_METABOLIC_PROCESS, GOBP_MONOSACCHARIDE_METABOLIC_PROCESS, GOBP_GLUCOSE_METABOLIC_PROCESS, GOBP_GLUCOSE_CATABOLIC_PROCESS, GOBP_ALCOHOL_METABOLIC_PROCESS, GOBP_CELLULAR_ALDEHYDE_METABOLIC_PROCESS, GOBP_ORGANIC_ACID_METABOLIC_PROCESS, GOBP_PYRUVATE_METABOLIC_PROCESS, GOBP_GENERATION_OF_PRECURSOR_METABOLITES_AND_ENERGY, GOBP_NADH_METABOLIC_PROCESS, GOBP_NADH_REGENERATION, GOBP_NUCL…
APOD	Hypoxanthine	APOD__Hypoxanthine	-0.798261	2.9507e-06	0.00122371	0.0539241	-0.809133	0.0136045	1.33673	0.0320753		Purine metabolism	Purine and pyrimidine metabolism/nucleotide metabolism		HALLMARK_MYOGENESIS, HALLMARK_KRAS_SIGNALING_UP	LIU_OVARIAN_CANCER_TUMORS_AND_XENOGRAFTS_XDGS_DN, BLANCO_MELO_BETA_INTERFERON_TREATED_BRONCHIAL_EPITHELIAL_CELLS_UP, TURASHVILI_BREAST_DUCTAL_CARCINOMA_VS_DUCTAL_NORMAL_DN, BORCZUK_MALIGNANT_MESOTHELIOMA_DN, DARWICHE_SKIN_TUMOR_PROMOTER_UP, DARWICHE_PAPILLOMA_RISK_LOW_DN, DARWICHE_PAPILLOMA_RISK_HIGH_DN, DARWICHE_SQUAMOUS_CELL_CARCINOMA_DN, AIYAR_COBRA1_TARGETS_UP, TERAMOTO_OPN_TARGETS_CLUSTER_6,…	GOBP_RESPONSE_TO_REACTIVE_OXYGEN_SPECIES, GOBP_CYTOKINE_PRODUCTION, GOBP_NEGATIVE_REGULATION_OF_CYTOKINE_PRODUCTION, GOBP_VASCULATURE_DEVELOPMENT, GOBP_REGULATION_OF_CELL_MATRIX_ADHESION, GOBP_NEGATIVE_REGULATION_OF_CELL_MATRIX_ADHESION, GOBP_PRODUCTION_OF_MOLECULAR_MEDIATOR_INVOLVED_IN_INFLAMMATORY_RESPONSE, GOBP_CYTOKINE_PRODUCTION_INVOLVED_IN_INFLAMMATORY_RESPONSE, GOBP_REGULATION_OF_IMMUNE_SY…		B cell, memory B cell
CA1	Hypoxanthine	CA1__Hypoxanthine	0.8	2.70613e-06	0.00122371	0.0494545	2.27274	0.003439	1.33673	0.0320753		Purine metabolism	Purine and pyrimidine metabolism/nucleotide metabolism		HALLMARK_HEME_METABOLISM	BLANCO_MELO_COVID19_SARS_COV_2_POS_PATIENT_LUNG_TISSUE_UP, RHEIN_ALL_GLUCOCORTICOID_THERAPY_UP, HAHTOLA_SEZARY_SYNDROM_UP, KAYO_AGING_MUSCLE_UP, RIZKI_TUMOR_INVASIVENESS_3D_DN, ACEVEDO_LIVER_CANCER_WITH_H3K9ME3_UP, ACEVEDO_METHYLATED_IN_LIVER_CANCER_DN, BRUINS_UVC_RESPONSE_VIA_TP53_GROUP_A, CHANGOLKAR_H2AFY_TARGETS_UP, XIE_ST_HSC_S1PR3_OE_DN, PID_CMYB_PATHWAY, REACTOME_ERYTHROCYTES_TAKE_UP_CARBON…	GOBP_ONE_CARBON_METABOLIC_PROCESS, GOBP_SMALL_MOLECULE_METABOLIC_PROCESS, GOMF_ARYLESTERASE_ACTIVITY, GOMF_CARBONATE_DEHYDRATASE_ACTIVITY, GOMF_ZINC_ION_BINDING, GOMF_HYDROLASE_ACTIVITY_ACTING_ON_ESTER_BONDS, GOMF_LYASE_ACTIVITY, GOMF_CARBON_OXYGEN_LYASE_ACTIVITY, GOMF_HYDRO_LYASE_ACTIVITY, GOMF_TRANSITION_METAL_ION_BINDING, GOMF_CARBOXYLIC_ESTER_HYDROLASE_ACTIVITY
CAT	Hypoxanthine	CAT__Hypoxanthine	0.798261	2.9507e-06	0.00122371	0.0539241	2.07381	0.00352411	1.33673	0.0320753	Metabolism > Detoxification > ROS and glutathione metabolism	Purine metabolism	Purine and pyrimidine metabolism/nucleotide metabolism	Antioxidant	HALLMARK_ADIPOGENESIS, HALLMARK_XENOBIOTIC_METABOLISM, HALLMARK_REACTIVE_OXYGEN_SPECIES_PATHWAY, HALLMARK_HEME_METABOLISM, HALLMARK_BILE_ACID_METABOLISM, HALLMARK_PEROXISOME	CORONEL_RFX7_DIRECT_TARGETS_UP, HOEBEKE_LYMPHOID_STEM_CELL_DN, MULLIGHAN_NPM1_MUTATED_SIGNATURE_1_UP, MULLIGHAN_NPM1_MUTATED_SIGNATURE_2_UP, MULLIGHAN_MLL_SIGNATURE_1_UP, MULLIGHAN_MLL_SIGNATURE_2_UP, MULLIGHAN_NPM1_SIGNATURE_3_UP, HAHTOLA_MYCOSIS_FUNGOIDES_SKIN_DN, PROVENZANI_METASTASIS_UP, DUNNE_TARGETS_OF_AML1_MTG8_FUSION_UP, LOCKWOOD_AMPLIFIED_IN_LUNG_CANCER, GOLUB_ALL_VS_AML_DN, SMITH_TERT_T…	GOBP_RESPONSE_TO_REACTIVE_OXYGEN_SPECIES, GOBP_OSSIFICATION, GOBP_OSTEOBLAST_DIFFERENTIATION, GOBP_UROGENITAL_SYSTEM_DEVELOPMENT, GOBP_MESONEPHROS_DEVELOPMENT, GOBP_ALCOHOL_METABOLIC_PROCESS, GOBP_GENERATION_OF_PRECURSOR_METABOLITES_AND_ENERGY, GOBP_LIPID_METABOLIC_PROCESS, GOBP_NEUTRAL_LIPID_METABOLIC_PROCESS, GOBP_TRIGLYCERIDE_METABOLIC_PROCESS, GOBP_APOPTOTIC_PROCESS, GOBP_RESPONSE_TO_OXIDATIV…
GLIPR2	Hypoxanthine	GLIPR2__Hypoxanthine	0.8	2.70613e-06	0.00122371	0.0494545	1.26244	0.0472339	1.33673	0.0320753		Purine metabolism	Purine and pyrimidine metabolism/nucleotide metabolism		HALLMARK_IL2_STAT5_SIGNALING	LIU_OVARIAN_CANCER_TUMORS_AND_XENOGRAFTS_XDGS_DN, PEREZ_TP53_TARGETS, SHETH_LIVER_CANCER_VS_TXNIP_LOSS_PAM5, BENPORATH_EED_TARGETS, BENPORATH_ES_WITH_H3K27ME3, MEISSNER_BRAIN_HCP_WITH_H3K4ME3_AND_H3K27ME3, BRUINS_UVC_RESPONSE_VIA_TP53_GROUP_A, ZWANG_TRANSIENTLY_UP_BY_2ND_EGF_PULSE_ONLY, CHARAFE_BREAST_CANCER_LUMINAL_VS_MESENCHYMAL_DN, TAKEDA_TARGETS_OF_NUP98_HOXA9_FUSION_8D_DN, RODRIGUES_THYROID_…	GOBP_MAPK_CASCADE, GOBP_AMEBOIDAL_TYPE_CELL_MIGRATION, GOBP_EPITHELIAL_TO_MESENCHYMAL_TRANSITION, GOBP_TISSUE_DEVELOPMENT, GOBP_REGULATION_OF_EPITHELIAL_CELL_MIGRATION, GOBP_POSITIVE_REGULATION_OF_EPITHELIAL_CELL_MIGRATION, GOBP_REGULATION_OF_EPITHELIAL_TO_MESENCHYMAL_TRANSITION, GOBP_POSITIVE_REGULATION_OF_EPITHELIAL_TO_MESENCHYMAL_TRANSITION, GOBP_POSITIVE_REGULATION_OF_SIGNALING, GOBP_LOCOMOTI…
IGHV5-51	PC (35:3) [M+H]+	IGHV5-51__PC (35:3) [M+H]+	0.79913	2.82607e-06	0.00122371	0.0516464	-0.982313	0.00286248	-1.32451	0.0135717		Glycerophospholipid metabolism/PAF	Lipid metabolism			LIU_OVARIAN_CANCER_TUMORS_AND_XENOGRAFTS_XDGS_DN, KESHELAVA_MULTIPLE_DRUG_RESISTANCE, PUJANA_BRCA1_PCC_NETWORK	GOBP_CELL_ACTIVATION, GOBP_ADAPTIVE_IMMUNE_RESPONSE, GOBP_IMMUNE_EFFECTOR_PROCESS, GOBP_ACTIVATION_OF_IMMUNE_RESPONSE, GOBP_LEUKOCYTE_MEDIATED_IMMUNITY, GOBP_LYMPHOCYTE_MEDIATED_IMMUNITY, GOBP_HUMORAL_IMMUNE_RESPONSE_MEDIATED_BY_CIRCULATING_IMMUNOGLOBULIN, GOBP_ADAPTIVE_IMMUNE_RESPONSE_BASED_ON_SOMATIC_RECOMBINATION_OF_IMMUNE_RECEPTORS_BUILT_FROM_IMMUNOGLOBULIN_SUPERFAMILY_DOMAINS, GOBP_REGULATIO…
JCHAIN	PC (35:3) [M+H]+	JCHAIN__PC (35:3) [M+H]+	0.79913	2.82607e-06	0.00122371	0.0516464	-0.663941	0.0172804	-1.32451	0.0135717		Glycerophospholipid metabolism/PAF	Lipid metabolism			LIU_OVARIAN_CANCER_TUMORS_AND_XENOGRAFTS_XDGS_DN, HOLLMANN_APOPTOSIS_VIA_CD40_UP, TURASHVILI_BREAST_DUCTAL_CARCINOMA_VS_DUCTAL_NORMAL_DN, DEURIG_T_CELL_PROLYMPHOCYTIC_LEUKEMIA_UP, GRAHAM_CML_QUIESCENT_VS_NORMAL_DIVIDING_DN, GRAHAM_CML_DIVIDING_VS_NORMAL_DIVIDING_DN, HAHTOLA_MYCOSIS_FUNGOIDES_DN, OUELLET_CULTURED_OVARIAN_CANCER_INVASIVE_VS_LMP_UP, WONG_ENDOMETRIAL_CANCER_LATE, HASLINGER_B_CLL_WITH…	GOBP_TISSUE_HOMEOSTASIS, GOBP_RETINA_HOMEOSTASIS, GOBP_ADAPTIVE_IMMUNE_RESPONSE, GOBP_RENAL_SYSTEM_PROCESS, GOBP_DEFENSE_RESPONSE, GOBP_IMMUNE_RESPONSE, GOBP_HUMORAL_IMMUNE_RESPONSE, GOBP_RESPONSE_TO_BACTERIUM, GOBP_ANTIMICROBIAL_HUMORAL_RESPONSE, GOBP_ANTIBACTERIAL_HUMORAL_RESPONSE, GOBP_HOMEOSTATIC_PROCESS, GOBP_DEFENSE_RESPONSE_TO_BACTERIUM, GOBP_PROTEIN_CONTAINING_COMPLEX_ORGANIZATION, GOBP_B…
JCHAIN	PI(36:5)	JCHAIN__PI(36:5)	0.8	2.70613e-06	0.00122371	0.0494545	-0.663941	0.0172804	-1.09046	0.0299976		Glycerophospholipid metabolism	Lipid metabolism			LIU_OVARIAN_CANCER_TUMORS_AND_XENOGRAFTS_XDGS_DN, HOLLMANN_APOPTOSIS_VIA_CD40_UP, TURASHVILI_BREAST_DUCTAL_CARCINOMA_VS_DUCTAL_NORMAL_DN, DEURIG_T_CELL_PROLYMPHOCYTIC_LEUKEMIA_UP, GRAHAM_CML_QUIESCENT_VS_NORMAL_DIVIDING_DN, GRAHAM_CML_DIVIDING_VS_NORMAL_DIVIDING_DN, HAHTOLA_MYCOSIS_FUNGOIDES_DN, OUELLET_CULTURED_OVARIAN_CANCER_INVASIVE_VS_LMP_UP, WONG_ENDOMETRIAL_CANCER_LATE, HASLINGER_B_CLL_WITH…	GOBP_TISSUE_HOMEOSTASIS, GOBP_RETINA_HOMEOSTASIS, GOBP_ADAPTIVE_IMMUNE_RESPONSE, GOBP_RENAL_SYSTEM_PROCESS, GOBP_DEFENSE_RESPONSE, GOBP_IMMUNE_RESPONSE, GOBP_HUMORAL_IMMUNE_RESPONSE, GOBP_RESPONSE_TO_BACTERIUM, GOBP_ANTIMICROBIAL_HUMORAL_RESPONSE, GOBP_ANTIBACTERIAL_HUMORAL_RESPONSE, GOBP_HOMEOSTATIC_PROCESS, GOBP_DEFENSE_RESPONSE_TO_BACTERIUM, GOBP_PROTEIN_CONTAINING_COMPLEX_ORGANIZATION, GOBP_B…
KATNAL2	Hypoxanthine	KATNAL2__Hypoxanthine	0.797391	3.0802e-06	0.00122371	0.0562907	1.57069	0.0182445	1.33673	0.0320753		Purine metabolism	Purine and pyrimidine metabolism/nucleotide metabolism			ACEVEDO_LIVER_CANCER_WITH_H3K27ME3_DN, MIKKELSEN_ES_ICP_WITH_H3K4ME3, MIKKELSEN_NPC_ICP_WITH_H3K4ME3, CARRILLOREIXACH_HEPATOBLASTOMA_VS_NORMAL_DN, GOBERT_OLIGODENDROCYTE_DIFFERENTIATION_DN, DODD_NASOPHARYNGEAL_CARCINOMA_UP, MARSON_BOUND_BY_E2F4_UNSTIMULATED, WP_VEGFAVEGFR2_SIGNALING_PATHWAY	GOBP_MICROTUBULE_CYTOSKELETON_ORGANIZATION, GOBP_CYTOSKELETON_ORGANIZATION, GOBP_MICROTUBULE_BASED_PROCESS, GOBP_CYTOPLASMIC_MICROTUBULE_ORGANIZATION, GOBP_MICROTUBULE_SEVERING, GOBP_SUPRAMOLECULAR_FIBER_ORGANIZATION, GOCC_SPINDLE_POLE, GOCC_SPINDLE, GOCC_MICROTUBULE, GOCC_MICROTUBULE_CYTOSKELETON, GOCC_SUPRAMOLECULAR_COMPLEX, GOCC_SUPRAMOLECULAR_POLYMER, GOCC_POLYMERIC_CYTOSKELETAL_FIBER, GOMF_M…
MDH1	Hypoxanthine	MDH1__Hypoxanthine	0.80087	2.59074e-06	0.00122371	0.0473458	1.43231	0.0100398	1.33673	0.0320753		Purine metabolism	Purine and pyrimidine metabolism/nucleotide metabolism	Bioenergetics	HALLMARK_FATTY_ACID_METABOLISM, HALLMARK_OXIDATIVE_PHOSPHORYLATION, HALLMARK_GLYCOLYSIS	CHOI_ATL_CHRONIC_VS_ACUTE_DN, HU_ANGIOGENESIS_DN, RICKMAN_TUMOR_DIFFERENTIATED_WELL_VS_POORLY_UP, KENNY_CTNNB1_TARGETS_DN, MODY_HIPPOCAMPUS_POSTNATAL, IVANOVA_HEMATOPOIESIS_INTERMEDIATE_PROGENITOR, DURCHDEWALD_SKIN_CARCINOGENESIS_UP, GAVIN_FOXP3_TARGETS_CLUSTER_T7, ALONSO_METASTASIS_UP, CHAUHAN_RESPONSE_TO_METHOXYESTRADIOL_DN, FONTAINE_FOLLICULAR_THYROID_ADENOMA_DN, VERHAAK_GLIOBLASTOMA_NEURAL, B…	GOBP_ORGANIC_ACID_METABOLIC_PROCESS, GOBP_GENERATION_OF_PRECURSOR_METABOLITES_AND_ENERGY, GOBP_TRICARBOXYLIC_ACID_CYCLE, GOBP_OXALOACETATE_METABOLIC_PROCESS, GOBP_MALATE_METABOLIC_PROCESS, GOBP_NADH_METABOLIC_PROCESS, GOBP_NADP_METABOLIC_PROCESS, GOBP_AEROBIC_RESPIRATION, GOBP_ENERGY_DERIVATION_BY_OXIDATION_OF_ORGANIC_COMPOUNDS, GOBP_ORGANOPHOSPHATE_METABOLIC_PROCESS, GOBP_DICARBOXYLIC_ACID_METAB…
RAB1B	Inosine	RAB1B__Inosine	0.797391	3.0802e-06	0.00122371	0.0562907	1.14545	0.0273998	2.16016	0.000244573		Purine metabolism	Purine and pyrimidine metabolism/nucleotide metabolism			HOUNKPE_HOUSEKEEPING_GENES, DEURIG_T_CELL_PROLYMPHOCYTIC_LEUKEMIA_UP, NIKOLSKY_BREAST_CANCER_11Q12_Q14_AMPLICON, LIN_APC_TARGETS, ABE_INNER_EAR, KYNG_DNA_DAMAGE_BY_GAMMA_RADIATION, KYNG_DNA_DAMAGE_UP, KASLER_HDAC7_TARGETS_1_UP, REACTOME_GOLGI_CISTERNAE_PERICENTRIOLAR_STACK_REORGANIZATION, REACTOME_CELL_CYCLE, REACTOME_ER_TO_GOLGI_ANTEROGRADE_TRANSPORT, REACTOME_MEMBRANE_TRAFFICKING, REACTOME_COPI…	GOBP_ENDOTHELIAL_CELL_DEVELOPMENT, GOBP_EPITHELIAL_CELL_DEVELOPMENT, GOBP_ENDOTHELIUM_DEVELOPMENT, GOBP_INTRACELLULAR_PROTEIN_TRANSPORT, GOBP_ENDOPLASMIC_RETICULUM_TO_GOLGI_VESICLE_MEDIATED_TRANSPORT, GOBP_GOLGI_ORGANIZATION, GOBP_VACUOLE_ORGANIZATION, GOBP_GLYCOPROTEIN_METABOLIC_PROCESS, GOBP_TISSUE_DEVELOPMENT, GOBP_ENDOMEMBRANE_SYSTEM_ORGANIZATION, GOBP_VIRAL_PROCESS, GOBP_VESICLE_MEDIATED_TRA…
RNH1	Pyruvate	RNH1__Pyruvate	-0.802609	2.373e-06	0.00122371	0.0433666	1.38122	0.0195056	-1.57647	0.00728911		Glycolysis / Gluconeogenesis	Energy metabolism		HALLMARK_IL2_STAT5_SIGNALING	SCHLOSSER_SERUM_RESPONSE_AUGMENTED_BY_MYC, MARTORIATI_MDM4_TARGETS_NEUROEPITHELIUM_DN, JAZAG_TGFB1_SIGNALING_DN, ROSS_AML_WITH_MLL_FUSIONS, WEIGEL_OXIDATIVE_STRESS_BY_TBH_AND_H2O2, DELLA_RESPONSE_TO_TSA_AND_BUTYRATE, TOOKER_GEMCITABINE_RESISTANCE_UP, MEISSNER_NPC_HCP_WITH_H3_UNMETHYLATED, BRUINS_UVC_RESPONSE_VIA_TP53_GROUP_A, IVANOVSKA_MIR106B_TARGETS, LINSLEY_MIR16_TARGETS, VANLOO_SP3_TARGETS_DN…	GOBP_VASCULATURE_DEVELOPMENT, GOBP_RNA_CATABOLIC_PROCESS, GOBP_MRNA_CATABOLIC_PROCESS, GOBP_MACROMOLECULE_CATABOLIC_PROCESS, GOBP_NEGATIVE_REGULATION_OF_GENE_EXPRESSION, GOBP_MRNA_METABOLIC_PROCESS, GOBP_REGULATION_OF_ANATOMICAL_STRUCTURE_MORPHOGENESIS, GOBP_TUBE_MORPHOGENESIS, GOBP_TUBE_DEVELOPMENT, GOBP_NEGATIVE_REGULATION_OF_CATALYTIC_ACTIVITY, GOBP_NEGATIVE_REGULATION_OF_MOLECULAR_FUNCTION, G…
RNH1	115.027@1.04_ANPNEG	RNH1__115.027@1.04_ANPNEG	-0.79913	2.82607e-06	0.00122371	0.0516464	1.38122	0.0195056	-1.37415	0.0223961					HALLMARK_IL2_STAT5_SIGNALING	SCHLOSSER_SERUM_RESPONSE_AUGMENTED_BY_MYC, MARTORIATI_MDM4_TARGETS_NEUROEPITHELIUM_DN, JAZAG_TGFB1_SIGNALING_DN, ROSS_AML_WITH_MLL_FUSIONS, WEIGEL_OXIDATIVE_STRESS_BY_TBH_AND_H2O2, DELLA_RESPONSE_TO_TSA_AND_BUTYRATE, TOOKER_GEMCITABINE_RESISTANCE_UP, MEISSNER_NPC_HCP_WITH_H3_UNMETHYLATED, BRUINS_UVC_RESPONSE_VIA_TP53_GROUP_A, IVANOVSKA_MIR106B_TARGETS, LINSLEY_MIR16_TARGETS, VANLOO_SP3_TARGETS_DN…	GOBP_VASCULATURE_DEVELOPMENT, GOBP_RNA_CATABOLIC_PROCESS, GOBP_MRNA_CATABOLIC_PROCESS, GOBP_MACROMOLECULE_CATABOLIC_PROCESS, GOBP_NEGATIVE_REGULATION_OF_GENE_EXPRESSION, GOBP_MRNA_METABOLIC_PROCESS, GOBP_REGULATION_OF_ANATOMICAL_STRUCTURE_MORPHOGENESIS, GOBP_TUBE_MORPHOGENESIS, GOBP_TUBE_DEVELOPMENT, GOBP_NEGATIVE_REGULATION_OF_CATALYTIC_ACTIVITY, GOBP_NEGATIVE_REGULATION_OF_MOLECULAR_FUNCTION, G…
S100A6	Inosine	S100A6__Inosine	0.802609	2.373e-06	0.00122371	0.0433666	1.40857	0.00992835	2.16016	0.000244573		Purine metabolism	Purine and pyrimidine metabolism/nucleotide metabolism			HOEBEKE_LYMPHOID_STEM_CELL_DN, MULLIGHAN_MLL_SIGNATURE_1_UP, MULLIGHAN_MLL_SIGNATURE_2_UP, HUMMERICH_SKIN_CANCER_PROGRESSION_UP, TERAMOTO_OPN_TARGETS_CLUSTER_7, MOHANKUMAR_HOXA1_TARGETS_DN, LIANG_HEMATOPOIESIS_STEM_CELL_NUMBER_LARGE_VS_TINY_UP, LIANG_HEMATOPOIESIS_STEM_CELL_NUMBER_SMALL_VS_HUGE_DN, WILLIAMS_ESR2_TARGETS_DN, LOCKWOOD_AMPLIFIED_IN_LUNG_CANCER, SUH_COEXPRESSED_WITH_ID1_AND_ID2_UP, R…	GOBP_CELL_MORPHOGENESIS, GOBP_CELL_MORPHOGENESIS_INVOLVED_IN_DIFFERENTIATION, GOBP_ION_TRANSPORT, GOBP_POSITIVE_REGULATION_OF_CELL_POPULATION_PROLIFERATION, GOBP_NEUROGENESIS, GOBP_CELL_PROJECTION_ORGANIZATION, GOBP_CELLULAR_COMPONENT_MORPHOGENESIS, GOBP_CELL_PART_MORPHOGENESIS, GOBP_ION_TRANSMEMBRANE_TRANSPORT, GOBP_REGULATION_OF_CELL_POPULATION_PROLIFERATION, GOBP_FIBROBLAST_PROLIFERATION, GOBP…
SELENOP	Caffeine	SELENOP__Caffeine	0.798261	2.9507e-06	0.00122371	0.0539241	-1.16879	0.00685119	-1.12448	0.019201		Caffeine metabolism	Caffeine metabolism		HALLMARK_ANDROGEN_RESPONSE, HALLMARK_KRAS_SIGNALING_DN	LIU_OVARIAN_CANCER_TUMORS_AND_XENOGRAFTS_XDGS_DN, BLANCO_MELO_MERS_COV_INFECTION_MCR5_CELLS_DN, BLANCO_MELO_COVID19_BRONCHIAL_EPITHELIAL_CELLS_SARS_COV_2_INFECTION_DN, MULLIGHAN_NPM1_MUTATED_SIGNATURE_1_UP, MULLIGHAN_NPM1_SIGNATURE_3_UP, TONKS_TARGETS_OF_RUNX1_RUNX1T1_FUSION_MONOCYTE_UP, TONKS_TARGETS_OF_RUNX1_RUNX1T1_FUSION_ERYTHROCYTE_UP, JAATINEN_HEMATOPOIETIC_STEM_CELL_UP, LINDGREN_BLADDER_CA…	GOBP_REPRODUCTION, GOBP_RESPONSE_TO_OXIDATIVE_STRESS, GOBP_CENTRAL_NERVOUS_SYSTEM_DEVELOPMENT, GOBP_BEHAVIOR, GOBP_LOCOMOTORY_BEHAVIOR, GOBP_POST_EMBRYONIC_DEVELOPMENT, GOBP_RESPONSE_TO_INORGANIC_SUBSTANCE, GOBP_RESPONSE_TO_SELENIUM_ION, GOBP_SEXUAL_REPRODUCTION, GOBP_GROWTH, GOBP_REGULATION_OF_GROWTH, GOBP_HEAD_DEVELOPMENT, GOCC_SECRETORY_GRANULE, GOCC_PLATELET_DENSE_GRANULE_LUMEN, GOCC_VESICLE_…
VCP	LysoPC(20:0)	VCP__LysoPC(20:0)	-0.798261	2.9507e-06	0.00122371	0.0539241	1.59291	0.0147459	-1.48412	0.0034426		Glycerophospholipid metabolism	Lipid metabolism			HOUNKPE_HOUSEKEEPING_GENES, MULLIGHAN_NPM1_MUTATED_SIGNATURE_1_UP, MULLIGHAN_NPM1_SIGNATURE_3_UP, FAELT_B_CLL_WITH_VH3_21_UP, KUMAR_PATHOGEN_LOAD_BY_MACROPHAGES, KUMAR_AUTOPHAGY_NETWORK, REACTOME_TRANSLESION_SYNTHESIS_BY_Y_FAMILY_DNA_POLYMERASES_BYPASSES_LESIONS_ON_DNA_TEMPLATE, REACTOME_TRANSLESION_SYNTHESIS_BY_POLH, REACTOME_INNATE_IMMUNE_SYSTEM, REACTOME_HSF1_ACTIVATION, REACTOME_CELLULAR_RESP…	GOBP_MICROTUBULE_CYTOSKELETON_ORGANIZATION, GOBP_MITOTIC_CELL_CYCLE, GOBP_DNA_SYNTHESIS_INVOLVED_IN_DNA_REPAIR, GOBP_REGULATION_OF_OXIDATIVE_PHOSPHORYLATION, GOBP_GENERATION_OF_PRECURSOR_METABOLITES_AND_ENERGY, GOBP_OXIDATIVE_PHOSPHORYLATION, GOBP_REGULATION_OF_NUCLEOTIDE_METABOLIC_PROCESS, GOBP_DNA_METABOLIC_PROCESS, GOBP_DNA_REPAIR, GOBP_POSTREPLICATION_REPAIR, GOBP_DOUBLE_STRAND_BREAK_REPAIR, …
YWHAH	Inosine	YWHAH__Inosine	0.796522	3.21473e-06	0.00124998	0.0587492	1.38345	0.0182445	2.16016	0.000244573		Purine metabolism	Purine and pyrimidine metabolism/nucleotide metabolism		HALLMARK_APICAL_JUNCTION, HALLMARK_FATTY_ACID_METABOLISM, HALLMARK_PEROXISOME	GNATENKO_PLATELET_SIGNATURE, MOREIRA_RESPONSE_TO_TSA_UP, SESTO_RESPONSE_TO_UV_C0, WEIGEL_OXIDATIVE_STRESS_BY_HNE_AND_TBH, GHO_ATF5_TARGETS_DN, AGUIRRE_PANCREATIC_CANCER_COPY_NUMBER_DN, MEBARKI_HCC_PROGENITOR_FZD8CRD_UP, BIOCARTA_PLK3_PATHWAY, BIOCARTA_CDC25_PATHWAY, BIOCARTA_MITR_PATHWAY, REACTOME_APOPTOSIS, REACTOME_INTRINSIC_PATHWAY_FOR_APOPTOSIS, REACTOME_ACTIVATION_OF_BAD_AND_TRANSLOCATION_TO…	GOBP_CELL_MORPHOGENESIS, GOBP_CELL_MORPHOGENESIS_INVOLVED_IN_DIFFERENTIATION, GOBP_ACTION_POTENTIAL, GOBP_REGULATION_OF_SODIUM_ION_TRANSPORT, GOBP_LIPID_METABOLIC_PROCESS, GOBP_STEROID_CATABOLIC_PROCESS, GOBP_ION_TRANSPORT, GOBP_CATION_TRANSPORT, GOBP_SODIUM_ION_TRANSPORT, GOBP_INTRACELLULAR_PROTEIN_TRANSPORT, GOBP_CELL_CELL_SIGNALING, GOBP_CENTRAL_NERVOUS_SYSTEM_DEVELOPMENT, GOBP_STEROID_METABOL…
GDI1	Hypoxanthine	GDI1__Hypoxanthine	0.795652	3.35445e-06	0.00127714	0.0613027	1.83454	0.00342879	1.33673	0.0320753		Purine metabolism	Purine and pyrimidine metabolism/nucleotide metabolism			HATADA_METHYLATED_IN_LUNG_CANCER_UP, LIAO_METASTASIS, YU_MYC_TARGETS_DN, MARCHINI_TRABECTEDIN_RESISTANCE_UP, BANDRES_RESPONSE_TO_CARMUSTIN_WITHOUT_MGMT_24HR_UP, JIANG_AGING_HYPOTHALAMUS_DN, JOSEPH_RESPONSE_TO_SODIUM_BUTYRATE_UP, MATZUK_POSTIMPLANTATION_AND_POSTPARTUM, MATZUK_MALE_REPRODUCTION_SERTOLI, BANDRES_RESPONSE_TO_CARMUSTIN_MGMT_24HR_UP, REACTOME_MEMBRANE_TRAFFICKING, REACTOME_VESICLE_MEDI…	GOBP_CELL_MORPHOGENESIS, GOBP_CELL_MORPHOGENESIS_INVOLVED_IN_DIFFERENTIATION, GOBP_PROTEIN_TARGETING, GOBP_PROTEIN_TARGETING_TO_MEMBRANE, GOBP_INTRACELLULAR_PROTEIN_TRANSPORT, GOBP_SMALL_GTPASE_MEDIATED_SIGNAL_TRANSDUCTION, GOBP_RAS_PROTEIN_SIGNAL_TRANSDUCTION, GOBP_REGULATION_OF_CELL_SIZE, GOBP_RESPONSE_TO_INORGANIC_SUBSTANCE, GOBP_RESPONSE_TO_METAL_ION, GOBP_POSITIVE_REGULATION_OF_CELL_DEVELOPM…
YWHAE	Inosine	YWHAE__Inosine	0.792174	3.96885e-06	0.00148022	0.0725308	1.24682	0.0323151	2.16016	0.000244573		Purine metabolism	Purine and pyrimidine metabolism/nucleotide metabolism		HALLMARK_MITOTIC_SPINDLE, HALLMARK_MYC_TARGETS_V1	HOUNKPE_HOUSEKEEPING_GENES, SCHLOSSER_SERUM_RESPONSE_AUGMENTED_BY_MYC, JAZAG_TGFB1_SIGNALING_VIA_SMAD4_UP, SCHAEFFER_PROSTATE_DEVELOPMENT_AND_CANCER_BOX2_DN, KAAB_FAILED_HEART_ATRIUM_DN, LU_AGING_BRAIN_DN, WU_HBX_TARGETS_1_DN, WU_HBX_TARGETS_2_UP, SMID_BREAST_CANCER_RELAPSE_IN_BONE_DN, SMID_BREAST_CANCER_BASAL_UP, SPIRA_SMOKERS_LUNG_CANCER_UP, PURBEY_TARGETS_OF_CTBP1_AND_SATB1_UP, PID_HDAC_CLASSI…	GOBP_MAPK_CASCADE, GOBP_MITOTIC_CELL_CYCLE, GOBP_ACTION_POTENTIAL, GOBP_NEURON_MIGRATION, GOBP_REGULATION_OF_HEART_RATE, GOBP_CIRCULATORY_SYSTEM_PROCESS, GOBP_HEART_PROCESS, GOBP_REGULATION_OF_HEART_RATE_BY_CHEMICAL_SIGNAL, GOBP_PROTEIN_DEPHOSPHORYLATION, GOBP_PROTEIN_TARGETING, GOBP_PROTEIN_EXPORT_FROM_NUCLEUS, GOBP_ION_TRANSPORT, GOBP_CATION_TRANSPORT, GOBP_POTASSIUM_ION_TRANSPORT, GOBP_CALCIUM…
IGKV2-40	LysoPC(20:0)	IGKV2-40__LysoPC(20:0)	0.791304	4.13726e-06	0.00151217	0.0756085	-0.513541	0.012402	-1.48412	0.0034426		Glycerophospholipid metabolism	Lipid metabolism				GOBP_ADAPTIVE_IMMUNE_RESPONSE, GOBP_IMMUNOGLOBULIN_PRODUCTION, GOBP_PRODUCTION_OF_MOLECULAR_MEDIATOR_OF_IMMUNE_RESPONSE, GOBP_IMMUNE_RESPONSE, GOCC_IMMUNOGLOBULIN_COMPLEX
ILK	Hypoxanthine	ILK__Hypoxanthine	0.790435	4.31199e-06	0.00154513	0.0788016	2.84343	0.00773097	1.33673	0.0320753		Purine metabolism	Purine and pyrimidine metabolism/nucleotide metabolism			HWANG_PROSTATE_CANCER_MARKERS, SCHUHMACHER_MYC_TARGETS_DN, VERRECCHIA_RESPONSE_TO_TGFB1_C5, VERRECCHIA_DELAYED_RESPONSE_TO_TGFB1, KONDO_PROSTATE_CANCER_HCP_WITH_H3K27ME3, TOOKER_GEMCITABINE_RESISTANCE_UP, SASSON_RESPONSE_TO_GONADOTROPHINS_DN, SASSON_RESPONSE_TO_FORSKOLIN_DN, VERHAAK_GLIOBLASTOMA_CLASSICAL, WIERENGA_STAT5A_TARGETS_DN, GRYDER_PAX3FOXO1_ENHANCERS_IN_TADS, PID_ILK_PATHWAY, REACTOME_C…	GOBP_CELL_MORPHOGENESIS, GOBP_CELL_MORPHOGENESIS_INVOLVED_IN_DIFFERENTIATION, GOBP_OSSIFICATION, GOBP_OSTEOBLAST_DIFFERENTIATION, GOBP_UROGENITAL_SYSTEM_DEVELOPMENT, GOBP_AMEBOIDAL_TYPE_CELL_MIGRATION, GOBP_MORPHOGENESIS_OF_A_BRANCHING_STRUCTURE, GOBP_CELL_ACTIVATION, GOBP_MESONEPHROS_DEVELOPMENT, GOBP_REGULATION_OF_PROTEIN_PHOSPHORYLATION, GOBP_MORPHOGENESIS_OF_AN_EPITHELIUM, GOBP_HEART_MORPHOGE…
IGHM	PC (35:3) [M+H]+	IGHM__PC (35:3) [M+H]+	0.787826	4.87613e-06	0.00168134	0.0891112	-0.53186	0.0317603	-1.32451	0.0135717		Glycerophospholipid metabolism/PAF	Lipid metabolism			LIU_OVARIAN_CANCER_TUMORS_AND_XENOGRAFTS_XDGS_DN, SENGUPTA_NASOPHARYNGEAL_CARCINOMA_WITH_LMP1_DN, BORCZUK_MALIGNANT_MESOTHELIOMA_DN, JAEGER_METASTASIS_UP, HOEBEKE_LYMPHOID_STEM_CELL_UP, MCBRYAN_PUBERTAL_BREAST_3_4WK_DN, CHESLER_BRAIN_QTL_CIS, CHESLER_BRAIN_HIGHEST_GENETIC_VARIANCE, KAYO_AGING_MUSCLE_UP, EHRLICH_ICF_SYNDROM_UP, LEE_CALORIE_RESTRICTION_MUSCLE_DN, COATES_MACROPHAGE_M1_VS_M2_DN, OUYA…	GOBP_CELL_ACTIVATION, GOBP_ADAPTIVE_IMMUNE_RESPONSE, GOBP_IMMUNE_EFFECTOR_PROCESS, GOBP_ACTIVATION_OF_IMMUNE_RESPONSE, GOBP_LEUKOCYTE_MEDIATED_IMMUNITY, GOBP_LYMPHOCYTE_MEDIATED_IMMUNITY, GOBP_HUMORAL_IMMUNE_RESPONSE_MEDIATED_BY_CIRCULATING_IMMUNOGLOBULIN, GOBP_ADAPTIVE_IMMUNE_RESPONSE_BASED_ON_SOMATIC_RECOMBINATION_OF_IMMUNE_RECEPTORS_BUILT_FROM_IMMUNOGLOBULIN_SUPERFAMILY_DOMAINS, GOBP_REGULATIO…
VCP	LysoPC(18:0)	VCP__LysoPC(18:0)	-0.787826	4.87613e-06	0.00168134	0.0891112	1.59291	0.0147459	-1.70887	0.00123154		Glycerophospholipid metabolism	Lipid metabolism			HOUNKPE_HOUSEKEEPING_GENES, MULLIGHAN_NPM1_MUTATED_SIGNATURE_1_UP, MULLIGHAN_NPM1_SIGNATURE_3_UP, FAELT_B_CLL_WITH_VH3_21_UP, KUMAR_PATHOGEN_LOAD_BY_MACROPHAGES, KUMAR_AUTOPHAGY_NETWORK, REACTOME_TRANSLESION_SYNTHESIS_BY_Y_FAMILY_DNA_POLYMERASES_BYPASSES_LESIONS_ON_DNA_TEMPLATE, REACTOME_TRANSLESION_SYNTHESIS_BY_POLH, REACTOME_INNATE_IMMUNE_SYSTEM, REACTOME_HSF1_ACTIVATION, REACTOME_CELLULAR_RESP…	GOBP_MICROTUBULE_CYTOSKELETON_ORGANIZATION, GOBP_MITOTIC_CELL_CYCLE, GOBP_DNA_SYNTHESIS_INVOLVED_IN_DNA_REPAIR, GOBP_REGULATION_OF_OXIDATIVE_PHOSPHORYLATION, GOBP_GENERATION_OF_PRECURSOR_METABOLITES_AND_ENERGY, GOBP_OXIDATIVE_PHOSPHORYLATION, GOBP_REGULATION_OF_NUCLEOTIDE_METABOLIC_PROCESS, GOBP_DNA_METABOLIC_PROCESS, GOBP_DNA_REPAIR, GOBP_POSTREPLICATION_REPAIR, GOBP_DOUBLE_STRAND_BREAK_REPAIR, …
CFI	LysoPC(16:1)	CFI__LysoPC(16:1)	0.786087	5.28771e-06	0.00172559	0.0966329	-0.854136	0.00346145	-1.88413	0.000702979		Glycerophospholipid metabolism	Lipid metabolism		HALLMARK_COAGULATION	LIU_OVARIAN_CANCER_TUMORS_AND_XENOGRAFTS_XDGS_DN, BLANCO_MELO_COVID19_SARS_COV_2_INFECTION_A594_ACE2_EXPRESSING_CELLS_RUXOLITINIB_DN, TURASHVILI_BREAST_DUCTAL_CARCINOMA_VS_DUCTAL_NORMAL_DN, SAMOLS_TARGETS_OF_KHSV_MIRNAS_DN, LOPEZ_MESOTELIOMA_SURVIVAL_TIME_DN, LOPEZ_MESOTHELIOMA_SURVIVAL_WORST_VS_BEST_DN, WAMUNYOKOLI_OVARIAN_CANCER_GRADES_1_2_DN, KLEIN_PRIMARY_EFFUSION_LYMPHOMA_UP, HOEGERKORP_CD44…	GOBP_ADAPTIVE_IMMUNE_RESPONSE, GOBP_IMMUNE_EFFECTOR_PROCESS, GOBP_ACTIVATION_OF_IMMUNE_RESPONSE, GOBP_LEUKOCYTE_MEDIATED_IMMUNITY, GOBP_LYMPHOCYTE_MEDIATED_IMMUNITY, GOBP_HUMORAL_IMMUNE_RESPONSE_MEDIATED_BY_CIRCULATING_IMMUNOGLOBULIN, GOBP_ADAPTIVE_IMMUNE_RESPONSE_BASED_ON_SOMATIC_RECOMBINATION_OF_IMMUNE_RECEPTORS_BUILT_FROM_IMMUNOGLOBULIN_SUPERFAMILY_DOMAINS, GOBP_REGULATION_OF_IMMUNE_SYSTEM_PRO…
YWHAG	Inosine	YWHAG__Inosine	0.786087	5.28771e-06	0.00172559	0.0966329	1.41592	0.0182445	2.16016	0.000244573		Purine metabolism	Purine and pyrimidine metabolism/nucleotide metabolism		HALLMARK_ADIPOGENESIS	IBRAHIM_NRF1_UP, RASHI_RESPONSE_TO_IONIZING_RADIATION_4, STARK_HYPPOCAMPUS_22Q11_DELETION_UP, YAO_HOXA10_TARGETS_VIA_PROGESTERONE_DN, LEIN_NEURON_MARKERS, SANSOM_APC_MYC_TARGETS, RIZKI_TUMOR_INVASIVENESS_3D_DN, BOYLAN_MULTIPLE_MYELOMA_C_D_UP, PHESSE_TARGETS_OF_APC_AND_MBD2_DN, BRUINS_UVC_RESPONSE_VIA_TP53_GROUP_A, REACTOME_APOPTOSIS, REACTOME_INTRINSIC_PATHWAY_FOR_APOPTOSIS, REACTOME_ACTIVATION_O…	GOBP_REGULATION_OF_PROTEIN_PHOSPHORYLATION, GOBP_PROTEIN_TARGETING, GOBP_INTRACELLULAR_PROTEIN_TRANSPORT, GOBP_CELL_CELL_SIGNALING, GOBP_RESPONSE_TO_ENDOGENOUS_STIMULUS, GOBP_RESPONSE_TO_HORMONE, GOBP_NEGATIVE_REGULATION_OF_PHOSPHORUS_METABOLIC_PROCESS, GOBP_PHOSPHORYLATION, GOBP_NEUROGENESIS, GOBP_REGULATION_OF_PROTEIN_MODIFICATION_PROCESS, GOBP_NEGATIVE_REGULATION_OF_PROTEIN_MODIFICATION_PROCES…
YWHAQ	Inosine	YWHAQ__Inosine	0.786087	5.28771e-06	0.00172559	0.0966329	1.40203	0.0158214	2.16016	0.000244573		Purine metabolism	Purine and pyrimidine metabolism/nucleotide metabolism		HALLMARK_MYC_TARGETS_V1	HOUNKPE_HOUSEKEEPING_GENES, MAYBURD_RESPONSE_TO_L663536_DN, WANG_ESOPHAGUS_CANCER_VS_NORMAL_DN, MARTIN_INTERACT_WITH_HDAC, FAELT_B_CLL_WITH_VH_REARRANGEMENTS_DN, MARCHINI_TRABECTEDIN_RESISTANCE_UP, NATSUME_RESPONSE_TO_INTERFERON_BETA_DN, ZAMORA_NOS2_TARGETS_DN, ALONSO_METASTASIS_UP, WANG_TUMOR_INVASIVENESS_DN, IKEDA_MIR1_TARGETS_UP, IKEDA_MIR133_TARGETS_UP, ANDERSEN_LIVER_CANCER_KRT19_UP, KEGG_PA…	GOBP_PROTEIN_TARGETING, GOBP_INTRACELLULAR_PROTEIN_TRANSPORT, GOBP_SMALL_GTPASE_MEDIATED_SIGNAL_TRANSDUCTION, GOBP_CENTRAL_NERVOUS_SYSTEM_DEVELOPMENT, GOBP_NEGATIVE_REGULATION_OF_BIOSYNTHETIC_PROCESS, GOBP_SUBSTANTIA_NIGRA_DEVELOPMENT, GOBP_MIDBRAIN_DEVELOPMENT, GOBP_ESTABLISHMENT_OF_PROTEIN_LOCALIZATION, GOBP_NEGATIVE_REGULATION_OF_NUCLEOBASE_CONTAINING_COMPOUND_METABOLIC_PROCESS, GOBP_INTRACELL…
HBB	Hypoxanthine	HBB__Hypoxanthine	0.785217	5.50483e-06	0.00176492	0.100601	1.41415	0.0243994	1.33673	0.0320753		Purine metabolism	Purine and pyrimidine metabolism/nucleotide metabolism		HALLMARK_HEME_METABOLISM	LIU_OVARIAN_CANCER_TUMORS_AND_XENOGRAFTS_XDGS_DN, VECCHI_GASTRIC_CANCER_ADVANCED_VS_EARLY_DN, TONKS_TARGETS_OF_RUNX1_RUNX1T1_FUSION_MONOCYTE_DN, TONKS_TARGETS_OF_RUNX1_RUNX1T1_FUSION_SUSTAINED_IN_MONOCYTE_DN, WAMUNYOKOLI_OVARIAN_CANCER_LMP_DN, WAMUNYOKOLI_OVARIAN_CANCER_GRADES_1_2_DN, HAHTOLA_SEZARY_SYNDROM_UP, GNATENKO_PLATELET_SIGNATURE, GUO_HEX_TARGETS_DN, CHEN_LVAD_SUPPORT_OF_FAILING_HEART_DN…	GOBP_RESPONSE_TO_REACTIVE_OXYGEN_SPECIES, GOBP_CELL_ACTIVATION, GOBP_CIRCULATORY_SYSTEM_PROCESS, GOBP_RENAL_SYSTEM_PROCESS, GOBP_VASCULAR_PROCESS_IN_CIRCULATORY_SYSTEM, GOBP_RESPONSE_TO_OXIDATIVE_STRESS, GOBP_CELL_ADHESION, GOBP_HEMOSTASIS, GOBP_REGULATION_OF_BLOOD_PRESSURE, GOBP_RESPONSE_TO_WOUNDING, GOBP_RESPONSE_TO_TOXIC_SUBSTANCE, GOBP_RESPONSE_TO_INORGANIC_SUBSTANCE, GOBP_REGULATION_OF_CELL_…
CAT	Inosine	CAT__Inosine	0.783478	5.96293e-06	0.00184699	0.108973	2.07381	0.00352411	2.16016	0.000244573	Metabolism > Detoxification > ROS and glutathione metabolism	Purine metabolism	Purine and pyrimidine metabolism/nucleotide metabolism	Antioxidant	HALLMARK_ADIPOGENESIS, HALLMARK_XENOBIOTIC_METABOLISM, HALLMARK_REACTIVE_OXYGEN_SPECIES_PATHWAY, HALLMARK_HEME_METABOLISM, HALLMARK_BILE_ACID_METABOLISM, HALLMARK_PEROXISOME	CORONEL_RFX7_DIRECT_TARGETS_UP, HOEBEKE_LYMPHOID_STEM_CELL_DN, MULLIGHAN_NPM1_MUTATED_SIGNATURE_1_UP, MULLIGHAN_NPM1_MUTATED_SIGNATURE_2_UP, MULLIGHAN_MLL_SIGNATURE_1_UP, MULLIGHAN_MLL_SIGNATURE_2_UP, MULLIGHAN_NPM1_SIGNATURE_3_UP, HAHTOLA_MYCOSIS_FUNGOIDES_SKIN_DN, PROVENZANI_METASTASIS_UP, DUNNE_TARGETS_OF_AML1_MTG8_FUSION_UP, LOCKWOOD_AMPLIFIED_IN_LUNG_CANCER, GOLUB_ALL_VS_AML_DN, SMITH_TERT_T…	GOBP_RESPONSE_TO_REACTIVE_OXYGEN_SPECIES, GOBP_OSSIFICATION, GOBP_OSTEOBLAST_DIFFERENTIATION, GOBP_UROGENITAL_SYSTEM_DEVELOPMENT, GOBP_MESONEPHROS_DEVELOPMENT, GOBP_ALCOHOL_METABOLIC_PROCESS, GOBP_GENERATION_OF_PRECURSOR_METABOLITES_AND_ENERGY, GOBP_LIPID_METABOLIC_PROCESS, GOBP_NEUTRAL_LIPID_METABOLIC_PROCESS, GOBP_TRIGLYCERIDE_METABOLIC_PROCESS, GOBP_APOPTOTIC_PROCESS, GOBP_RESPONSE_TO_OXIDATIV…
RHOA	Dihydroorotic Acid	RHOA__Dihydroorotic Acid	-0.783478	5.96293e-06	0.00184699	0.108973	1.04777	0.0472339	-1.41742	0.01267		Pyrimidine metabolism	Purine and pyrimidine metabolism/nucleotide metabolism		HALLMARK_TGF_BETA_SIGNALING	LASTOWSKA_NEUROBLASTOMA_COPY_NUMBER_DN, LI_LUNG_CANCER, ALCALA_APOPTOSIS, IIZUKA_LIVER_CANCER_PROGRESSION_L0_L1_DN, ASTIER_INTEGRIN_SIGNALING, CHIBA_RESPONSE_TO_TSA, MACLACHLAN_BRCA1_TARGETS_UP, ZHANG_PROLIFERATING_VS_QUIESCENT, DELLA_RESPONSE_TO_TSA_AND_BUTYRATE, RAMPON_ENRICHED_LEARNING_ENVIRONMENT_EARLY_UP, VERRECCHIA_RESPONSE_TO_TGFB1_C3, JOSEPH_RESPONSE_TO_SODIUM_BUTYRATE_UP, ACEVEDO_METHYLA…	GOBP_MICROTUBULE_CYTOSKELETON_ORGANIZATION, GOBP_MITOTIC_CELL_CYCLE, GOBP_MITOTIC_CYTOKINESIS, GOBP_CELL_MORPHOGENESIS, GOBP_CELL_MORPHOGENESIS_INVOLVED_IN_DIFFERENTIATION, GOBP_CYTOKINESIS, GOBP_RESPONSE_TO_ACID_CHEMICAL, GOBP_SKELETAL_SYSTEM_DEVELOPMENT, GOBP_OSSIFICATION, GOBP_UROGENITAL_SYSTEM_DEVELOPMENT, GOBP_AMEBOIDAL_TYPE_CELL_MIGRATION, GOBP_MORPHOGENESIS_OF_A_POLARIZED_EPITHELIUM, GOBP_…
ABRACL	LPA(18:1)[M-H]-	ABRACL__LPA(18:1)[M-H]-	-0.782609	6.20441e-06	0.00188976	0.113386	1.20325	0.0399862	-1.26733	0.0335673		Fatty acid metabolism	Lipid metabolism			LANDIS_ERBB2_BREAST_PRENEOPLASTIC_UP, LANDIS_ERBB2_BREAST_TUMORS_324_UP, CAFFAREL_RESPONSE_TO_THC_24HR_5_UP, VANTVEER_BREAST_CANCER_ESR1_DN, MILI_PSEUDOPODIA_CHEMOTAXIS_UP, GRYDER_PAX3FOXO1_ENHANCERS_IN_TADS, GRYDER_PAX3FOXO1_ENHANCERS_KO_DOWN, DODD_NASOPHARYNGEAL_CARCINOMA_DN, WEI_MYCN_TARGETS_WITH_E_BOX, BENPORATH_NANOG_TARGETS, IVANOVA_HEMATOPOIESIS_EARLY_PROGENITOR, RODWELL_AGING_KIDNEY_UP, Y…	GOBP_ACTIN_FILAMENT_BASED_PROCESS, GOBP_REGULATION_OF_ACTIN_FILAMENT_BASED_PROCESS
GDI2	LysoPC(16:1)	GDI2__LysoPC(16:1)	-0.78087	6.71354e-06	0.00191703	0.12269	1.80481	0.00123562	-1.88413	0.000702979		Glycerophospholipid metabolism	Lipid metabolism			HOUNKPE_HOUSEKEEPING_GENES, LAIHO_COLORECTAL_CANCER_SERRATED_UP, MULLIGHAN_NPM1_MUTATED_SIGNATURE_1_DN, MULLIGHAN_NPM1_MUTATED_SIGNATURE_2_DN, MULLIGHAN_NPM1_SIGNATURE_3_DN, BYSTRYKH_HEMATOPOIESIS_STEM_CELL_AND_BRAIN_QTL_TRANS, THEILGAARD_NEUTROPHIL_AT_SKIN_WOUND_DN, JI_RESPONSE_TO_FSH_DN, BANDRES_RESPONSE_TO_CARMUSTIN_WITHOUT_MGMT_48HR_UP, CHENG_RESPONSE_TO_NICKEL_ACETATE, GAVIN_FOXP3_TARGETS_CL…	GOBP_SMALL_GTPASE_MEDIATED_SIGNAL_TRANSDUCTION, GOBP_NEGATIVE_REGULATION_OF_ORGANELLE_ORGANIZATION, GOBP_VESICLE_MEDIATED_TRANSPORT, GOBP_CELL_PROJECTION_ORGANIZATION, GOBP_CELL_PROJECTION_ASSEMBLY, GOBP_REGULATION_OF_CELL_PROJECTION_ORGANIZATION, GOBP_NEGATIVE_REGULATION_OF_CELL_PROJECTION_ORGANIZATION, GOBP_REGULATION_OF_ORGANELLE_ORGANIZATION, GOBP_PROTEIN_LOCALIZATION_TO_ORGANELLE, GOBP_REGUL…
IGKV2D-28	Hypoxanthine	IGKV2D-28__Hypoxanthine	-0.781739	6.45453e-06	0.00191703	0.117956	-0.583817	0.00834487	1.33673	0.0320753		Purine metabolism	Purine and pyrimidine metabolism/nucleotide metabolism			SMID_BREAST_CANCER_RELAPSE_IN_BONE_DN, SMID_BREAST_CANCER_LUMINAL_B_DN, SMID_BREAST_CANCER_NORMAL_LIKE_UP, SMID_BREAST_CANCER_BASAL_UP, SHEDDEN_LUNG_CANCER_GOOD_SURVIVAL_A12, SALVADOR_MARTIN_PEDIATRIC_TBD_ANTI_TNF_THERAPY_NONRESPONDER_POST_TREATMENT_DN, REACTOME_HEMOSTASIS, REACTOME_ADAPTIVE_IMMUNE_SYSTEM, REACTOME_COMPLEMENT_CASCADE, REACTOME_INITIAL_TRIGGERING_OF_COMPLEMENT, REACTOME_CREATION_O…	GOBP_ADAPTIVE_IMMUNE_RESPONSE, GOBP_IMMUNOGLOBULIN_PRODUCTION, GOBP_PRODUCTION_OF_MOLECULAR_MEDIATOR_OF_IMMUNE_RESPONSE, GOBP_IMMUNE_RESPONSE, GOCC_IMMUNOGLOBULIN_COMPLEX, GOCC_BLOOD_MICROPARTICLE, GOMF_ANTIGEN_BINDING
LDHB	Hypoxanthine	LDHB__Hypoxanthine	0.78087	6.71354e-06	0.00191703	0.12269	1.27644	0.0188806	1.33673	0.0320753	Metabolism > Amino acid metabolism > Glyoxylate metabolism	Purine metabolism	Purine and pyrimidine metabolism/nucleotide metabolism	Bioenergetics	HALLMARK_OXIDATIVE_PHOSPHORYLATION, HALLMARK_P53_PATHWAY	SOGA_COLORECTAL_CANCER_MYC_UP, IBRAHIM_NRF1_UP, KORKOLA_EMBRYONAL_CARCINOMA_UP, KORKOLA_YOLK_SAC_TUMOR_UP, KORKOLA_SEMINOMA_UP, OUELLET_CULTURED_OVARIAN_CANCER_INVASIVE_VS_LMP_UP, ROVERSI_GLIOMA_LOH_REGIONS, NEBEN_AML_WITH_FLT3_OR_NRAS_DN, KIM_MYC_AMPLIFICATION_TARGETS_UP, YANG_BREAST_CANCER_ESR1_DN, MUNSHI_MULTIPLE_MYELOMA_UP, MODY_HIPPOCAMPUS_POSTNATAL, SMID_BREAST_CANCER_RELAPSE_IN_BRAIN_UP, S…	GOBP_ORGANIC_ACID_METABOLIC_PROCESS, GOBP_LACTATE_METABOLIC_PROCESS, GOBP_PYRUVATE_METABOLIC_PROCESS, GOBP_ORGANOPHOSPHATE_METABOLIC_PROCESS, GOBP_NAD_METABOLIC_PROCESS, GOBP_MONOCARBOXYLIC_ACID_METABOLIC_PROCESS, GOBP_SMALL_MOLECULE_METABOLIC_PROCESS, GOBP_NUCLEOBASE_CONTAINING_SMALL_MOLECULE_METABOLIC_PROCESS, GOBP_PYRIDINE_CONTAINING_COMPOUND_METABOLIC_PROCESS, GOBP_ORGANIC_HYDROXY_COMPOUND_ME…
YWHAE	Hypoxanthine	YWHAE__Hypoxanthine	0.78087	6.71354e-06	0.00191703	0.12269	1.24682	0.0323151	1.33673	0.0320753		Purine metabolism	Purine and pyrimidine metabolism/nucleotide metabolism		HALLMARK_MITOTIC_SPINDLE, HALLMARK_MYC_TARGETS_V1	HOUNKPE_HOUSEKEEPING_GENES, SCHLOSSER_SERUM_RESPONSE_AUGMENTED_BY_MYC, JAZAG_TGFB1_SIGNALING_VIA_SMAD4_UP, SCHAEFFER_PROSTATE_DEVELOPMENT_AND_CANCER_BOX2_DN, KAAB_FAILED_HEART_ATRIUM_DN, LU_AGING_BRAIN_DN, WU_HBX_TARGETS_1_DN, WU_HBX_TARGETS_2_UP, SMID_BREAST_CANCER_RELAPSE_IN_BONE_DN, SMID_BREAST_CANCER_BASAL_UP, SPIRA_SMOKERS_LUNG_CANCER_UP, PURBEY_TARGETS_OF_CTBP1_AND_SATB1_UP, PID_HDAC_CLASSI…	GOBP_MAPK_CASCADE, GOBP_MITOTIC_CELL_CYCLE, GOBP_ACTION_POTENTIAL, GOBP_NEURON_MIGRATION, GOBP_REGULATION_OF_HEART_RATE, GOBP_CIRCULATORY_SYSTEM_PROCESS, GOBP_HEART_PROCESS, GOBP_REGULATION_OF_HEART_RATE_BY_CHEMICAL_SIGNAL, GOBP_PROTEIN_DEPHOSPHORYLATION, GOBP_PROTEIN_TARGETING, GOBP_PROTEIN_EXPORT_FROM_NUCLEUS, GOBP_ION_TRANSPORT, GOBP_CATION_TRANSPORT, GOBP_POTASSIUM_ION_TRANSPORT, GOBP_CALCIUM…
SDCBP	PC(P38:3)	SDCBP__PC(P38:3)	-0.78	6.98173e-06	0.00196294	0.127591	-1.49593	0.0129225	1.80644	0.000911341		Glycerophospholipid metabolism	Lipid metabolism		HALLMARK_DNA_REPAIR, HALLMARK_HEME_METABOLISM	IBRAHIM_NRF1_UP, IBRAHIM_NRF2_UP, LAIHO_COLORECTAL_CANCER_SERRATED_UP, LINDGREN_BLADDER_CANCER_CLUSTER_2A_DN, SCHAEFFER_PROSTATE_DEVELOPMENT_6HR_UP, NIKOLSKY_BREAST_CANCER_8Q12_Q22_AMPLICON, DORSAM_HOXA9_TARGETS_DN, ALONSO_METASTASIS_EMT_UP, ALONSO_METASTASIS_NEURAL_UP, ALONSO_METASTASIS_UP, CROONQUIST_NRAS_SIGNALING_UP, REACTOME_DEVELOPMENTAL_BIOLOGY, REACTOME_INNATE_IMMUNE_SYSTEM, REACTOME_EPH_…	GOBP_NEGATIVE_REGULATION_OF_TRANSCRIPTION_BY_RNA_POLYMERASE_II, GOBP_MAPK_CASCADE, GOBP_MITOTIC_CELL_CYCLE, GOBP_EPITHELIAL_TO_MESENCHYMAL_TRANSITION, GOBP_REGULATION_OF_PROTEIN_PHOSPHORYLATION, GOBP_REGULATION_OF_RECEPTOR_INTERNALIZATION, GOBP_NEGATIVE_REGULATION_OF_RECEPTOR_INTERNALIZATION, GOBP_PROTEOLYSIS, GOBP_PROTEIN_TARGETING, GOBP_PROTEIN_TARGETING_TO_MEMBRANE, GOBP_INTRACELLULAR_PROTEIN_…
RNH1	LysoPC(16:0)	RNH1__LysoPC(16:0)	-0.77913	7.25936e-06	0.00198007	0.132665	1.38122	0.0195056	-1.84116	0.00175574		Glycerophospholipid metabolism	Lipid metabolism		HALLMARK_IL2_STAT5_SIGNALING	SCHLOSSER_SERUM_RESPONSE_AUGMENTED_BY_MYC, MARTORIATI_MDM4_TARGETS_NEUROEPITHELIUM_DN, JAZAG_TGFB1_SIGNALING_DN, ROSS_AML_WITH_MLL_FUSIONS, WEIGEL_OXIDATIVE_STRESS_BY_TBH_AND_H2O2, DELLA_RESPONSE_TO_TSA_AND_BUTYRATE, TOOKER_GEMCITABINE_RESISTANCE_UP, MEISSNER_NPC_HCP_WITH_H3_UNMETHYLATED, BRUINS_UVC_RESPONSE_VIA_TP53_GROUP_A, IVANOVSKA_MIR106B_TARGETS, LINSLEY_MIR16_TARGETS, VANLOO_SP3_TARGETS_DN…	GOBP_VASCULATURE_DEVELOPMENT, GOBP_RNA_CATABOLIC_PROCESS, GOBP_MRNA_CATABOLIC_PROCESS, GOBP_MACROMOLECULE_CATABOLIC_PROCESS, GOBP_NEGATIVE_REGULATION_OF_GENE_EXPRESSION, GOBP_MRNA_METABOLIC_PROCESS, GOBP_REGULATION_OF_ANATOMICAL_STRUCTURE_MORPHOGENESIS, GOBP_TUBE_MORPHOGENESIS, GOBP_TUBE_DEVELOPMENT, GOBP_NEGATIVE_REGULATION_OF_CATALYTIC_ACTIVITY, GOBP_NEGATIVE_REGULATION_OF_MOLECULAR_FUNCTION, G…
YWHAB	Inosine	YWHAB__Inosine	0.77913	7.25936e-06	0.00198007	0.132665	1.28835	0.0325263	2.16016	0.000244573		Purine metabolism	Purine and pyrimidine metabolism/nucleotide metabolism		HALLMARK_PI3K_AKT_MTOR_SIGNALING	HOUNKPE_HOUSEKEEPING_GENES, IBRAHIM_NRF2_UP, WIKMAN_ASBESTOS_LUNG_CANCER_UP, GINESTIER_BREAST_CANCER_20Q13_AMPLIFICATION_UP, MULLIGHAN_NPM1_SIGNATURE_3_UP, DARWICHE_SKIN_TUMOR_PROMOTER_UP, DARWICHE_PAPILLOMA_RISK_LOW_UP, DARWICHE_PAPILLOMA_RISK_HIGH_DN, DARWICHE_SQUAMOUS_CELL_CARCINOMA_UP, NIKOLSKY_BREAST_CANCER_20Q12_Q13_AMPLICON, FAELT_B_CLL_WITH_VH3_21_DN, CHAUHAN_RESPONSE_TO_METHOXYESTRADIOL_…	GOBP_PROTEIN_DEPHOSPHORYLATION, GOBP_PROTEIN_TARGETING, GOBP_INTRACELLULAR_PROTEIN_TRANSPORT, GOBP_G_PROTEIN_COUPLED_RECEPTOR_SIGNALING_PATHWAY, GOBP_REGULATION_OF_G_PROTEIN_COUPLED_RECEPTOR_SIGNALING_PATHWAY, GOBP_NEGATIVE_REGULATION_OF_PHOSPHORUS_METABOLIC_PROCESS, GOBP_DEPHOSPHORYLATION, GOBP_NEGATIVE_REGULATION_OF_SIGNALING, GOBP_REGULATION_OF_PROTEIN_MODIFICATION_PROCESS, GOBP_NEGATIVE_REGUL…
MDH1	Inosine	MDH1__Inosine	0.777391	7.84416e-06	0.00210812	0.143352	1.43231	0.0100398	2.16016	0.000244573		Purine metabolism	Purine and pyrimidine metabolism/nucleotide metabolism	Bioenergetics	HALLMARK_FATTY_ACID_METABOLISM, HALLMARK_OXIDATIVE_PHOSPHORYLATION, HALLMARK_GLYCOLYSIS	CHOI_ATL_CHRONIC_VS_ACUTE_DN, HU_ANGIOGENESIS_DN, RICKMAN_TUMOR_DIFFERENTIATED_WELL_VS_POORLY_UP, KENNY_CTNNB1_TARGETS_DN, MODY_HIPPOCAMPUS_POSTNATAL, IVANOVA_HEMATOPOIESIS_INTERMEDIATE_PROGENITOR, DURCHDEWALD_SKIN_CARCINOGENESIS_UP, GAVIN_FOXP3_TARGETS_CLUSTER_T7, ALONSO_METASTASIS_UP, CHAUHAN_RESPONSE_TO_METHOXYESTRADIOL_DN, FONTAINE_FOLLICULAR_THYROID_ADENOMA_DN, VERHAAK_GLIOBLASTOMA_NEURAL, B…	GOBP_ORGANIC_ACID_METABOLIC_PROCESS, GOBP_GENERATION_OF_PRECURSOR_METABOLITES_AND_ENERGY, GOBP_TRICARBOXYLIC_ACID_CYCLE, GOBP_OXALOACETATE_METABOLIC_PROCESS, GOBP_MALATE_METABOLIC_PROCESS, GOBP_NADH_METABOLIC_PROCESS, GOBP_NADP_METABOLIC_PROCESS, GOBP_AEROBIC_RESPIRATION, GOBP_ENERGY_DERIVATION_BY_OXIDATION_OF_ORGANIC_COMPOUNDS, GOBP_ORGANOPHOSPHATE_METABOLIC_PROCESS, GOBP_DICARBOXYLIC_ACID_METAB…
C4BPB	115.027@1.04_ANPNEG	C4BPB__115.027@1.04_ANPNEG	0.774783	8.79968e-06	0.00217316	0.160814	-1.04991	0.00586255	-1.37415	0.0223961					HALLMARK_COMPLEMENT, HALLMARK_UV_RESPONSE_UP	RODRIGUES_DCC_TARGETS_UP, SABATES_COLORECTAL_ADENOMA_UP, TSUNODA_CISPLATIN_RESISTANCE_DN, WOOD_EBV_EBNA1_TARGETS_DN, KIM_LIVER_CANCER_POOR_SURVIVAL_DN, PID_HNF3A_PATHWAY, REACTOME_COMPLEMENT_CASCADE, REACTOME_INNATE_IMMUNE_SYSTEM, GRADE_COLON_AND_RECTAL_CANCER_UP, DODD_NASOPHARYNGEAL_CARCINOMA_UP, HSIAO_LIVER_SPECIFIC_GENES, BROWNE_HCMV_INFECTION_20HR_UP, SU_LIVER, BROWNE_HCMV_INFECTION_10HR_UP, …	GOBP_ADAPTIVE_IMMUNE_RESPONSE, GOBP_IMMUNE_EFFECTOR_PROCESS, GOBP_ACTIVATION_OF_IMMUNE_RESPONSE, GOBP_LEUKOCYTE_MEDIATED_IMMUNITY, GOBP_LYMPHOCYTE_MEDIATED_IMMUNITY, GOBP_HUMORAL_IMMUNE_RESPONSE_MEDIATED_BY_CIRCULATING_IMMUNOGLOBULIN, GOBP_ADAPTIVE_IMMUNE_RESPONSE_BASED_ON_SOMATIC_RECOMBINATION_OF_IMMUNE_RECEPTORS_BUILT_FROM_IMMUNOGLOBULIN_SUPERFAMILY_DOMAINS, GOBP_REGULATION_OF_IMMUNE_SYSTEM_PRO…
EPB41	Inosine	EPB41__Inosine	0.774783	8.79968e-06	0.00217316	0.160814	2.45793	0.0121084	2.16016	0.000244573		Purine metabolism	Purine and pyrimidine metabolism/nucleotide metabolism		HALLMARK_MITOTIC_SPINDLE, HALLMARK_HEME_METABOLISM	BERTUCCI_MEDULLARY_VS_DUCTAL_BREAST_CANCER_UP, DEURIG_T_CELL_PROLYMPHOCYTIC_LEUKEMIA_UP, BOGNI_TREATMENT_RELATED_MYELOID_LEUKEMIA_UP, ZHOU_INFLAMMATORY_RESPONSE_FIMA_DN, LASTOWSKA_NEUROBLASTOMA_COPY_NUMBER_DN, PEREZ_TP53_TARGETS, PEREZ_TP63_TARGETS, PEREZ_TP53_AND_TP63_TARGETS, RASHI_RESPONSE_TO_IONIZING_RADIATION_5, WEI_MIR34A_TARGETS, RICKMAN_TUMOR_DIFFERENTIATED_WELL_VS_POORLY_UP, SU_PANCREAS,…	GOBP_CELL_MORPHOGENESIS, GOBP_ION_TRANSPORT, GOBP_CATION_TRANSPORT, GOBP_CALCIUM_ION_TRANSPORT, GOBP_CYTOSKELETON_ORGANIZATION, GOBP_CELL_CYCLE, GOBP_DIGESTION, GOBP_REGULATION_OF_CELL_SHAPE, GOBP_REGULATION_OF_METAL_ION_TRANSPORT, GOBP_DIGESTIVE_SYSTEM_PROCESS, GOBP_REGULATION_OF_ANATOMICAL_STRUCTURE_MORPHOGENESIS, GOBP_REGULATION_OF_CELL_MORPHOGENESIS, GOBP_METAL_ION_TRANSPORT, GOBP_ACTIN_FILAM…
GDI1	Inosine	GDI1__Inosine	0.774783	8.79968e-06	0.00217316	0.160814	1.83454	0.00342879	2.16016	0.000244573		Purine metabolism	Purine and pyrimidine metabolism/nucleotide metabolism			HATADA_METHYLATED_IN_LUNG_CANCER_UP, LIAO_METASTASIS, YU_MYC_TARGETS_DN, MARCHINI_TRABECTEDIN_RESISTANCE_UP, BANDRES_RESPONSE_TO_CARMUSTIN_WITHOUT_MGMT_24HR_UP, JIANG_AGING_HYPOTHALAMUS_DN, JOSEPH_RESPONSE_TO_SODIUM_BUTYRATE_UP, MATZUK_POSTIMPLANTATION_AND_POSTPARTUM, MATZUK_MALE_REPRODUCTION_SERTOLI, BANDRES_RESPONSE_TO_CARMUSTIN_MGMT_24HR_UP, REACTOME_MEMBRANE_TRAFFICKING, REACTOME_VESICLE_MEDI…	GOBP_CELL_MORPHOGENESIS, GOBP_CELL_MORPHOGENESIS_INVOLVED_IN_DIFFERENTIATION, GOBP_PROTEIN_TARGETING, GOBP_PROTEIN_TARGETING_TO_MEMBRANE, GOBP_INTRACELLULAR_PROTEIN_TRANSPORT, GOBP_SMALL_GTPASE_MEDIATED_SIGNAL_TRANSDUCTION, GOBP_RAS_PROTEIN_SIGNAL_TRANSDUCTION, GOBP_REGULATION_OF_CELL_SIZE, GOBP_RESPONSE_TO_INORGANIC_SUBSTANCE, GOBP_RESPONSE_TO_METAL_ION, GOBP_POSITIVE_REGULATION_OF_CELL_DEVELOPM…
RNH1	Hypoxanthine	RNH1__Hypoxanthine	0.774783	8.79968e-06	0.00217316	0.160814	1.38122	0.0195056	1.33673	0.0320753		Purine metabolism	Purine and pyrimidine metabolism/nucleotide metabolism		HALLMARK_IL2_STAT5_SIGNALING	SCHLOSSER_SERUM_RESPONSE_AUGMENTED_BY_MYC, MARTORIATI_MDM4_TARGETS_NEUROEPITHELIUM_DN, JAZAG_TGFB1_SIGNALING_DN, ROSS_AML_WITH_MLL_FUSIONS, WEIGEL_OXIDATIVE_STRESS_BY_TBH_AND_H2O2, DELLA_RESPONSE_TO_TSA_AND_BUTYRATE, TOOKER_GEMCITABINE_RESISTANCE_UP, MEISSNER_NPC_HCP_WITH_H3_UNMETHYLATED, BRUINS_UVC_RESPONSE_VIA_TP53_GROUP_A, IVANOVSKA_MIR106B_TARGETS, LINSLEY_MIR16_TARGETS, VANLOO_SP3_TARGETS_DN…	GOBP_VASCULATURE_DEVELOPMENT, GOBP_RNA_CATABOLIC_PROCESS, GOBP_MRNA_CATABOLIC_PROCESS, GOBP_MACROMOLECULE_CATABOLIC_PROCESS, GOBP_NEGATIVE_REGULATION_OF_GENE_EXPRESSION, GOBP_MRNA_METABOLIC_PROCESS, GOBP_REGULATION_OF_ANATOMICAL_STRUCTURE_MORPHOGENESIS, GOBP_TUBE_MORPHOGENESIS, GOBP_TUBE_DEVELOPMENT, GOBP_NEGATIVE_REGULATION_OF_CATALYTIC_ACTIVITY, GOBP_NEGATIVE_REGULATION_OF_MOLECULAR_FUNCTION, G…
RP2	Hypoxanthine	RP2__Hypoxanthine	0.774783	8.79968e-06	0.00217316	0.160814	1.96255	0.00131311	1.33673	0.0320753		Purine metabolism	Purine and pyrimidine metabolism/nucleotide metabolism			BLANCO_MELO_BETA_INTERFERON_TREATED_BRONCHIAL_EPITHELIAL_CELLS_UP, BLANCO_MELO_BRONCHIAL_EPITHELIAL_CELLS_INFLUENZA_A_DEL_NS1_INFECTION_UP, LIU_SOX4_TARGETS_UP, WANG_CLIM2_TARGETS_DN, GAUSSMANN_MLL_AF4_FUSION_TARGETS_A_UP, CROONQUIST_NRAS_SIGNALING_UP, MIKKELSEN_ES_ICP_WITH_H3K4ME3, MIKKELSEN_NPC_ICP_WITH_H3K4ME3, GABRIELY_MIR21_TARGETS, PEDRIOLI_MIR31_TARGETS_UP, JINESH_BLEBBISHIELD_TO_IMMUNE_CE…	GOBP_PROTEIN_FOLDING, GOBP_POST_GOLGI_VESICLE_MEDIATED_TRANSPORT, GOBP_POST_CHAPERONIN_TUBULIN_FOLDING_PATHWAY, GOBP_SENSORY_PERCEPTION, GOBP_VESICLE_MEDIATED_TRANSPORT, GOBP_CELL_PROJECTION_ORGANIZATION, GOBP_CELL_PROJECTION_ASSEMBLY, GOBP_CILIUM_ORGANIZATION, GOBP_ESTABLISHMENT_OF_PROTEIN_LOCALIZATION, GOBP_GOLGI_VESICLE_TRANSPORT, GOBP_NERVOUS_SYSTEM_PROCESS, GOBP_SENSORY_PERCEPTION_OF_LIGHT_S…
YWHAH	Hypoxanthine	YWHAH__Hypoxanthine	0.775652	8.47031e-06	0.00217316	0.154795	1.38345	0.0182445	1.33673	0.0320753		Purine metabolism	Purine and pyrimidine metabolism/nucleotide metabolism		HALLMARK_APICAL_JUNCTION, HALLMARK_FATTY_ACID_METABOLISM, HALLMARK_PEROXISOME	GNATENKO_PLATELET_SIGNATURE, MOREIRA_RESPONSE_TO_TSA_UP, SESTO_RESPONSE_TO_UV_C0, WEIGEL_OXIDATIVE_STRESS_BY_HNE_AND_TBH, GHO_ATF5_TARGETS_DN, AGUIRRE_PANCREATIC_CANCER_COPY_NUMBER_DN, MEBARKI_HCC_PROGENITOR_FZD8CRD_UP, BIOCARTA_PLK3_PATHWAY, BIOCARTA_CDC25_PATHWAY, BIOCARTA_MITR_PATHWAY, REACTOME_APOPTOSIS, REACTOME_INTRINSIC_PATHWAY_FOR_APOPTOSIS, REACTOME_ACTIVATION_OF_BAD_AND_TRANSLOCATION_TO…	GOBP_CELL_MORPHOGENESIS, GOBP_CELL_MORPHOGENESIS_INVOLVED_IN_DIFFERENTIATION, GOBP_ACTION_POTENTIAL, GOBP_REGULATION_OF_SODIUM_ION_TRANSPORT, GOBP_LIPID_METABOLIC_PROCESS, GOBP_STEROID_CATABOLIC_PROCESS, GOBP_ION_TRANSPORT, GOBP_CATION_TRANSPORT, GOBP_SODIUM_ION_TRANSPORT, GOBP_INTRACELLULAR_PROTEIN_TRANSPORT, GOBP_CELL_CELL_SIGNALING, GOBP_CENTRAL_NERVOUS_SYSTEM_DEVELOPMENT, GOBP_STEROID_METABOL…
AMBP	Hypoxanthine	AMBP__Hypoxanthine	-0.771304	1.02335e-05	0.00237038	0.187016	-0.74734	0.012402	1.33673	0.0320753		Purine metabolism	Purine and pyrimidine metabolism/nucleotide metabolism			BLANCO_MELO_HUMAN_PARAINFLUENZA_VIRUS_3_INFECTION_A594_CELLS_DN, BLANCO_MELO_RESPIRATORY_SYNCYTIAL_VIRUS_INFECTION_A594_CELLS_DN, BLANCO_MELO_COVID19_SARS_COV_2_INFECTION_A594_ACE2_EXPRESSING_CELLS_DN, BLANCO_MELO_COVID19_SARS_COV_2_INFECTION_A594_ACE2_EXPRESSING_CELLS_RUXOLITINIB_DN, RIGGINS_TAMOXIFEN_RESISTANCE_UP, MATZUK_CUMULUS_EXPANSION, SERVITJA_ISLET_HNF1A_TARGETS_DN, NABA_ECM_REGULATORS, …	GOBP_REPRODUCTION, GOBP_MAPK_CASCADE, GOBP_REGULATION_OF_IMMUNE_SYSTEM_PROCESS, GOBP_NEGATIVE_REGULATION_OF_IMMUNE_SYSTEM_PROCESS, GOBP_PROTEOLYSIS, GOBP_PORPHYRIN_CONTAINING_COMPOUND_METABOLIC_PROCESS, GOBP_IMMUNE_RESPONSE, GOBP_CELL_ADHESION, GOBP_JNK_CASCADE, GOBP_MACROMOLECULE_CATABOLIC_PROCESS, GOBP_NEGATIVE_REGULATION_OF_PEPTIDASE_ACTIVITY, GOBP_NEGATIVE_REGULATION_OF_SIGNALING, GOBP_REGULA…
C4BPA	115.027@1.04_ANPNEG	C4BPA__115.027@1.04_ANPNEG	0.771304	1.02335e-05	0.00237038	0.187016	-1.08475	0.00178362	-1.37415	0.0223961						TARTE_PLASMA_CELL_VS_PLASMABLAST_UP, KAYO_AGING_MUSCLE_UP, KYNG_RESPONSE_TO_H2O2, KONDO_PROSTATE_CANCER_WITH_H3K27ME3, VILLANUEVA_LIVER_CANCER_KRT19_DN, REACTOME_COMPLEMENT_CASCADE, REACTOME_INNATE_IMMUNE_SYSTEM, GAJATE_RESPONSE_TO_TRABECTEDIN_UP, CREIGHTON_ENDOCRINE_THERAPY_RESISTANCE_3, COLINA_TARGETS_OF_4EBP1_AND_4EBP2, WANG_MLL_TARGETS, LEE_LIVER_CANCER_CIPROFIBRATE_DN, LEE_LIVER_CANCER_MYC_T…	GOBP_ADAPTIVE_IMMUNE_RESPONSE, GOBP_IMMUNE_EFFECTOR_PROCESS, GOBP_ACTIVATION_OF_IMMUNE_RESPONSE, GOBP_LEUKOCYTE_MEDIATED_IMMUNITY, GOBP_LYMPHOCYTE_MEDIATED_IMMUNITY, GOBP_HUMORAL_IMMUNE_RESPONSE_MEDIATED_BY_CIRCULATING_IMMUNOGLOBULIN, GOBP_ADAPTIVE_IMMUNE_RESPONSE_BASED_ON_SOMATIC_RECOMBINATION_OF_IMMUNE_RECEPTORS_BUILT_FROM_IMMUNOGLOBULIN_SUPERFAMILY_DOMAINS, GOBP_REGULATION_OF_IMMUNE_SYSTEM_PRO…		neutrophil
E9PNW4	Inosine	E9PNW4__Inosine	0.769565	1.1025e-05	0.00237038	0.201482	1.85314	0.00123562	2.16016	0.000244573		Purine metabolism	Purine and pyrimidine metabolism/nucleotide metabolism
GDI2	Inosine	GDI2__Inosine	0.771304	1.02335e-05	0.00237038	0.187016	1.80481	0.00123562	2.16016	0.000244573		Purine metabolism	Purine and pyrimidine metabolism/nucleotide metabolism			HOUNKPE_HOUSEKEEPING_GENES, LAIHO_COLORECTAL_CANCER_SERRATED_UP, MULLIGHAN_NPM1_MUTATED_SIGNATURE_1_DN, MULLIGHAN_NPM1_MUTATED_SIGNATURE_2_DN, MULLIGHAN_NPM1_SIGNATURE_3_DN, BYSTRYKH_HEMATOPOIESIS_STEM_CELL_AND_BRAIN_QTL_TRANS, THEILGAARD_NEUTROPHIL_AT_SKIN_WOUND_DN, JI_RESPONSE_TO_FSH_DN, BANDRES_RESPONSE_TO_CARMUSTIN_WITHOUT_MGMT_48HR_UP, CHENG_RESPONSE_TO_NICKEL_ACETATE, GAVIN_FOXP3_TARGETS_CL…	GOBP_SMALL_GTPASE_MEDIATED_SIGNAL_TRANSDUCTION, GOBP_NEGATIVE_REGULATION_OF_ORGANELLE_ORGANIZATION, GOBP_VESICLE_MEDIATED_TRANSPORT, GOBP_CELL_PROJECTION_ORGANIZATION, GOBP_CELL_PROJECTION_ASSEMBLY, GOBP_REGULATION_OF_CELL_PROJECTION_ORGANIZATION, GOBP_NEGATIVE_REGULATION_OF_CELL_PROJECTION_ORGANIZATION, GOBP_REGULATION_OF_ORGANELLE_ORGANIZATION, GOBP_PROTEIN_LOCALIZATION_TO_ORGANELLE, GOBP_REGUL…
GNAZ	Dihydroorotic Acid	GNAZ__Dihydroorotic Acid	-0.769565	1.1025e-05	0.00237038	0.201482	1.22413	0.0172804	-1.41742	0.01267		Pyrimidine metabolism	Purine and pyrimidine metabolism/nucleotide metabolism			KIM_MYCN_AMPLIFICATION_TARGETS_UP, MEISSNER_NPC_HCP_WITH_H3K4ME2, BRUINS_UVC_RESPONSE_VIA_TP53_GROUP_A, GRYDER_PAX3FOXO1_ENHANCERS_IN_TADS, GRYDER_PAX3FOXO1_ENHANCERS_KO_DOWN, DESERT_STEM_CELL_HEPATOCELLULAR_CARCINOMA_SUBCLASS_UP, REACTOME_SIGNALING_BY_GPCR, REACTOME_G_ALPHA_S_SIGNALLING_EVENTS, REACTOME_G_ALPHA_I_SIGNALLING_EVENTS, REACTOME_G_ALPHA_Z_SIGNALLING_EVENTS, REACTOME_INFECTIOUS_DISEAS…	GOBP_G_PROTEIN_COUPLED_RECEPTOR_SIGNALING_PATHWAY, GOBP_ADENYLATE_CYCLASE_MODULATING_G_PROTEIN_COUPLED_RECEPTOR_SIGNALING_PATHWAY, GOBP_ADENYLATE_CYCLASE_INHIBITING_G_PROTEIN_COUPLED_RECEPTOR_SIGNALING_PATHWAY, GOBP_SEROTONIN_RECEPTOR_SIGNALING_PATHWAY, GOBP_RESPONSE_TO_ENDOGENOUS_STIMULUS, GOBP_RESPONSE_TO_ORGANIC_CYCLIC_COMPOUND, GOBP_CELLULAR_RESPONSE_TO_ORGANIC_CYCLIC_COMPOUND, GOBP_CELLULAR_…
GNB4	Taurine	GNB4__Taurine	0.769565	1.1025e-05	0.00237038	0.201482	0.846221	0.0381023	1.30909	0.0165759		Taurine and hypotaurine metabolism	Amino acids		HALLMARK_COMPLEMENT	LIU_OVARIAN_CANCER_TUMORS_AND_XENOGRAFTS_XDGS_DN, BLANCO_MELO_BETA_INTERFERON_TREATED_BRONCHIAL_EPITHELIAL_CELLS_UP, BLANCO_MELO_BRONCHIAL_EPITHELIAL_CELLS_INFLUENZA_A_DEL_NS1_INFECTION_UP, GINESTIER_BREAST_CANCER_ZNF217_AMPLIFIED_UP, LIANG_HEMATOPOIESIS_STEM_CELL_NUMBER_LARGE_VS_TINY_UP, BYSTRYKH_HEMATOPOIESIS_STEM_CELL_QTL_CIS, COATES_MACROPHAGE_M1_VS_M2_UP, MCGARVEY_SILENCED_BY_METHYLATION_IN_…	GOBP_G_PROTEIN_COUPLED_RECEPTOR_SIGNALING_PATHWAY, GOBP_CENTRAL_NERVOUS_SYSTEM_DEVELOPMENT, GOBP_SUBSTANTIA_NIGRA_DEVELOPMENT, GOBP_MIDBRAIN_DEVELOPMENT, GOBP_NEURAL_NUCLEUS_DEVELOPMENT, GOBP_HEAD_DEVELOPMENT, GOCC_VACUOLE, GOCC_VACUOLAR_MEMBRANE, GOCC_CYTOPLASMIC_SIDE_OF_PLASMA_MEMBRANE, GOCC_EXTRINSIC_COMPONENT_OF_PLASMA_MEMBRANE, GOCC_EXTRINSIC_COMPONENT_OF_MEMBRANE, GOCC_EXTRINSIC_COMPONENT_O…
HBB	Inosine	HBB__Inosine	0.769565	1.1025e-05	0.00237038	0.201482	1.41415	0.0243994	2.16016	0.000244573		Purine metabolism	Purine and pyrimidine metabolism/nucleotide metabolism		HALLMARK_HEME_METABOLISM	LIU_OVARIAN_CANCER_TUMORS_AND_XENOGRAFTS_XDGS_DN, VECCHI_GASTRIC_CANCER_ADVANCED_VS_EARLY_DN, TONKS_TARGETS_OF_RUNX1_RUNX1T1_FUSION_MONOCYTE_DN, TONKS_TARGETS_OF_RUNX1_RUNX1T1_FUSION_SUSTAINED_IN_MONOCYTE_DN, WAMUNYOKOLI_OVARIAN_CANCER_LMP_DN, WAMUNYOKOLI_OVARIAN_CANCER_GRADES_1_2_DN, HAHTOLA_SEZARY_SYNDROM_UP, GNATENKO_PLATELET_SIGNATURE, GUO_HEX_TARGETS_DN, CHEN_LVAD_SUPPORT_OF_FAILING_HEART_DN…	GOBP_RESPONSE_TO_REACTIVE_OXYGEN_SPECIES, GOBP_CELL_ACTIVATION, GOBP_CIRCULATORY_SYSTEM_PROCESS, GOBP_RENAL_SYSTEM_PROCESS, GOBP_VASCULAR_PROCESS_IN_CIRCULATORY_SYSTEM, GOBP_RESPONSE_TO_OXIDATIVE_STRESS, GOBP_CELL_ADHESION, GOBP_HEMOSTASIS, GOBP_REGULATION_OF_BLOOD_PRESSURE, GOBP_RESPONSE_TO_WOUNDING, GOBP_RESPONSE_TO_TOXIC_SUBSTANCE, GOBP_RESPONSE_TO_INORGANIC_SUBSTANCE, GOBP_REGULATION_OF_CELL_…
HBD	Hypoxanthine	HBD__Hypoxanthine	0.770435	1.06227e-05	0.00237038	0.19413	1.38191	0.0273998	1.33673	0.0320753		Purine metabolism	Purine and pyrimidine metabolism/nucleotide metabolism		HALLMARK_HEME_METABOLISM	HAHTOLA_SEZARY_SYNDROM_UP, HAHTOLA_MYCOSIS_FUNGOIDES_UP, HUMMERICH_MALIGNANT_SKIN_TUMOR_UP, TARTE_PLASMA_CELL_VS_PLASMABLAST_UP, HAHTOLA_CTCL_CUTANEOUS, CHANDRAN_METASTASIS_UP, MANNE_COVID19_NONICU_VS_HEALTHY_DONOR_PLATELETS_UP, MANNE_COVID19_COMBINED_COHORT_VS_HEALTHY_DONOR_PLATELETS_UP, REACTOME_HEMOSTASIS, REACTOME_FACTORS_INVOLVED_IN_MEGAKARYOCYTE_DEVELOPMENT_AND_PLATELET_PRODUCTION, DIAZ_CHR…	GOBP_RESPONSE_TO_TOXIC_SUBSTANCE, GOBP_REGULATION_OF_CELL_DEATH, GOBP_POSITIVE_REGULATION_OF_CELL_DEATH, GOBP_GAS_TRANSPORT, GOBP_CARBON_DIOXIDE_TRANSPORT, GOBP_OXYGEN_TRANSPORT, GOBP_ONE_CARBON_COMPOUND_TRANSPORT, GOBP_HYDROGEN_PEROXIDE_METABOLIC_PROCESS, GOBP_HYDROGEN_PEROXIDE_CATABOLIC_PROCESS, GOBP_REACTIVE_OXYGEN_SPECIES_METABOLIC_PROCESS, GOBP_CELLULAR_RESPONSE_TO_TOXIC_SUBSTANCE, GOBP_DETO…
KRAS	Hypoxanthine	KRAS__Hypoxanthine	0.770435	1.06227e-05	0.00237038	0.19413	1.17133	0.0472339	1.33673	0.0320753		Purine metabolism	Purine and pyrimidine metabolism/nucleotide metabolism			HOUNKPE_HOUSEKEEPING_GENES, KORKOLA_EMBRYONAL_CARCINOMA_UP, ODONNELL_TFRC_TARGETS_UP, TAKADA_GASTRIC_CANCER_COPY_NUMBER_UP, MYLLYKANGAS_AMPLIFICATION_HOT_SPOT_2, YANAGIHARA_ESX1_TARGETS, DING_LUNG_CANCER_MUTATED_SIGNIFICANTLY, SWEET_KRAS_TARGETS_DN, HU_GENOTOXIN_ACTION_DIRECT_VS_INDIRECT_4HR, LIN_MELANOMA_COPY_NUMBER_UP, BRUECKNER_TARGETS_OF_MIRLET7A3_UP, GRESHOCK_CANCER_COPY_NUMBER_UP, BOYLAN_MU…	GOBP_MAPK_CASCADE, GOBP_MORPHOGENESIS_OF_A_BRANCHING_STRUCTURE, GOBP_TISSUE_HOMEOSTASIS, GOBP_REGULATION_OF_PROTEIN_PHOSPHORYLATION, GOBP_MORPHOGENESIS_OF_AN_EPITHELIUM, GOBP_APOPTOTIC_PROCESS, GOBP_CYTOSKELETON_ORGANIZATION, GOBP_SMALL_GTPASE_MEDIATED_SIGNAL_TRANSDUCTION, GOBP_RAS_PROTEIN_SIGNAL_TRANSDUCTION, GOBP_CELL_CELL_SIGNALING, GOBP_CENTRAL_NERVOUS_SYSTEM_DEVELOPMENT, GOBP_MUSCLE_ORGAN_DE…
LDHB	Inosine	LDHB__Inosine	0.769565	1.1025e-05	0.00237038	0.201482	1.27644	0.0188806	2.16016	0.000244573	Metabolism > Amino acid metabolism > Glyoxylate metabolism	Purine metabolism	Purine and pyrimidine metabolism/nucleotide metabolism	Bioenergetics	HALLMARK_OXIDATIVE_PHOSPHORYLATION, HALLMARK_P53_PATHWAY	SOGA_COLORECTAL_CANCER_MYC_UP, IBRAHIM_NRF1_UP, KORKOLA_EMBRYONAL_CARCINOMA_UP, KORKOLA_YOLK_SAC_TUMOR_UP, KORKOLA_SEMINOMA_UP, OUELLET_CULTURED_OVARIAN_CANCER_INVASIVE_VS_LMP_UP, ROVERSI_GLIOMA_LOH_REGIONS, NEBEN_AML_WITH_FLT3_OR_NRAS_DN, KIM_MYC_AMPLIFICATION_TARGETS_UP, YANG_BREAST_CANCER_ESR1_DN, MUNSHI_MULTIPLE_MYELOMA_UP, MODY_HIPPOCAMPUS_POSTNATAL, SMID_BREAST_CANCER_RELAPSE_IN_BRAIN_UP, S…	GOBP_ORGANIC_ACID_METABOLIC_PROCESS, GOBP_LACTATE_METABOLIC_PROCESS, GOBP_PYRUVATE_METABOLIC_PROCESS, GOBP_ORGANOPHOSPHATE_METABOLIC_PROCESS, GOBP_NAD_METABOLIC_PROCESS, GOBP_MONOCARBOXYLIC_ACID_METABOLIC_PROCESS, GOBP_SMALL_MOLECULE_METABOLIC_PROCESS, GOBP_NUCLEOBASE_CONTAINING_SMALL_MOLECULE_METABOLIC_PROCESS, GOBP_PYRIDINE_CONTAINING_COMPOUND_METABOLIC_PROCESS, GOBP_ORGANIC_HYDROXY_COMPOUND_ME…
PIGR	1-Methylguanine	PIGR__1-Methylguanine	0.769565	1.1025e-05	0.00237038	0.201482	-0.899092	0.00528078	-1.00037	0.0336862		Nucleotide methylation	Purine and pyrimidine metabolism/nucleotide metabolism		HALLMARK_KRAS_SIGNALING_UP	BLANCO_MELO_COVID19_SARS_COV_2_INFECTION_A594_ACE2_EXPRESSING_CELLS_UP, BLANCO_MELO_COVID19_SARS_COV_2_INFECTION_A594_ACE2_EXPRESSING_CELLS_RUXOLITINIB_UP, SENGUPTA_NASOPHARYNGEAL_CARCINOMA_WITH_LMP1_DN, TURASHVILI_BREAST_DUCTAL_CARCINOMA_VS_DUCTAL_NORMAL_DN, TURASHVILI_BREAST_DUCTAL_CARCINOMA_VS_LOBULAR_NORMAL_DN, TURASHVILI_BREAST_LOBULAR_CARCINOMA_VS_LOBULAR_NORMAL_UP, RICKMAN_HEAD_AND_NECK_CA…	GOBP_TISSUE_HOMEOSTASIS, GOBP_RETINA_HOMEOSTASIS, GOBP_ORGAN_OR_TISSUE_SPECIFIC_IMMUNE_RESPONSE, GOBP_REGULATION_OF_IMMUNE_SYSTEM_PROCESS, GOBP_IMMUNE_RESPONSE_REGULATING_SIGNALING_PATHWAY, GOBP_IMMUNE_RESPONSE_REGULATING_CELL_SURFACE_RECEPTOR_SIGNALING_PATHWAY, GOBP_IMMUNE_RESPONSE, GOBP_ENZYME_LINKED_RECEPTOR_PROTEIN_SIGNALING_PATHWAY, GOBP_TRANSMEMBRANE_RECEPTOR_PROTEIN_TYROSINE_KINASE_SIGNALI…
ARPC4	Methionine Lactamide	ARPC4__Methionine Lactamide	-0.768696	1.14407e-05	0.00240321	0.209079	1.46312	0.0311144	-1.29453	0.0332221		Cysteine and methionine metabolism, from msms fragmentation	Amino acids			MULLIGHAN_MLL_SIGNATURE_1_UP, MULLIGHAN_MLL_SIGNATURE_2_UP, ELVIDGE_HYPOXIA_DN, SCHLOSSER_SERUM_RESPONSE_UP, SPIELMAN_LYMPHOBLAST_EUROPEAN_VS_ASIAN_2FC_UP, AMIT_EGF_RESPONSE_240_HELA, SCHUHMACHER_MYC_TARGETS_DN, NOUZOVA_TRETINOIN_AND_H4_ACETYLATION, TAKAO_RESPONSE_TO_UVB_RADIATION_DN, SMID_BREAST_CANCER_BASAL_UP, SASSON_RESPONSE_TO_GONADOTROPHINS_DN, SASSON_RESPONSE_TO_FORSKOLIN_UP, BRUINS_UVC_RE…	GOBP_CYTOSKELETON_ORGANIZATION, GOBP_ACTIN_FILAMENT_ORGANIZATION, GOBP_ACTIN_POLYMERIZATION_OR_DEPOLYMERIZATION, GOBP_ACTIN_FILAMENT_BASED_PROCESS, GOBP_REGULATION_OF_ACTIN_FILAMENT_LENGTH, GOBP_REGULATION_OF_PROTEIN_POLYMERIZATION, GOBP_REGULATION_OF_CELLULAR_COMPONENT_SIZE, GOBP_REGULATION_OF_ACTIN_FILAMENT_BASED_PROCESS, GOBP_REGULATION_OF_ORGANELLE_ORGANIZATION, GOBP_ARP2_3_COMPLEX_MEDIATED_A…
SELENBP1	Pyruvate	SELENBP1__Pyruvate	-0.768696	1.14407e-05	0.00240321	0.209079	1.86255	0.000844	-1.57647	0.00728911		Glycolysis / Gluconeogenesis	Energy metabolism		HALLMARK_HYPOXIA, HALLMARK_HEME_METABOLISM	BLANCO_MELO_HUMAN_PARAINFLUENZA_VIRUS_3_INFECTION_A594_CELLS_DN, CORRE_MULTIPLE_MYELOMA_DN, HAHTOLA_SEZARY_SYNDROM_UP, LUCAS_HNF4A_TARGETS_UP, HWANG_PROSTATE_CANCER_MARKERS, RADMACHER_AML_PROGNOSIS, WEIGEL_OXIDATIVE_STRESS_BY_HNE_AND_TBH, CROMER_TUMORIGENESIS_DN, SEKI_INFLAMMATORY_RESPONSE_LPS_DN, CHIANG_LIVER_CANCER_SUBCLASS_CTNNB1_UP, BRUINS_UVC_RESPONSE_VIA_TP53_GROUP_A, PLASARI_TGFB1_SIGNALIN…	GOBP_ESTABLISHMENT_OF_PROTEIN_LOCALIZATION, GOCC_FIBRILLAR_CENTER, GOCC_NUCLEOLUS, GOMF_SELENIUM_BINDING, GOMF_OXIDOREDUCTASE_ACTIVITY, GOMF_OXIDOREDUCTASE_ACTIVITY_ACTING_ON_A_SULFUR_GROUP_OF_DONORS, GOMF_OXIDOREDUCTASE_ACTIVITY_ACTING_ON_A_SULFUR_GROUP_OF_DONORS_OXYGEN_AS_ACCEPTOR, HP_CONSTITUTIONAL_SYMPTOM, HP_ABNORMAL_ORAL_PHYSIOLOGY, HP_HALITOSIS
IGLC7	PI(36:5)	IGLC7__PI(36:5)	0.766957	1.2314e-05	0.00255725	0.225038	-0.519798	0.0248465	-1.09046	0.0299976		Glycerophospholipid metabolism	Lipid metabolism			OUELLET_CULTURED_OVARIAN_CANCER_INVASIVE_VS_LMP_DN, TARTE_PLASMA_CELL_VS_PLASMABLAST_UP, YOSHIMURA_MAPK8_TARGETS_UP	GOBP_CELL_ACTIVATION, GOBP_ADAPTIVE_IMMUNE_RESPONSE, GOBP_IMMUNE_EFFECTOR_PROCESS, GOBP_ACTIVATION_OF_IMMUNE_RESPONSE, GOBP_LEUKOCYTE_MEDIATED_IMMUNITY, GOBP_LYMPHOCYTE_MEDIATED_IMMUNITY, GOBP_HUMORAL_IMMUNE_RESPONSE_MEDIATED_BY_CIRCULATING_IMMUNOGLOBULIN, GOBP_ADAPTIVE_IMMUNE_RESPONSE_BASED_ON_SOMATIC_RECOMBINATION_OF_IMMUNE_RECEPTORS_BUILT_FROM_IMMUNOGLOBULIN_SUPERFAMILY_DOMAINS, GOBP_REGULATIO…
C4BPA	SM(d30:1)	C4BPA__SM(d30:1)	0.765217	1.32457e-05	0.00271983	0.242065	-1.08475	0.00178362	-1.29018	0.01267		Glycerophospholipid metabolism	Lipid metabolism			TARTE_PLASMA_CELL_VS_PLASMABLAST_UP, KAYO_AGING_MUSCLE_UP, KYNG_RESPONSE_TO_H2O2, KONDO_PROSTATE_CANCER_WITH_H3K27ME3, VILLANUEVA_LIVER_CANCER_KRT19_DN, REACTOME_COMPLEMENT_CASCADE, REACTOME_INNATE_IMMUNE_SYSTEM, GAJATE_RESPONSE_TO_TRABECTEDIN_UP, CREIGHTON_ENDOCRINE_THERAPY_RESISTANCE_3, COLINA_TARGETS_OF_4EBP1_AND_4EBP2, WANG_MLL_TARGETS, LEE_LIVER_CANCER_CIPROFIBRATE_DN, LEE_LIVER_CANCER_MYC_T…	GOBP_ADAPTIVE_IMMUNE_RESPONSE, GOBP_IMMUNE_EFFECTOR_PROCESS, GOBP_ACTIVATION_OF_IMMUNE_RESPONSE, GOBP_LEUKOCYTE_MEDIATED_IMMUNITY, GOBP_LYMPHOCYTE_MEDIATED_IMMUNITY, GOBP_HUMORAL_IMMUNE_RESPONSE_MEDIATED_BY_CIRCULATING_IMMUNOGLOBULIN, GOBP_ADAPTIVE_IMMUNE_RESPONSE_BASED_ON_SOMATIC_RECOMBINATION_OF_IMMUNE_RECEPTORS_BUILT_FROM_IMMUNOGLOBULIN_SUPERFAMILY_DOMAINS, GOBP_REGULATION_OF_IMMUNE_SYSTEM_PRO…		neutrophil
SNCA	Inosine	SNCA__Inosine	0.764348	1.37345e-05	0.00278887	0.250998	1.70118	0.0301109	2.16016	0.000244573		Purine metabolism	Purine and pyrimidine metabolism/nucleotide metabolism		HALLMARK_HEME_METABOLISM	LIU_OVARIAN_CANCER_TUMORS_AND_XENOGRAFTS_XDGS_DN, WAMUNYOKOLI_OVARIAN_CANCER_GRADES_1_2_DN, HAHTOLA_SEZARY_SYNDROM_UP, HAHTOLA_MYCOSIS_FUNGOIDES_UP, AMIT_SERUM_RESPONSE_20_MCF10A, TARTE_PLASMA_CELL_VS_PLASMABLAST_UP, MOREAUX_MULTIPLE_MYELOMA_BY_TACI_UP, VERHAAK_AML_WITH_NPM1_MUTATED_DN, HOEGERKORP_CD44_TARGETS_TEMPORAL_DN, LEE_AGING_CEREBELLUM_DN, HOWLIN_CITED1_TARGETS_1_UP, GRADE_COLON_AND_RECTA…	GOBP_NEGATIVE_REGULATION_OF_TRANSCRIPTION_BY_RNA_POLYMERASE_II, GOBP_MICROTUBULE_CYTOSKELETON_ORGANIZATION, GOBP_NEUROTRANSMITTER_UPTAKE, GOBP_REGULATION_OF_NEUROTRANSMITTER_LEVELS, GOBP_CELL_ACTIVATION, GOBP_RECEPTOR_RECYCLING, GOBP_REGULATION_OF_RECEPTOR_RECYCLING, GOBP_POSITIVE_REGULATION_OF_RECEPTOR_RECYCLING, GOBP_REGULATION_OF_PROTEIN_PHOSPHORYLATION, GOBP_POSITIVE_REGULATION_OF_NEUROTRANSM…
YWHAB	Hypoxanthine	YWHAB__Hypoxanthine	0.763478	1.42392e-05	0.00285958	0.260221	1.28835	0.0325263	1.33673	0.0320753		Purine metabolism	Purine and pyrimidine metabolism/nucleotide metabolism		HALLMARK_PI3K_AKT_MTOR_SIGNALING	HOUNKPE_HOUSEKEEPING_GENES, IBRAHIM_NRF2_UP, WIKMAN_ASBESTOS_LUNG_CANCER_UP, GINESTIER_BREAST_CANCER_20Q13_AMPLIFICATION_UP, MULLIGHAN_NPM1_SIGNATURE_3_UP, DARWICHE_SKIN_TUMOR_PROMOTER_UP, DARWICHE_PAPILLOMA_RISK_LOW_UP, DARWICHE_PAPILLOMA_RISK_HIGH_DN, DARWICHE_SQUAMOUS_CELL_CARCINOMA_UP, NIKOLSKY_BREAST_CANCER_20Q12_Q13_AMPLICON, FAELT_B_CLL_WITH_VH3_21_DN, CHAUHAN_RESPONSE_TO_METHOXYESTRADIOL_…	GOBP_PROTEIN_DEPHOSPHORYLATION, GOBP_PROTEIN_TARGETING, GOBP_INTRACELLULAR_PROTEIN_TRANSPORT, GOBP_G_PROTEIN_COUPLED_RECEPTOR_SIGNALING_PATHWAY, GOBP_REGULATION_OF_G_PROTEIN_COUPLED_RECEPTOR_SIGNALING_PATHWAY, GOBP_NEGATIVE_REGULATION_OF_PHOSPHORUS_METABOLIC_PROCESS, GOBP_DEPHOSPHORYLATION, GOBP_NEGATIVE_REGULATION_OF_SIGNALING, GOBP_REGULATION_OF_PROTEIN_MODIFICATION_PROCESS, GOBP_NEGATIVE_REGUL…
ABRACL	Hypoxanthine	ABRACL__Hypoxanthine	0.762609	1.47602e-05	0.00290046	0.269743	1.20325	0.0399862	1.33673	0.0320753		Purine metabolism	Purine and pyrimidine metabolism/nucleotide metabolism			LANDIS_ERBB2_BREAST_PRENEOPLASTIC_UP, LANDIS_ERBB2_BREAST_TUMORS_324_UP, CAFFAREL_RESPONSE_TO_THC_24HR_5_UP, VANTVEER_BREAST_CANCER_ESR1_DN, MILI_PSEUDOPODIA_CHEMOTAXIS_UP, GRYDER_PAX3FOXO1_ENHANCERS_IN_TADS, GRYDER_PAX3FOXO1_ENHANCERS_KO_DOWN, DODD_NASOPHARYNGEAL_CARCINOMA_DN, WEI_MYCN_TARGETS_WITH_E_BOX, BENPORATH_NANOG_TARGETS, IVANOVA_HEMATOPOIESIS_EARLY_PROGENITOR, RODWELL_AGING_KIDNEY_UP, Y…	GOBP_ACTIN_FILAMENT_BASED_PROCESS, GOBP_REGULATION_OF_ACTIN_FILAMENT_BASED_PROCESS
FGA	115.027@1.04_ANPNEG	FGA__115.027@1.04_ANPNEG	0.762609	1.47602e-05	0.00290046	0.269743	-1.25283	0.00115015	-1.37415	0.0223961					HALLMARK_COAGULATION	BLANCO_MELO_COVID19_SARS_COV_2_LOW_MOI_INFECTION_A594_ACE2_EXPRESSING_CELLS_UP, CAVARD_LIVER_CANCER_MALIGNANT_VS_BENIGN, SHEN_SMARCA2_TARGETS_DN, KAAB_FAILED_HEART_ATRIUM_UP, RIZKI_TUMOR_INVASIVENESS_3D_DN, KIM_BIPOLAR_DISORDER_OLIGODENDROCYTE_DENSITY_CORR_DN, LU_EZH2_TARGETS_UP, MEBARKI_HCC_PROGENITOR_FZD8CRD_DN, PID_INTEGRIN2_PATHWAY, NABA_ECM_GLYCOPROTEINS, NABA_CORE_MATRISOME, NABA_MATRISOME,…	GOBP_MAPK_CASCADE, GOBP_CELL_MORPHOGENESIS, GOBP_CELL_MORPHOGENESIS_INVOLVED_IN_DIFFERENTIATION, GOBP_CELL_ACTIVATION, GOBP_ADAPTIVE_IMMUNE_RESPONSE, GOBP_POSITIVE_REGULATION_OF_PEPTIDE_SECRETION, GOBP_CIRCULATORY_SYSTEM_PROCESS, GOBP_VASCULAR_PROCESS_IN_CIRCULATORY_SYSTEM, GOBP_PROTEOLYSIS, GOBP_EXOCYTOSIS, GOBP_APOPTOTIC_PROCESS, GOBP_DEFENSE_RESPONSE, GOBP_IMMUNE_RESPONSE, GOBP_HUMORAL_IMMUNE_…
C4BPB	PI(36:5)	C4BPB__PI(36:5)	0.76087	1.58531e-05	0.00295627	0.289715	-1.04991	0.00586255	-1.09046	0.0299976		Glycerophospholipid metabolism	Lipid metabolism		HALLMARK_COMPLEMENT, HALLMARK_UV_RESPONSE_UP	RODRIGUES_DCC_TARGETS_UP, SABATES_COLORECTAL_ADENOMA_UP, TSUNODA_CISPLATIN_RESISTANCE_DN, WOOD_EBV_EBNA1_TARGETS_DN, KIM_LIVER_CANCER_POOR_SURVIVAL_DN, PID_HNF3A_PATHWAY, REACTOME_COMPLEMENT_CASCADE, REACTOME_INNATE_IMMUNE_SYSTEM, GRADE_COLON_AND_RECTAL_CANCER_UP, DODD_NASOPHARYNGEAL_CARCINOMA_UP, HSIAO_LIVER_SPECIFIC_GENES, BROWNE_HCMV_INFECTION_20HR_UP, SU_LIVER, BROWNE_HCMV_INFECTION_10HR_UP, …	GOBP_ADAPTIVE_IMMUNE_RESPONSE, GOBP_IMMUNE_EFFECTOR_PROCESS, GOBP_ACTIVATION_OF_IMMUNE_RESPONSE, GOBP_LEUKOCYTE_MEDIATED_IMMUNITY, GOBP_LYMPHOCYTE_MEDIATED_IMMUNITY, GOBP_HUMORAL_IMMUNE_RESPONSE_MEDIATED_BY_CIRCULATING_IMMUNOGLOBULIN, GOBP_ADAPTIVE_IMMUNE_RESPONSE_BASED_ON_SOMATIC_RECOMBINATION_OF_IMMUNE_RECEPTORS_BUILT_FROM_IMMUNOGLOBULIN_SUPERFAMILY_DOMAINS, GOBP_REGULATION_OF_IMMUNE_SYSTEM_PRO…
GNB4	Inosine	GNB4__Inosine	0.761739	1.5298e-05	0.00295627	0.279571	0.846221	0.0381023	2.16016	0.000244573		Purine metabolism	Purine and pyrimidine metabolism/nucleotide metabolism		HALLMARK_COMPLEMENT	LIU_OVARIAN_CANCER_TUMORS_AND_XENOGRAFTS_XDGS_DN, BLANCO_MELO_BETA_INTERFERON_TREATED_BRONCHIAL_EPITHELIAL_CELLS_UP, BLANCO_MELO_BRONCHIAL_EPITHELIAL_CELLS_INFLUENZA_A_DEL_NS1_INFECTION_UP, GINESTIER_BREAST_CANCER_ZNF217_AMPLIFIED_UP, LIANG_HEMATOPOIESIS_STEM_CELL_NUMBER_LARGE_VS_TINY_UP, BYSTRYKH_HEMATOPOIESIS_STEM_CELL_QTL_CIS, COATES_MACROPHAGE_M1_VS_M2_UP, MCGARVEY_SILENCED_BY_METHYLATION_IN_…	GOBP_G_PROTEIN_COUPLED_RECEPTOR_SIGNALING_PATHWAY, GOBP_CENTRAL_NERVOUS_SYSTEM_DEVELOPMENT, GOBP_SUBSTANTIA_NIGRA_DEVELOPMENT, GOBP_MIDBRAIN_DEVELOPMENT, GOBP_NEURAL_NUCLEUS_DEVELOPMENT, GOBP_HEAD_DEVELOPMENT, GOCC_VACUOLE, GOCC_VACUOLAR_MEMBRANE, GOCC_CYTOPLASMIC_SIDE_OF_PLASMA_MEMBRANE, GOCC_EXTRINSIC_COMPONENT_OF_PLASMA_MEMBRANE, GOCC_EXTRINSIC_COMPONENT_OF_MEMBRANE, GOCC_EXTRINSIC_COMPONENT_O…
PCMT1	115.027@1.04_ANPNEG	PCMT1__115.027@1.04_ANPNEG	-0.76087	1.58531e-05	0.00295627	0.289715	2.15912	0.000327	-1.37415	0.0223961						HOUNKPE_HOUSEKEEPING_GENES, HOLLMANN_APOPTOSIS_VIA_CD40_UP, DAVICIONI_MOLECULAR_ARMS_VS_ERMS_UP, VANHARANTA_UTERINE_FIBROID_WITH_7Q_DELETION_UP, SEIDEN_ONCOGENESIS_BY_MET, DORSAM_HOXA9_TARGETS_UP, LU_AGING_BRAIN_DN, SESTO_RESPONSE_TO_UV_C2, VISALA_AGING_LYMPHOCYTE_DN, JOSEPH_RESPONSE_TO_SODIUM_BUTYRATE_UP, HIRSCH_CELLULAR_TRANSFORMATION_SIGNATURE_DN, LINSLEY_MIR16_TARGETS, MEBARKI_HCC_PROGENITOR_…	GOBP_PROTEIN_METHYLATION, GOBP_PROTEIN_REPAIR, GOBP_METHYLATION, GOMF_O_METHYLTRANSFERASE_ACTIVITY, GOMF_PROTEIN_METHYLTRANSFERASE_ACTIVITY, GOMF_S_ADENOSYLMETHIONINE_DEPENDENT_METHYLTRANSFERASE_ACTIVITY, GOMF_TRANSFERASE_ACTIVITY_TRANSFERRING_ONE_CARBON_GROUPS, GOMF_CADHERIN_BINDING, GOMF_CELL_ADHESION_MOLECULE_BINDING, GOMF_PROTEIN_CARBOXYL_O_METHYLTRANSFERASE_ACTIVITY
YWHAG	Hypoxanthine	YWHAG__Hypoxanthine	0.76087	1.58531e-05	0.00295627	0.289715	1.41592	0.0182445	1.33673	0.0320753		Purine metabolism	Purine and pyrimidine metabolism/nucleotide metabolism		HALLMARK_ADIPOGENESIS	IBRAHIM_NRF1_UP, RASHI_RESPONSE_TO_IONIZING_RADIATION_4, STARK_HYPPOCAMPUS_22Q11_DELETION_UP, YAO_HOXA10_TARGETS_VIA_PROGESTERONE_DN, LEIN_NEURON_MARKERS, SANSOM_APC_MYC_TARGETS, RIZKI_TUMOR_INVASIVENESS_3D_DN, BOYLAN_MULTIPLE_MYELOMA_C_D_UP, PHESSE_TARGETS_OF_APC_AND_MBD2_DN, BRUINS_UVC_RESPONSE_VIA_TP53_GROUP_A, REACTOME_APOPTOSIS, REACTOME_INTRINSIC_PATHWAY_FOR_APOPTOSIS, REACTOME_ACTIVATION_O…	GOBP_REGULATION_OF_PROTEIN_PHOSPHORYLATION, GOBP_PROTEIN_TARGETING, GOBP_INTRACELLULAR_PROTEIN_TRANSPORT, GOBP_CELL_CELL_SIGNALING, GOBP_RESPONSE_TO_ENDOGENOUS_STIMULUS, GOBP_RESPONSE_TO_HORMONE, GOBP_NEGATIVE_REGULATION_OF_PHOSPHORUS_METABOLIC_PROCESS, GOBP_PHOSPHORYLATION, GOBP_NEUROGENESIS, GOBP_REGULATION_OF_PROTEIN_MODIFICATION_PROCESS, GOBP_NEGATIVE_REGULATION_OF_PROTEIN_MODIFICATION_PROCES…
YWHAQ	Hypoxanthine	YWHAQ__Hypoxanthine	0.76087	1.58531e-05	0.00295627	0.289715	1.40203	0.0158214	1.33673	0.0320753		Purine metabolism	Purine and pyrimidine metabolism/nucleotide metabolism		HALLMARK_MYC_TARGETS_V1	HOUNKPE_HOUSEKEEPING_GENES, MAYBURD_RESPONSE_TO_L663536_DN, WANG_ESOPHAGUS_CANCER_VS_NORMAL_DN, MARTIN_INTERACT_WITH_HDAC, FAELT_B_CLL_WITH_VH_REARRANGEMENTS_DN, MARCHINI_TRABECTEDIN_RESISTANCE_UP, NATSUME_RESPONSE_TO_INTERFERON_BETA_DN, ZAMORA_NOS2_TARGETS_DN, ALONSO_METASTASIS_UP, WANG_TUMOR_INVASIVENESS_DN, IKEDA_MIR1_TARGETS_UP, IKEDA_MIR133_TARGETS_UP, ANDERSEN_LIVER_CANCER_KRT19_UP, KEGG_PA…	GOBP_PROTEIN_TARGETING, GOBP_INTRACELLULAR_PROTEIN_TRANSPORT, GOBP_SMALL_GTPASE_MEDIATED_SIGNAL_TRANSDUCTION, GOBP_CENTRAL_NERVOUS_SYSTEM_DEVELOPMENT, GOBP_NEGATIVE_REGULATION_OF_BIOSYNTHETIC_PROCESS, GOBP_SUBSTANTIA_NIGRA_DEVELOPMENT, GOBP_MIDBRAIN_DEVELOPMENT, GOBP_ESTABLISHMENT_OF_PROTEIN_LOCALIZATION, GOBP_NEGATIVE_REGULATION_OF_NUCLEOBASE_CONTAINING_COMPOUND_METABOLIC_PROCESS, GOBP_INTRACELL…
C4BPA	PI(36:5)	C4BPA__PI(36:5)	0.76	1.64258e-05	0.0029721	0.300182	-1.08475	0.00178362	-1.09046	0.0299976		Glycerophospholipid metabolism	Lipid metabolism			TARTE_PLASMA_CELL_VS_PLASMABLAST_UP, KAYO_AGING_MUSCLE_UP, KYNG_RESPONSE_TO_H2O2, KONDO_PROSTATE_CANCER_WITH_H3K27ME3, VILLANUEVA_LIVER_CANCER_KRT19_DN, REACTOME_COMPLEMENT_CASCADE, REACTOME_INNATE_IMMUNE_SYSTEM, GAJATE_RESPONSE_TO_TRABECTEDIN_UP, CREIGHTON_ENDOCRINE_THERAPY_RESISTANCE_3, COLINA_TARGETS_OF_4EBP1_AND_4EBP2, WANG_MLL_TARGETS, LEE_LIVER_CANCER_CIPROFIBRATE_DN, LEE_LIVER_CANCER_MYC_T…	GOBP_ADAPTIVE_IMMUNE_RESPONSE, GOBP_IMMUNE_EFFECTOR_PROCESS, GOBP_ACTIVATION_OF_IMMUNE_RESPONSE, GOBP_LEUKOCYTE_MEDIATED_IMMUNITY, GOBP_LYMPHOCYTE_MEDIATED_IMMUNITY, GOBP_HUMORAL_IMMUNE_RESPONSE_MEDIATED_BY_CIRCULATING_IMMUNOGLOBULIN, GOBP_ADAPTIVE_IMMUNE_RESPONSE_BASED_ON_SOMATIC_RECOMBINATION_OF_IMMUNE_RECEPTORS_BUILT_FROM_IMMUNOGLOBULIN_SUPERFAMILY_DOMAINS, GOBP_REGULATION_OF_IMMUNE_SYSTEM_PRO…		neutrophil
FGG	115.027@1.04_ANPNEG	FGG__115.027@1.04_ANPNEG	0.76	1.64258e-05	0.0029721	0.300182	-1.25332	0.00125763	-1.37415	0.0223961					HALLMARK_COAGULATION	BLANCO_MELO_COVID19_SARS_COV_2_LOW_MOI_INFECTION_A594_ACE2_EXPRESSING_CELLS_UP, BLANCO_MELO_COVID19_SARS_COV_2_INFECTION_A594_ACE2_EXPRESSING_CELLS_RUXOLITINIB_DN, HERNANDEZ_ABERRANT_MITOSIS_BY_DOCETACEL_4NM_UP, MOHANKUMAR_HOXA1_TARGETS_DN, FALVELLA_SMOKERS_WITH_LUNG_CANCER, ABBUD_LIF_SIGNALING_1_UP, KAYO_AGING_MUSCLE_UP, HOWLIN_CITED1_TARGETS_2_DN, RIZKI_TUMOR_INVASIVENESS_3D_DN, BRUECKNER_TARGE…	GOBP_MAPK_CASCADE, GOBP_CELL_MORPHOGENESIS, GOBP_CELL_MORPHOGENESIS_INVOLVED_IN_DIFFERENTIATION, GOBP_CELL_ACTIVATION, GOBP_POSITIVE_REGULATION_OF_PEPTIDE_SECRETION, GOBP_CIRCULATORY_SYSTEM_PROCESS, GOBP_VASCULAR_PROCESS_IN_CIRCULATORY_SYSTEM, GOBP_PROTEOLYSIS, GOBP_EXOCYTOSIS, GOBP_APOPTOTIC_PROCESS, GOBP_CELL_ADHESION, GOBP_CELL_MATRIX_ADHESION, GOBP_NEGATIVE_REGULATION_OF_CELL_ADHESION, GOBP_C…
FN1	Protoporphyrin	FN1__Protoporphyrin	-0.76	1.64258e-05	0.0029721	0.300182	-2.38402	9.82e-05	1.04748	0.0338779		Porphyrin and chlorophyll metabolism	Porphyrin metabolism		HALLMARK_COMPLEMENT, HALLMARK_EPITHELIAL_MESENCHYMAL_TRANSITION, HALLMARK_COAGULATION	LIU_OVARIAN_CANCER_TUMORS_AND_XENOGRAFTS_XDGS_DN, FOROUTAN_TGFB_EMT_UP, FOROUTAN_PRODRANK_TGFB_EMT_UP, FOROUTAN_INTEGRATED_TGFB_EMT_UP, IBRAHIM_NRF1_DOWN, SAMOLS_TARGETS_OF_KHSV_MIRNAS_DN, DEURIG_T_CELL_PROLYMPHOCYTIC_LEUKEMIA_UP, JAEGER_METASTASIS_UP, RODRIGUES_THYROID_CARCINOMA_DN, VETTER_TARGETS_OF_PRKCA_AND_ETS1_UP, BEGUM_TARGETS_OF_PAX3_FOXO1_FUSION_AND_PAX3, TSUNODA_CISPLATIN_RESISTANCE_DN,…	GOBP_MAPK_CASCADE, GOBP_CELL_MORPHOGENESIS, GOBP_CELL_MORPHOGENESIS_INVOLVED_IN_DIFFERENTIATION, GOBP_AMEBOIDAL_TYPE_CELL_MIGRATION, GOBP_FORMATION_OF_PRIMARY_GERM_LAYER, GOBP_ENDODERM_FORMATION, GOBP_CELL_ACTIVATION, GOBP_CYTOKINE_PRODUCTION, GOBP_NEGATIVE_REGULATION_OF_CYTOKINE_PRODUCTION, GOBP_REGULATION_OF_PROTEIN_PHOSPHORYLATION, GOBP_VASCULATURE_DEVELOPMENT, GOBP_MYELOID_LEUKOCYTE_ACTIVATIO…
FN1	PC(P-40:3)	FN1__PC(P-40:3)	-0.75913	1.70168e-05	0.00299021	0.310982	-2.38402	9.82e-05	1.45038	0.00488215		Glycerophospholipid metabolism	Lipid metabolism		HALLMARK_COMPLEMENT, HALLMARK_EPITHELIAL_MESENCHYMAL_TRANSITION, HALLMARK_COAGULATION	LIU_OVARIAN_CANCER_TUMORS_AND_XENOGRAFTS_XDGS_DN, FOROUTAN_TGFB_EMT_UP, FOROUTAN_PRODRANK_TGFB_EMT_UP, FOROUTAN_INTEGRATED_TGFB_EMT_UP, IBRAHIM_NRF1_DOWN, SAMOLS_TARGETS_OF_KHSV_MIRNAS_DN, DEURIG_T_CELL_PROLYMPHOCYTIC_LEUKEMIA_UP, JAEGER_METASTASIS_UP, RODRIGUES_THYROID_CARCINOMA_DN, VETTER_TARGETS_OF_PRKCA_AND_ETS1_UP, BEGUM_TARGETS_OF_PAX3_FOXO1_FUSION_AND_PAX3, TSUNODA_CISPLATIN_RESISTANCE_DN,…	GOBP_MAPK_CASCADE, GOBP_CELL_MORPHOGENESIS, GOBP_CELL_MORPHOGENESIS_INVOLVED_IN_DIFFERENTIATION, GOBP_AMEBOIDAL_TYPE_CELL_MIGRATION, GOBP_FORMATION_OF_PRIMARY_GERM_LAYER, GOBP_ENDODERM_FORMATION, GOBP_CELL_ACTIVATION, GOBP_CYTOKINE_PRODUCTION, GOBP_NEGATIVE_REGULATION_OF_CYTOKINE_PRODUCTION, GOBP_REGULATION_OF_PROTEIN_PHOSPHORYLATION, GOBP_VASCULATURE_DEVELOPMENT, GOBP_MYELOID_LEUKOCYTE_ACTIVATIO…
GNAZ	Hypoxanthine	GNAZ__Hypoxanthine	0.75913	1.70168e-05	0.00299021	0.310982	1.22413	0.0172804	1.33673	0.0320753		Purine metabolism	Purine and pyrimidine metabolism/nucleotide metabolism			KIM_MYCN_AMPLIFICATION_TARGETS_UP, MEISSNER_NPC_HCP_WITH_H3K4ME2, BRUINS_UVC_RESPONSE_VIA_TP53_GROUP_A, GRYDER_PAX3FOXO1_ENHANCERS_IN_TADS, GRYDER_PAX3FOXO1_ENHANCERS_KO_DOWN, DESERT_STEM_CELL_HEPATOCELLULAR_CARCINOMA_SUBCLASS_UP, REACTOME_SIGNALING_BY_GPCR, REACTOME_G_ALPHA_S_SIGNALLING_EVENTS, REACTOME_G_ALPHA_I_SIGNALLING_EVENTS, REACTOME_G_ALPHA_Z_SIGNALLING_EVENTS, REACTOME_INFECTIOUS_DISEAS…	GOBP_G_PROTEIN_COUPLED_RECEPTOR_SIGNALING_PATHWAY, GOBP_ADENYLATE_CYCLASE_MODULATING_G_PROTEIN_COUPLED_RECEPTOR_SIGNALING_PATHWAY, GOBP_ADENYLATE_CYCLASE_INHIBITING_G_PROTEIN_COUPLED_RECEPTOR_SIGNALING_PATHWAY, GOBP_SEROTONIN_RECEPTOR_SIGNALING_PATHWAY, GOBP_RESPONSE_TO_ENDOGENOUS_STIMULUS, GOBP_RESPONSE_TO_ORGANIC_CYCLIC_COMPOUND, GOBP_CELLULAR_RESPONSE_TO_ORGANIC_CYCLIC_COMPOUND, GOBP_CELLULAR_…
PCMT1	Pyruvate	PCMT1__Pyruvate	-0.75913	1.70168e-05	0.00299021	0.310982	2.15912	0.000327	-1.57647	0.00728911		Glycolysis / Gluconeogenesis	Energy metabolism			HOUNKPE_HOUSEKEEPING_GENES, HOLLMANN_APOPTOSIS_VIA_CD40_UP, DAVICIONI_MOLECULAR_ARMS_VS_ERMS_UP, VANHARANTA_UTERINE_FIBROID_WITH_7Q_DELETION_UP, SEIDEN_ONCOGENESIS_BY_MET, DORSAM_HOXA9_TARGETS_UP, LU_AGING_BRAIN_DN, SESTO_RESPONSE_TO_UV_C2, VISALA_AGING_LYMPHOCYTE_DN, JOSEPH_RESPONSE_TO_SODIUM_BUTYRATE_UP, HIRSCH_CELLULAR_TRANSFORMATION_SIGNATURE_DN, LINSLEY_MIR16_TARGETS, MEBARKI_HCC_PROGENITOR_…	GOBP_PROTEIN_METHYLATION, GOBP_PROTEIN_REPAIR, GOBP_METHYLATION, GOMF_O_METHYLTRANSFERASE_ACTIVITY, GOMF_PROTEIN_METHYLTRANSFERASE_ACTIVITY, GOMF_S_ADENOSYLMETHIONINE_DEPENDENT_METHYLTRANSFERASE_ACTIVITY, GOMF_TRANSFERASE_ACTIVITY_TRANSFERRING_ONE_CARBON_GROUPS, GOMF_CADHERIN_BINDING, GOMF_CELL_ADHESION_MOLECULE_BINDING, GOMF_PROTEIN_CARBOXYL_O_METHYLTRANSFERASE_ACTIVITY
RNH1	Inosine	RNH1__Inosine	0.758261	1.76265e-05	0.00306784	0.322123	1.38122	0.0195056	2.16016	0.000244573		Purine metabolism	Purine and pyrimidine metabolism/nucleotide metabolism		HALLMARK_IL2_STAT5_SIGNALING	SCHLOSSER_SERUM_RESPONSE_AUGMENTED_BY_MYC, MARTORIATI_MDM4_TARGETS_NEUROEPITHELIUM_DN, JAZAG_TGFB1_SIGNALING_DN, ROSS_AML_WITH_MLL_FUSIONS, WEIGEL_OXIDATIVE_STRESS_BY_TBH_AND_H2O2, DELLA_RESPONSE_TO_TSA_AND_BUTYRATE, TOOKER_GEMCITABINE_RESISTANCE_UP, MEISSNER_NPC_HCP_WITH_H3_UNMETHYLATED, BRUINS_UVC_RESPONSE_VIA_TP53_GROUP_A, IVANOVSKA_MIR106B_TARGETS, LINSLEY_MIR16_TARGETS, VANLOO_SP3_TARGETS_DN…	GOBP_VASCULATURE_DEVELOPMENT, GOBP_RNA_CATABOLIC_PROCESS, GOBP_MRNA_CATABOLIC_PROCESS, GOBP_MACROMOLECULE_CATABOLIC_PROCESS, GOBP_NEGATIVE_REGULATION_OF_GENE_EXPRESSION, GOBP_MRNA_METABOLIC_PROCESS, GOBP_REGULATION_OF_ANATOMICAL_STRUCTURE_MORPHOGENESIS, GOBP_TUBE_MORPHOGENESIS, GOBP_TUBE_DEVELOPMENT, GOBP_NEGATIVE_REGULATION_OF_CATALYTIC_ACTIVITY, GOBP_NEGATIVE_REGULATION_OF_MOLECULAR_FUNCTION, G…
BLVRB	Inosine	BLVRB__Inosine	0.757391	1.82553e-05	0.00308904	0.333616	2.66929	0.00209622	2.16016	0.000244573		Purine metabolism	Purine and pyrimidine metabolism/nucleotide metabolism		HALLMARK_ESTROGEN_RESPONSE_EARLY, HALLMARK_ESTROGEN_RESPONSE_LATE, HALLMARK_XENOBIOTIC_METABOLISM, HALLMARK_HEME_METABOLISM	VECCHI_GASTRIC_CANCER_ADVANCED_VS_EARLY_DN, GINESTIER_BREAST_CANCER_20Q13_AMPLIFICATION_UP, FARMER_BREAST_CANCER_CLUSTER_7, PASQUALUCCI_LYMPHOMA_BY_GC_STAGE_DN, BENPORATH_ES_WITH_H3K27ME3, ALCALAY_AML_BY_NPM1_LOCALIZATION_DN, KAAB_FAILED_HEART_ATRIUM_DN, XU_GH1_AUTOCRINE_TARGETS_UP, BOYLAN_MULTIPLE_MYELOMA_D_UP, TOOKER_GEMCITABINE_RESISTANCE_UP, KESHELAVA_MULTIPLE_DRUG_RESISTANCE, BOYLAN_MULTIPLE…	GOBP_PORPHYRIN_CONTAINING_COMPOUND_METABOLIC_PROCESS, GOBP_TETRAPYRROLE_METABOLIC_PROCESS, GOBP_TETRAPYRROLE_CATABOLIC_PROCESS, GOBP_PIGMENT_METABOLIC_PROCESS, GOBP_CELLULAR_NITROGEN_COMPOUND_CATABOLIC_PROCESS, GOBP_PIGMENT_CATABOLIC_PROCESS, GOBP_ORGANIC_CYCLIC_COMPOUND_CATABOLIC_PROCESS, GOBP_ORGANONITROGEN_COMPOUND_CATABOLIC_PROCESS, GOMF_OXIDOREDUCTASE_ACTIVITY, GOMF_OXIDOREDUCTASE_ACTIVITY_A…
RAB13	Inosine	RAB13__Inosine	0.757391	1.82553e-05	0.00308904	0.333616	1.30894	0.042809	2.16016	0.000244573		Purine metabolism	Purine and pyrimidine metabolism/nucleotide metabolism			TONKS_TARGETS_OF_RUNX1_RUNX1T1_FUSION_MONOCYTE_UP, DITTMER_PTHLH_TARGETS_UP, WOOD_EBV_EBNA1_TARGETS_DN, FRIDMAN_SENESCENCE_UP, TARTE_PLASMA_CELL_VS_PLASMABLAST_UP, ALCALAY_AML_BY_NPM1_LOCALIZATION_UP, BASSO_HAIRY_CELL_LEUKEMIA_UP, LEE_INTRATHYMIC_T_PROGENITOR, MEISSNER_ES_ICP_WITH_H3K4ME3, MEISSNER_NPC_ICP_WITH_H3K4ME3, MEISSNER_BRAIN_ICP_WITH_H3K4ME3, MILI_PSEUDOPODIA, MILI_PSEUDOPODIA_CHEMOTAXI…	GOBP_REPRODUCTION, GOBP_AMEBOIDAL_TYPE_CELL_MIGRATION, GOBP_EPITHELIAL_CELL_DEVELOPMENT, GOBP_DEVELOPMENTAL_PROCESS_INVOLVED_IN_REPRODUCTION, GOBP_EXOCYTOSIS, GOBP_VESICLE_DOCKING_INVOLVED_IN_EXOCYTOSIS, GOBP_CYTOSKELETON_ORGANIZATION, GOBP_CELL_CELL_JUNCTION_ASSEMBLY, GOBP_SEX_DIFFERENTIATION, GOBP_RESPONSE_TO_ENDOGENOUS_STIMULUS, GOBP_RESPONSE_TO_HORMONE, GOBP_TISSUE_DEVELOPMENT, GOBP_PROTEIN_K…
THBS1	SM (d36:0) [M+H]+	THBS1__SM (d36:0) [M+H]+	-0.757391	1.82553e-05	0.00308904	0.333616	-1.46574	0.000432	1.60635	0.00206848					HALLMARK_TGF_BETA_SIGNALING, HALLMARK_EPITHELIAL_MESENCHYMAL_TRANSITION, HALLMARK_COAGULATION	LIU_OVARIAN_CANCER_TUMORS_AND_XENOGRAFTS_XDGS_DN, BANG_VERTEPORFIN_ENDOMETRIAL_CANCER_CELLS_UP, FOROUTAN_TGFB_EMT_UP, FOROUTAN_PRODRANK_TGFB_EMT_UP, FOROUTAN_INTEGRATED_TGFB_EMT_UP, BLANCO_MELO_COVID19_SARS_COV_2_INFECTION_CALU3_CELLS_UP, BLANCO_MELO_BETA_INTERFERON_TREATED_BRONCHIAL_EPITHELIAL_CELLS_UP, BLANCO_MELO_BRONCHIAL_EPITHELIAL_CELLS_INFLUENZA_A_INFECTION_UP, LIU_SOX4_TARGETS_UP, FOURNIE…	GOBP_MAPK_CASCADE, GOBP_AMEBOIDAL_TYPE_CELL_MIGRATION, GOBP_CELL_ACTIVATION, GOBP_CYTOKINE_PRODUCTION, GOBP_NEGATIVE_REGULATION_OF_CYTOKINE_PRODUCTION, GOBP_POSITIVE_REGULATION_OF_CYTOKINE_PRODUCTION, GOBP_REGULATION_OF_PROTEIN_PHOSPHORYLATION, GOBP_ENDOTHELIAL_CELL_PROLIFERATION, GOBP_NEGATIVE_REGULATION_OF_ENDOTHELIAL_CELL_PROLIFERATION, GOBP_VASCULATURE_DEVELOPMENT, GOBP_REGULATION_OF_CELL_MAT…
CFI	Hypoxanthine	CFI__Hypoxanthine	-0.756522	1.89039e-05	0.00314063	0.34547	-0.854136	0.00346145	1.33673	0.0320753		Purine metabolism	Purine and pyrimidine metabolism/nucleotide metabolism		HALLMARK_COAGULATION	LIU_OVARIAN_CANCER_TUMORS_AND_XENOGRAFTS_XDGS_DN, BLANCO_MELO_COVID19_SARS_COV_2_INFECTION_A594_ACE2_EXPRESSING_CELLS_RUXOLITINIB_DN, TURASHVILI_BREAST_DUCTAL_CARCINOMA_VS_DUCTAL_NORMAL_DN, SAMOLS_TARGETS_OF_KHSV_MIRNAS_DN, LOPEZ_MESOTELIOMA_SURVIVAL_TIME_DN, LOPEZ_MESOTHELIOMA_SURVIVAL_WORST_VS_BEST_DN, WAMUNYOKOLI_OVARIAN_CANCER_GRADES_1_2_DN, KLEIN_PRIMARY_EFFUSION_LYMPHOMA_UP, HOEGERKORP_CD44…	GOBP_ADAPTIVE_IMMUNE_RESPONSE, GOBP_IMMUNE_EFFECTOR_PROCESS, GOBP_ACTIVATION_OF_IMMUNE_RESPONSE, GOBP_LEUKOCYTE_MEDIATED_IMMUNITY, GOBP_LYMPHOCYTE_MEDIATED_IMMUNITY, GOBP_HUMORAL_IMMUNE_RESPONSE_MEDIATED_BY_CIRCULATING_IMMUNOGLOBULIN, GOBP_ADAPTIVE_IMMUNE_RESPONSE_BASED_ON_SOMATIC_RECOMBINATION_OF_IMMUNE_RECEPTORS_BUILT_FROM_IMMUNOGLOBULIN_SUPERFAMILY_DOMAINS, GOBP_REGULATION_OF_IMMUNE_SYSTEM_PRO…
HBD	Hypoxanthine	HBD__Hypoxanthine	0.756522	1.89039e-05	0.00314063	0.34547	1.38191	0.0273998	1.33673	0.0320753		Purine metabolism	Purine and pyrimidine metabolism/nucleotide metabolism		HALLMARK_HEME_METABOLISM	HAHTOLA_SEZARY_SYNDROM_UP, HAHTOLA_MYCOSIS_FUNGOIDES_UP, HUMMERICH_MALIGNANT_SKIN_TUMOR_UP, TARTE_PLASMA_CELL_VS_PLASMABLAST_UP, HAHTOLA_CTCL_CUTANEOUS, CHANDRAN_METASTASIS_UP, MANNE_COVID19_NONICU_VS_HEALTHY_DONOR_PLATELETS_UP, MANNE_COVID19_COMBINED_COHORT_VS_HEALTHY_DONOR_PLATELETS_UP, REACTOME_HEMOSTASIS, REACTOME_FACTORS_INVOLVED_IN_MEGAKARYOCYTE_DEVELOPMENT_AND_PLATELET_PRODUCTION, DIAZ_CHR…	GOBP_RESPONSE_TO_TOXIC_SUBSTANCE, GOBP_REGULATION_OF_CELL_DEATH, GOBP_POSITIVE_REGULATION_OF_CELL_DEATH, GOBP_GAS_TRANSPORT, GOBP_CARBON_DIOXIDE_TRANSPORT, GOBP_OXYGEN_TRANSPORT, GOBP_ONE_CARBON_COMPOUND_TRANSPORT, GOBP_HYDROGEN_PEROXIDE_METABOLIC_PROCESS, GOBP_HYDROGEN_PEROXIDE_CATABOLIC_PROCESS, GOBP_REACTIVE_OXYGEN_SPECIES_METABOLIC_PROCESS, GOBP_CELLULAR_RESPONSE_TO_TOXIC_SUBSTANCE, GOBP_DETO…
F11	Hydroquinone	F11__Hydroquinone	0.754783	2.02625e-05	0.00330623	0.370297	-0.799818	0.00569097	-1.49462	0.00488215		Tyrosine metabolism	Amino acids		HALLMARK_XENOBIOTIC_METABOLISM, HALLMARK_COAGULATION	KIM_MYCN_AMPLIFICATION_TARGETS_UP, KONDO_PROSTATE_CANCER_WITH_H3K27ME3, ACEVEDO_LIVER_CANCER_WITH_H3K27ME3_UP, CHIANG_LIVER_CANCER_SUBCLASS_UNANNOTATED_UP, ZWANG_TRANSIENTLY_UP_BY_2ND_EGF_PULSE_ONLY, REACTOME_HEMOSTASIS, REACTOME_INTRINSIC_PATHWAY_OF_FIBRIN_CLOT_FORMATION, REACTOME_FORMATION_OF_FIBRIN_CLOT_CLOTTING_CASCADE, REACTOME_DEFECTS_OF_CONTACT_ACTIVATION_SYSTEM_CAS_AND_KALLIKREIN_KININ_SY…	GOBP_PROTEOLYSIS, GOBP_HEMOSTASIS, GOBP_RESPONSE_TO_WOUNDING, GOBP_PROTEIN_PROCESSING, GOBP_ZYMOGEN_ACTIVATION, GOBP_PLASMINOGEN_ACTIVATION, GOBP_REGULATION_OF_RESPONSE_TO_EXTERNAL_STIMULUS, GOBP_NEGATIVE_REGULATION_OF_RESPONSE_TO_EXTERNAL_STIMULUS, GOBP_WOUND_HEALING, GOBP_FIBRINOLYSIS, GOBP_NEGATIVE_REGULATION_OF_RESPONSE_TO_STIMULUS, GOBP_REGULATION_OF_COAGULATION, GOBP_NEGATIVE_REGULATION_OF_…
MPP1	Inosine	MPP1__Inosine	0.754783	2.02625e-05	0.00330623	0.370297	2.48145	0.00123562	2.16016	0.000244573		Purine metabolism	Purine and pyrimidine metabolism/nucleotide metabolism		HALLMARK_HEME_METABOLISM	LIU_OVARIAN_CANCER_TUMORS_AND_XENOGRAFTS_XDGS_DN, PUIFFE_INVASION_INHIBITED_BY_ASCITES_UP, DEURIG_T_CELL_PROLYMPHOCYTIC_LEUKEMIA_UP, LUCAS_HNF4A_TARGETS_UP, MORI_MATURE_B_LYMPHOCYTE_DN, LEE_AGING_NEOCORTEX_DN, KAAB_FAILED_HEART_ATRIUM_DN, MCCABE_BOUND_BY_HOXC6, ACEVEDO_LIVER_CANCER_WITH_H3K27ME3_UP, RAGHAVACHARI_PLATELET_SPECIFIC_GENES, REACTOME_SENSORY_PROCESSING_OF_SOUND, REACTOME_SENSORY_PROCE…	GOBP_REGULATION_OF_IMMUNE_SYSTEM_PROCESS, GOBP_REGULATION_OF_LEUKOCYTE_MIGRATION, GOBP_REGULATION_OF_LEUKOCYTE_CHEMOTAXIS, GOBP_NUCLEOSIDE_MONOPHOSPHATE_METABOLIC_PROCESS, GOBP_PURINE_NUCLEOSIDE_MONOPHOSPHATE_METABOLIC_PROCESS, GOBP_NUCLEOSIDE_DIPHOSPHATE_METABOLIC_PROCESS, GOBP_RIBONUCLEOSIDE_MONOPHOSPHATE_METABOLIC_PROCESS, GOBP_RIBONUCLEOSIDE_DIPHOSPHATE_METABOLIC_PROCESS, GOBP_ORGANOPHOSPHATE…
C4BPB	SM(d30:1)	C4BPB__SM(d30:1)	0.753043	2.17065e-05	0.00336175	0.396687	-1.04991	0.00586255	-1.29018	0.01267		Glycerophospholipid metabolism	Lipid metabolism		HALLMARK_COMPLEMENT, HALLMARK_UV_RESPONSE_UP	RODRIGUES_DCC_TARGETS_UP, SABATES_COLORECTAL_ADENOMA_UP, TSUNODA_CISPLATIN_RESISTANCE_DN, WOOD_EBV_EBNA1_TARGETS_DN, KIM_LIVER_CANCER_POOR_SURVIVAL_DN, PID_HNF3A_PATHWAY, REACTOME_COMPLEMENT_CASCADE, REACTOME_INNATE_IMMUNE_SYSTEM, GRADE_COLON_AND_RECTAL_CANCER_UP, DODD_NASOPHARYNGEAL_CARCINOMA_UP, HSIAO_LIVER_SPECIFIC_GENES, BROWNE_HCMV_INFECTION_20HR_UP, SU_LIVER, BROWNE_HCMV_INFECTION_10HR_UP, …	GOBP_ADAPTIVE_IMMUNE_RESPONSE, GOBP_IMMUNE_EFFECTOR_PROCESS, GOBP_ACTIVATION_OF_IMMUNE_RESPONSE, GOBP_LEUKOCYTE_MEDIATED_IMMUNITY, GOBP_LYMPHOCYTE_MEDIATED_IMMUNITY, GOBP_HUMORAL_IMMUNE_RESPONSE_MEDIATED_BY_CIRCULATING_IMMUNOGLOBULIN, GOBP_ADAPTIVE_IMMUNE_RESPONSE_BASED_ON_SOMATIC_RECOMBINATION_OF_IMMUNE_RECEPTORS_BUILT_FROM_IMMUNOGLOBULIN_SUPERFAMILY_DOMAINS, GOBP_REGULATION_OF_IMMUNE_SYSTEM_PRO…
FGB	115.027@1.04_ANPNEG	FGB__115.027@1.04_ANPNEG	0.753913	2.09735e-05	0.00336175	0.383292	-1.35189	0.000478	-1.37415	0.0223961						LIU_OVARIAN_CANCER_TUMORS_AND_XENOGRAFTS_XDGS_UP, BLANCO_MELO_COVID19_SARS_COV_2_LOW_MOI_INFECTION_A594_ACE2_EXPRESSING_CELLS_UP, BLANCO_MELO_COVID19_SARS_COV_2_INFECTION_A594_ACE2_EXPRESSING_CELLS_RUXOLITINIB_DN, BARIS_THYROID_CANCER_DN, CAVARD_LIVER_CANCER_MALIGNANT_VS_BENIGN, SHEN_SMARCA2_TARGETS_DN, JI_METASTASIS_REPRESSED_BY_STK11, BHATI_G2M_ARREST_BY_2METHOXYESTRADIOL_DN, BRUECKNER_TARGETS_…	GOBP_MAPK_CASCADE, GOBP_CELL_MORPHOGENESIS, GOBP_CELL_MORPHOGENESIS_INVOLVED_IN_DIFFERENTIATION, GOBP_CELL_ACTIVATION, GOBP_ADAPTIVE_IMMUNE_RESPONSE, GOBP_POSITIVE_REGULATION_OF_PEPTIDE_SECRETION, GOBP_CIRCULATORY_SYSTEM_PROCESS, GOBP_VASCULAR_PROCESS_IN_CIRCULATORY_SYSTEM, GOBP_PROTEOLYSIS, GOBP_EXOCYTOSIS, GOBP_APOPTOTIC_PROCESS, GOBP_DEFENSE_RESPONSE, GOBP_IMMUNE_RESPONSE, GOBP_HUMORAL_IMMUNE_…
FN1	115.027@1.04_ANPNEG	FN1__115.027@1.04_ANPNEG	0.753043	2.17065e-05	0.00336175	0.396687	-2.38402	9.82e-05	-1.37415	0.0223961					HALLMARK_COMPLEMENT, HALLMARK_EPITHELIAL_MESENCHYMAL_TRANSITION, HALLMARK_COAGULATION	LIU_OVARIAN_CANCER_TUMORS_AND_XENOGRAFTS_XDGS_DN, FOROUTAN_TGFB_EMT_UP, FOROUTAN_PRODRANK_TGFB_EMT_UP, FOROUTAN_INTEGRATED_TGFB_EMT_UP, IBRAHIM_NRF1_DOWN, SAMOLS_TARGETS_OF_KHSV_MIRNAS_DN, DEURIG_T_CELL_PROLYMPHOCYTIC_LEUKEMIA_UP, JAEGER_METASTASIS_UP, RODRIGUES_THYROID_CARCINOMA_DN, VETTER_TARGETS_OF_PRKCA_AND_ETS1_UP, BEGUM_TARGETS_OF_PAX3_FOXO1_FUSION_AND_PAX3, TSUNODA_CISPLATIN_RESISTANCE_DN,…	GOBP_MAPK_CASCADE, GOBP_CELL_MORPHOGENESIS, GOBP_CELL_MORPHOGENESIS_INVOLVED_IN_DIFFERENTIATION, GOBP_AMEBOIDAL_TYPE_CELL_MIGRATION, GOBP_FORMATION_OF_PRIMARY_GERM_LAYER, GOBP_ENDODERM_FORMATION, GOBP_CELL_ACTIVATION, GOBP_CYTOKINE_PRODUCTION, GOBP_NEGATIVE_REGULATION_OF_CYTOKINE_PRODUCTION, GOBP_REGULATION_OF_PROTEIN_PHOSPHORYLATION, GOBP_VASCULATURE_DEVELOPMENT, GOBP_MYELOID_LEUKOCYTE_ACTIVATIO…
GNG5	Taurine	GNG5__Taurine	0.753043	2.17065e-05	0.00336175	0.396687	2.25952	0.003439	1.30909	0.0165759		Taurine and hypotaurine metabolism	Amino acids			BRUINS_UVC_RESPONSE_VIA_TP53_GROUP_C, VANOEVELEN_MYOGENESIS_SIN3A_TARGETS, REACTOME_HEMOSTASIS, REACTOME_OPIOID_SIGNALLING, REACTOME_NEUROTRANSMITTER_RECEPTORS_AND_POSTSYNAPTIC_SIGNAL_TRANSMISSION, REACTOME_TRANSMISSION_ACROSS_CHEMICAL_SYNAPSES, REACTOME_NEURONAL_SYSTEM, REACTOME_INWARDLY_RECTIFYING_K_CHANNELS, REACTOME_POTASSIUM_CHANNELS, REACTOME_GLUCAGON_SIGNALING_IN_METABOLIC_REGULATION, REAC…	GOBP_HEART_MORPHOGENESIS, GOBP_CARDIOBLAST_PROLIFERATION, GOBP_REGULATION_OF_SECONDARY_HEART_FIELD_CARDIOBLAST_PROLIFERATION, GOBP_G_PROTEIN_COUPLED_RECEPTOR_SIGNALING_PATHWAY, GOBP_HEART_DEVELOPMENT, GOBP_POSITIVE_REGULATION_OF_CELL_POPULATION_PROLIFERATION, GOBP_ANIMAL_ORGAN_MORPHOGENESIS, GOBP_REGULATION_OF_CELL_POPULATION_PROLIFERATION, GOBP_ANIMAL_ORGAN_FORMATION, GOBP_ANATOMICAL_STRUCTURE_F…
HBD	Inosine	HBD__Inosine	0.753913	2.09735e-05	0.00336175	0.383292	1.38191	0.0273998	2.16016	0.000244573		Purine metabolism	Purine and pyrimidine metabolism/nucleotide metabolism		HALLMARK_HEME_METABOLISM	HAHTOLA_SEZARY_SYNDROM_UP, HAHTOLA_MYCOSIS_FUNGOIDES_UP, HUMMERICH_MALIGNANT_SKIN_TUMOR_UP, TARTE_PLASMA_CELL_VS_PLASMABLAST_UP, HAHTOLA_CTCL_CUTANEOUS, CHANDRAN_METASTASIS_UP, MANNE_COVID19_NONICU_VS_HEALTHY_DONOR_PLATELETS_UP, MANNE_COVID19_COMBINED_COHORT_VS_HEALTHY_DONOR_PLATELETS_UP, REACTOME_HEMOSTASIS, REACTOME_FACTORS_INVOLVED_IN_MEGAKARYOCYTE_DEVELOPMENT_AND_PLATELET_PRODUCTION, DIAZ_CHR…	GOBP_RESPONSE_TO_TOXIC_SUBSTANCE, GOBP_REGULATION_OF_CELL_DEATH, GOBP_POSITIVE_REGULATION_OF_CELL_DEATH, GOBP_GAS_TRANSPORT, GOBP_CARBON_DIOXIDE_TRANSPORT, GOBP_OXYGEN_TRANSPORT, GOBP_ONE_CARBON_COMPOUND_TRANSPORT, GOBP_HYDROGEN_PEROXIDE_METABOLIC_PROCESS, GOBP_HYDROGEN_PEROXIDE_CATABOLIC_PROCESS, GOBP_REACTIVE_OXYGEN_SPECIES_METABOLIC_PROCESS, GOBP_CELLULAR_RESPONSE_TO_TOXIC_SUBSTANCE, GOBP_DETO…
MPP1	Hypoxanthine	MPP1__Hypoxanthine	0.753043	2.17065e-05	0.00336175	0.396687	2.48145	0.00123562	1.33673	0.0320753		Purine metabolism	Purine and pyrimidine metabolism/nucleotide metabolism		HALLMARK_HEME_METABOLISM	LIU_OVARIAN_CANCER_TUMORS_AND_XENOGRAFTS_XDGS_DN, PUIFFE_INVASION_INHIBITED_BY_ASCITES_UP, DEURIG_T_CELL_PROLYMPHOCYTIC_LEUKEMIA_UP, LUCAS_HNF4A_TARGETS_UP, MORI_MATURE_B_LYMPHOCYTE_DN, LEE_AGING_NEOCORTEX_DN, KAAB_FAILED_HEART_ATRIUM_DN, MCCABE_BOUND_BY_HOXC6, ACEVEDO_LIVER_CANCER_WITH_H3K27ME3_UP, RAGHAVACHARI_PLATELET_SPECIFIC_GENES, REACTOME_SENSORY_PROCESSING_OF_SOUND, REACTOME_SENSORY_PROCE…	GOBP_REGULATION_OF_IMMUNE_SYSTEM_PROCESS, GOBP_REGULATION_OF_LEUKOCYTE_MIGRATION, GOBP_REGULATION_OF_LEUKOCYTE_CHEMOTAXIS, GOBP_NUCLEOSIDE_MONOPHOSPHATE_METABOLIC_PROCESS, GOBP_PURINE_NUCLEOSIDE_MONOPHOSPHATE_METABOLIC_PROCESS, GOBP_NUCLEOSIDE_DIPHOSPHATE_METABOLIC_PROCESS, GOBP_RIBONUCLEOSIDE_MONOPHOSPHATE_METABOLIC_PROCESS, GOBP_RIBONUCLEOSIDE_DIPHOSPHATE_METABOLIC_PROCESS, GOBP_ORGANOPHOSPHATE…
EPB41	Hypoxanthine	EPB41__Hypoxanthine	0.751304	2.32406e-05	0.00353935	0.424722	2.45793	0.0121084	1.33673	0.0320753		Purine metabolism	Purine and pyrimidine metabolism/nucleotide metabolism		HALLMARK_MITOTIC_SPINDLE, HALLMARK_HEME_METABOLISM	BERTUCCI_MEDULLARY_VS_DUCTAL_BREAST_CANCER_UP, DEURIG_T_CELL_PROLYMPHOCYTIC_LEUKEMIA_UP, BOGNI_TREATMENT_RELATED_MYELOID_LEUKEMIA_UP, ZHOU_INFLAMMATORY_RESPONSE_FIMA_DN, LASTOWSKA_NEUROBLASTOMA_COPY_NUMBER_DN, PEREZ_TP53_TARGETS, PEREZ_TP63_TARGETS, PEREZ_TP53_AND_TP63_TARGETS, RASHI_RESPONSE_TO_IONIZING_RADIATION_5, WEI_MIR34A_TARGETS, RICKMAN_TUMOR_DIFFERENTIATED_WELL_VS_POORLY_UP, SU_PANCREAS,…	GOBP_CELL_MORPHOGENESIS, GOBP_ION_TRANSPORT, GOBP_CATION_TRANSPORT, GOBP_CALCIUM_ION_TRANSPORT, GOBP_CYTOSKELETON_ORGANIZATION, GOBP_CELL_CYCLE, GOBP_DIGESTION, GOBP_REGULATION_OF_CELL_SHAPE, GOBP_REGULATION_OF_METAL_ION_TRANSPORT, GOBP_DIGESTIVE_SYSTEM_PROCESS, GOBP_REGULATION_OF_ANATOMICAL_STRUCTURE_MORPHOGENESIS, GOBP_REGULATION_OF_CELL_MORPHOGENESIS, GOBP_METAL_ION_TRANSPORT, GOBP_ACTIN_FILAM…
VCP	Hypoxanthine	VCP__Hypoxanthine	0.751304	2.32406e-05	0.00353935	0.424722	1.59291	0.0147459	1.33673	0.0320753		Purine metabolism	Purine and pyrimidine metabolism/nucleotide metabolism			HOUNKPE_HOUSEKEEPING_GENES, MULLIGHAN_NPM1_MUTATED_SIGNATURE_1_UP, MULLIGHAN_NPM1_SIGNATURE_3_UP, FAELT_B_CLL_WITH_VH3_21_UP, KUMAR_PATHOGEN_LOAD_BY_MACROPHAGES, KUMAR_AUTOPHAGY_NETWORK, REACTOME_TRANSLESION_SYNTHESIS_BY_Y_FAMILY_DNA_POLYMERASES_BYPASSES_LESIONS_ON_DNA_TEMPLATE, REACTOME_TRANSLESION_SYNTHESIS_BY_POLH, REACTOME_INNATE_IMMUNE_SYSTEM, REACTOME_HSF1_ACTIVATION, REACTOME_CELLULAR_RESP…	GOBP_MICROTUBULE_CYTOSKELETON_ORGANIZATION, GOBP_MITOTIC_CELL_CYCLE, GOBP_DNA_SYNTHESIS_INVOLVED_IN_DNA_REPAIR, GOBP_REGULATION_OF_OXIDATIVE_PHOSPHORYLATION, GOBP_GENERATION_OF_PRECURSOR_METABOLITES_AND_ENERGY, GOBP_OXIDATIVE_PHOSPHORYLATION, GOBP_REGULATION_OF_NUCLEOTIDE_METABOLIC_PROCESS, GOBP_DNA_METABOLIC_PROCESS, GOBP_DNA_REPAIR, GOBP_POSTREPLICATION_REPAIR, GOBP_DOUBLE_STRAND_BREAK_REPAIR, …
FGB	115.027@1.04_ANPNEG	FGB__115.027@1.04_ANPNEG	0.750435	2.40429e-05	0.00360151	0.439384	-1.35189	0.000478	-1.37415	0.0223961						LIU_OVARIAN_CANCER_TUMORS_AND_XENOGRAFTS_XDGS_UP, BLANCO_MELO_COVID19_SARS_COV_2_LOW_MOI_INFECTION_A594_ACE2_EXPRESSING_CELLS_UP, BLANCO_MELO_COVID19_SARS_COV_2_INFECTION_A594_ACE2_EXPRESSING_CELLS_RUXOLITINIB_DN, BARIS_THYROID_CANCER_DN, CAVARD_LIVER_CANCER_MALIGNANT_VS_BENIGN, SHEN_SMARCA2_TARGETS_DN, JI_METASTASIS_REPRESSED_BY_STK11, BHATI_G2M_ARREST_BY_2METHOXYESTRADIOL_DN, BRUECKNER_TARGETS_…	GOBP_MAPK_CASCADE, GOBP_CELL_MORPHOGENESIS, GOBP_CELL_MORPHOGENESIS_INVOLVED_IN_DIFFERENTIATION, GOBP_CELL_ACTIVATION, GOBP_ADAPTIVE_IMMUNE_RESPONSE, GOBP_POSITIVE_REGULATION_OF_PEPTIDE_SECRETION, GOBP_CIRCULATORY_SYSTEM_PROCESS, GOBP_VASCULAR_PROCESS_IN_CIRCULATORY_SYSTEM, GOBP_PROTEOLYSIS, GOBP_EXOCYTOSIS, GOBP_APOPTOTIC_PROCESS, GOBP_DEFENSE_RESPONSE, GOBP_IMMUNE_RESPONSE, GOBP_HUMORAL_IMMUNE_…
RP2	Pyruvate	RP2__Pyruvate	-0.750435	2.40429e-05	0.00360151	0.439384	1.96255	0.00131311	-1.57647	0.00728911		Glycolysis / Gluconeogenesis	Energy metabolism			BLANCO_MELO_BETA_INTERFERON_TREATED_BRONCHIAL_EPITHELIAL_CELLS_UP, BLANCO_MELO_BRONCHIAL_EPITHELIAL_CELLS_INFLUENZA_A_DEL_NS1_INFECTION_UP, LIU_SOX4_TARGETS_UP, WANG_CLIM2_TARGETS_DN, GAUSSMANN_MLL_AF4_FUSION_TARGETS_A_UP, CROONQUIST_NRAS_SIGNALING_UP, MIKKELSEN_ES_ICP_WITH_H3K4ME3, MIKKELSEN_NPC_ICP_WITH_H3K4ME3, GABRIELY_MIR21_TARGETS, PEDRIOLI_MIR31_TARGETS_UP, JINESH_BLEBBISHIELD_TO_IMMUNE_CE…	GOBP_PROTEIN_FOLDING, GOBP_POST_GOLGI_VESICLE_MEDIATED_TRANSPORT, GOBP_POST_CHAPERONIN_TUBULIN_FOLDING_PATHWAY, GOBP_SENSORY_PERCEPTION, GOBP_VESICLE_MEDIATED_TRANSPORT, GOBP_CELL_PROJECTION_ORGANIZATION, GOBP_CELL_PROJECTION_ASSEMBLY, GOBP_CILIUM_ORGANIZATION, GOBP_ESTABLISHMENT_OF_PROTEIN_LOCALIZATION, GOBP_GOLGI_VESICLE_TRANSPORT, GOBP_NERVOUS_SYSTEM_PROCESS, GOBP_SENSORY_PERCEPTION_OF_LIGHT_S…
APOH	PC(42:6)	APOH__PC(42:6)	-0.748696	2.57212e-05	0.0036158	0.470054	0.623376	0.0182445	-1.42137	0.00230979		Glycerophospholipid metabolism	Lipid metabolism		HALLMARK_ANGIOGENESIS	BLANCO_MELO_RESPIRATORY_SYNCYTIAL_VIRUS_INFECTION_A594_CELLS_DN, BLANCO_MELO_COVID19_SARS_COV_2_INFECTION_A594_ACE2_EXPRESSING_CELLS_DN, IGARASHI_ATF4_TARGETS_DN, HERNANDEZ_MITOTIC_ARREST_BY_DOCETAXEL_2_UP, NIKOLSKY_BREAST_CANCER_17Q21_Q25_AMPLICON, MCCLUNG_COCAIN_REWARD_4WK, MCCABE_BOUND_BY_HOXC6, REACTOME_HEMOSTASIS, REACTOME_PLATELET_ACTIVATION_SIGNALING_AND_AGGREGATION, REACTOME_RESPONSE_TO_E…	GOBP_AMEBOIDAL_TYPE_CELL_MIGRATION, GOBP_ENDOTHELIAL_CELL_PROLIFERATION, GOBP_NEGATIVE_REGULATION_OF_ENDOTHELIAL_CELL_PROLIFERATION, GOBP_VASCULATURE_DEVELOPMENT, GOBP_PROTEOLYSIS, GOBP_LIPID_METABOLIC_PROCESS, GOBP_NEUTRAL_LIPID_METABOLIC_PROCESS, GOBP_TRIGLYCERIDE_METABOLIC_PROCESS, GOBP_APOPTOTIC_PROCESS, GOBP_BLOOD_COAGULATION_INTRINSIC_PATHWAY, GOBP_HEMOSTASIS, GOBP_NEGATIVE_REGULATION_OF_CE…
ARF1	LPA(18:1)[M-H]-	ARF1__LPA(18:1)[M-H]-	-0.748696	2.57212e-05	0.0036158	0.470054	2.6149	0.00185945	-1.26733	0.0335673		Fatty acid metabolism	Lipid metabolism		HALLMARK_PROTEIN_SECRETION, HALLMARK_PI3K_AKT_MTOR_SIGNALING	HOUNKPE_HOUSEKEEPING_GENES, KYNG_DNA_DAMAGE_BY_GAMMA_RADIATION, KYNG_DNA_DAMAGE_DN, WANG_TUMOR_INVASIVENESS_DN, BOYAULT_LIVER_CANCER_SUBCLASS_G12_UP, GUTIERREZ_MULTIPLE_MYELOMA_UP, PURBEY_TARGETS_OF_CTBP1_NOT_SATB1_UP, REACTOME_CYTOKINE_SIGNALING_IN_IMMUNE_SYSTEM, REACTOME_ADAPTIVE_IMMUNE_SYSTEM, REACTOME_PI_METABOLISM, REACTOME_PHOSPHOLIPID_METABOLISM, REACTOME_HIV_INFECTION, REACTOME_HOST_INTER…	GOBP_MITOTIC_CELL_CYCLE, GOBP_MITOTIC_CYTOKINESIS, GOBP_CYTOKINESIS, GOBP_REGULATION_OF_RECEPTOR_INTERNALIZATION, GOBP_CELLULAR_ION_HOMEOSTASIS, GOBP_CELLULAR_METAL_ION_HOMEOSTASIS, GOBP_CELLULAR_COPPER_ION_HOMEOSTASIS, GOBP_INTRACELLULAR_PROTEIN_TRANSPORT, GOBP_ENDOCYTOSIS, GOBP_RECEPTOR_MEDIATED_ENDOCYTOSIS, GOBP_CYTOSKELETON_ORGANIZATION, GOBP_ACTIN_FILAMENT_ORGANIZATION, GOBP_CELL_CYCLE, GOBP…
ARPC4	115.027@1.04_ANPNEG	ARPC4__115.027@1.04_ANPNEG	-0.748696	2.57212e-05	0.0036158	0.470054	1.46312	0.0311144	-1.37415	0.0223961						MULLIGHAN_MLL_SIGNATURE_1_UP, MULLIGHAN_MLL_SIGNATURE_2_UP, ELVIDGE_HYPOXIA_DN, SCHLOSSER_SERUM_RESPONSE_UP, SPIELMAN_LYMPHOBLAST_EUROPEAN_VS_ASIAN_2FC_UP, AMIT_EGF_RESPONSE_240_HELA, SCHUHMACHER_MYC_TARGETS_DN, NOUZOVA_TRETINOIN_AND_H4_ACETYLATION, TAKAO_RESPONSE_TO_UVB_RADIATION_DN, SMID_BREAST_CANCER_BASAL_UP, SASSON_RESPONSE_TO_GONADOTROPHINS_DN, SASSON_RESPONSE_TO_FORSKOLIN_UP, BRUINS_UVC_RE…	GOBP_CYTOSKELETON_ORGANIZATION, GOBP_ACTIN_FILAMENT_ORGANIZATION, GOBP_ACTIN_POLYMERIZATION_OR_DEPOLYMERIZATION, GOBP_ACTIN_FILAMENT_BASED_PROCESS, GOBP_REGULATION_OF_ACTIN_FILAMENT_LENGTH, GOBP_REGULATION_OF_PROTEIN_POLYMERIZATION, GOBP_REGULATION_OF_CELLULAR_COMPONENT_SIZE, GOBP_REGULATION_OF_ACTIN_FILAMENT_BASED_PROCESS, GOBP_REGULATION_OF_ORGANELLE_ORGANIZATION, GOBP_ARP2_3_COMPLEX_MEDIATED_A…
BPGM	Hypoxanthine	BPGM__Hypoxanthine	0.749565	2.48696e-05	0.0036158	0.454491	2.61415	0.00218919	1.33673	0.0320753		Purine metabolism	Purine and pyrimidine metabolism/nucleotide metabolism		HALLMARK_INTERFERON_GAMMA_RESPONSE, HALLMARK_HEME_METABOLISM, HALLMARK_KRAS_SIGNALING_UP	FOROUTAN_TGFB_EMT_UP, FOROUTAN_PRODRANK_TGFB_EMT_UP, BLANCO_MELO_COVID19_BRONCHIAL_EPITHELIAL_CELLS_SARS_COV_2_INFECTION_UP, BLANCO_MELO_BETA_INTERFERON_TREATED_BRONCHIAL_EPITHELIAL_CELLS_UP, BLANCO_MELO_BRONCHIAL_EPITHELIAL_CELLS_INFLUENZA_A_DEL_NS1_INFECTION_UP, LIU_SOX4_TARGETS_UP, UDAYAKUMAR_MED1_TARGETS_UP, WANG_HCP_PROSTATE_CANCER, MORI_PLASMA_CELL_UP, VERHAAK_AML_WITH_NPM1_MUTATED_DN, SEST…	GOBP_RESPONSE_TO_PROTOZOAN, GOBP_MYELOID_CELL_HOMEOSTASIS, GOBP_IMMUNE_SYSTEM_DEVELOPMENT, GOBP_CARBOHYDRATE_METABOLIC_PROCESS, GOBP_ORGANIC_ACID_METABOLIC_PROCESS, GOBP_PYRUVATE_METABOLIC_PROCESS, GOBP_GENERATION_OF_PRECURSOR_METABOLITES_AND_ENERGY, GOBP_DEFENSE_RESPONSE, GOBP_INFLAMMATORY_RESPONSE, GOBP_CENTRAL_NERVOUS_SYSTEM_DEVELOPMENT, GOBP_RESPIRATORY_GASEOUS_EXCHANGE_BY_RESPIRATORY_SYSTEM,…
C1QB	Purine	C1QB__Purine	-0.748696	2.57212e-05	0.0036158	0.470054	-0.958395	0.000844	1.089	0.038587		Purine metabolism	Purine and pyrimidine metabolism/nucleotide metabolism			LIU_OVARIAN_CANCER_TUMORS_AND_XENOGRAFTS_XDGS_DN, LASTOWSKA_NEUROBLASTOMA_COPY_NUMBER_DN, MARTORIATI_MDM4_TARGETS_NEUROEPITHELIUM_DN, JAZAG_TGFB1_SIGNALING_VIA_SMAD4_UP, LEE_TARGETS_OF_PTCH1_AND_SUFU_UP, LENAOUR_DENDRITIC_CELL_MATURATION_UP, VERHAAK_AML_WITH_NPM1_MUTATED_UP, CHEN_ETV5_TARGETS_SERTOLI, KAAB_FAILED_HEART_VENTRICLE_DN, COATES_MACROPHAGE_M1_VS_M2_DN, ACEVEDO_METHYLATED_IN_LIVER_CANCE…	GOBP_ADAPTIVE_IMMUNE_RESPONSE, GOBP_IMMUNE_EFFECTOR_PROCESS, GOBP_ACTIVATION_OF_IMMUNE_RESPONSE, GOBP_LEUKOCYTE_MEDIATED_IMMUNITY, GOBP_LYMPHOCYTE_MEDIATED_IMMUNITY, GOBP_HUMORAL_IMMUNE_RESPONSE_MEDIATED_BY_CIRCULATING_IMMUNOGLOBULIN, GOBP_ADAPTIVE_IMMUNE_RESPONSE_BASED_ON_SOMATIC_RECOMBINATION_OF_IMMUNE_RECEPTORS_BUILT_FROM_IMMUNOGLOBULIN_SUPERFAMILY_DOMAINS, GOBP_REGULATION_OF_IMMUNE_SYSTEM_PRO…		monocyte
HBG1	Inosine	HBG1__Inosine	0.748696	2.57212e-05	0.0036158	0.470054	1.48444	0.011181	2.16016	0.000244573		Purine metabolism	Purine and pyrimidine metabolism/nucleotide metabolism			TONKS_TARGETS_OF_RUNX1_RUNX1T1_FUSION_MONOCYTE_DN, TONKS_TARGETS_OF_RUNX1_RUNX1T1_FUSION_SUSTAINED_IN_MONOCYTE_DN, VERHAAK_AML_WITH_NPM1_MUTATED_DN, ACEVEDO_METHYLATED_IN_LIVER_CANCER_DN, BASSO_HAIRY_CELL_LEUKEMIA_UP, TOOKER_GEMCITABINE_RESISTANCE_UP, RAGHAVACHARI_PLATELET_SPECIFIC_GENES, VANDESLUIS_NORMAL_EMBRYOS_DN, ZWANG_TRANSIENTLY_UP_BY_2ND_EGF_PULSE_ONLY, FLORIO_NEOCORTEX_BASAL_RADIAL_GLIA_…	GOBP_RESPONSE_TO_TOXIC_SUBSTANCE, GOBP_REGULATION_OF_CELL_DEATH, GOBP_POSITIVE_REGULATION_OF_CELL_DEATH, GOBP_GAS_TRANSPORT, GOBP_CARBON_DIOXIDE_TRANSPORT, GOBP_OXYGEN_TRANSPORT, GOBP_ONE_CARBON_COMPOUND_TRANSPORT, GOBP_HYDROGEN_PEROXIDE_METABOLIC_PROCESS, GOBP_HYDROGEN_PEROXIDE_CATABOLIC_PROCESS, GOBP_REACTIVE_OXYGEN_SPECIES_METABOLIC_PROCESS, GOBP_CELLULAR_RESPONSE_TO_TOXIC_SUBSTANCE, GOBP_DETO…
HBG2	Inosine	HBG2__Inosine	0.748696	2.57212e-05	0.0036158	0.470054	1.48444	0.011181	2.16016	0.000244573		Purine metabolism	Purine and pyrimidine metabolism/nucleotide metabolism			BLANCO_MELO_SARS_COV_1_INFECTION_MCR5_CELLS_DN, BLANCO_MELO_MERS_COV_INFECTION_MCR5_CELLS_DN, MAGRANGEAS_MULTIPLE_MYELOMA_IGLL_VS_IGLK_UP, ACEVEDO_METHYLATED_IN_LIVER_CANCER_DN, XIE_ST_HSC_S1PR3_OE_DN, REACTOME_HEMOSTASIS, REACTOME_FACTORS_INVOLVED_IN_MEGAKARYOCYTE_DEVELOPMENT_AND_PLATELET_PRODUCTION, DELYS_THYROID_CANCER_DN, HAN_SATB1_TARGETS_DN, TANG_SENESCENCE_TP53_TARGETS_UP, PID_ATF2_PATHWAY	GOBP_RESPONSE_TO_TOXIC_SUBSTANCE, GOBP_REGULATION_OF_CELL_DEATH, GOBP_POSITIVE_REGULATION_OF_CELL_DEATH, GOBP_GAS_TRANSPORT, GOBP_CARBON_DIOXIDE_TRANSPORT, GOBP_OXYGEN_TRANSPORT, GOBP_ONE_CARBON_COMPOUND_TRANSPORT, GOBP_HYDROGEN_PEROXIDE_METABOLIC_PROCESS, GOBP_HYDROGEN_PEROXIDE_CATABOLIC_PROCESS, GOBP_REACTIVE_OXYGEN_SPECIES_METABOLIC_PROCESS, GOBP_CELLULAR_RESPONSE_TO_TOXIC_SUBSTANCE, GOBP_DETO…
RP2	Inosine	RP2__Inosine	0.749565	2.48696e-05	0.0036158	0.454491	1.96255	0.00131311	2.16016	0.000244573		Purine metabolism	Purine and pyrimidine metabolism/nucleotide metabolism			BLANCO_MELO_BETA_INTERFERON_TREATED_BRONCHIAL_EPITHELIAL_CELLS_UP, BLANCO_MELO_BRONCHIAL_EPITHELIAL_CELLS_INFLUENZA_A_DEL_NS1_INFECTION_UP, LIU_SOX4_TARGETS_UP, WANG_CLIM2_TARGETS_DN, GAUSSMANN_MLL_AF4_FUSION_TARGETS_A_UP, CROONQUIST_NRAS_SIGNALING_UP, MIKKELSEN_ES_ICP_WITH_H3K4ME3, MIKKELSEN_NPC_ICP_WITH_H3K4ME3, GABRIELY_MIR21_TARGETS, PEDRIOLI_MIR31_TARGETS_UP, JINESH_BLEBBISHIELD_TO_IMMUNE_CE…	GOBP_PROTEIN_FOLDING, GOBP_POST_GOLGI_VESICLE_MEDIATED_TRANSPORT, GOBP_POST_CHAPERONIN_TUBULIN_FOLDING_PATHWAY, GOBP_SENSORY_PERCEPTION, GOBP_VESICLE_MEDIATED_TRANSPORT, GOBP_CELL_PROJECTION_ORGANIZATION, GOBP_CELL_PROJECTION_ASSEMBLY, GOBP_CILIUM_ORGANIZATION, GOBP_ESTABLISHMENT_OF_PROTEIN_LOCALIZATION, GOBP_GOLGI_VESICLE_TRANSPORT, GOBP_NERVOUS_SYSTEM_PROCESS, GOBP_SENSORY_PERCEPTION_OF_LIGHT_S…
CD5L	SM(d30:1)	CD5L__SM(d30:1)	0.747826	2.65984e-05	0.00371057	0.486085	-0.881775	0.00308939	-1.29018	0.01267		Glycerophospholipid metabolism	Lipid metabolism			COATES_MACROPHAGE_M1_VS_M2_DN, TORCHIA_TARGETS_OF_EWSR1_FLI1_FUSION_UP, VANLOO_SP3_TARGETS_DN, WIELAND_UP_BY_HBV_INFECTION, KUMAR_TARGETS_OF_MLL_AF9_FUSION, LIAN_LIPA_TARGETS_6M, LIAN_LIPA_TARGETS_3M, QI_PLASMACYTOMA_UP, ICHIBA_GRAFT_VERSUS_HOST_DISEASE_D7_UP, ICHIBA_GRAFT_VERSUS_HOST_DISEASE_35D_UP, CHEN_METABOLIC_SYNDROM_NETWORK, BROWNE_HCMV_INFECTION_18HR_DN, CAIRO_HEPATOBLASTOMA_CLASSES_DN, B…	GOBP_CELL_KILLING, GOBP_IMMUNE_EFFECTOR_PROCESS, GOBP_ACTIVATION_OF_IMMUNE_RESPONSE, GOBP_REGULATION_OF_IMMUNE_SYSTEM_PROCESS, GOBP_POSITIVE_REGULATION_OF_IMMUNE_SYSTEM_PROCESS, GOBP_REGULATION_OF_IMMUNE_EFFECTOR_PROCESS, GOBP_REGULATION_OF_HUMORAL_IMMUNE_RESPONSE, GOBP_PROTEOLYSIS, GOBP_ENDOCYTOSIS, GOBP_APOPTOTIC_PROCESS, GOBP_DEFENSE_RESPONSE, GOBP_INFLAMMATORY_RESPONSE, GOBP_IMMUNE_RESPONSE, …		monocyte
IGKV2D-28	Inosine	IGKV2D-28__Inosine	-0.746087	2.84323e-05	0.00393636	0.5196	-0.583817	0.00834487	2.16016	0.000244573		Purine metabolism	Purine and pyrimidine metabolism/nucleotide metabolism			SMID_BREAST_CANCER_RELAPSE_IN_BONE_DN, SMID_BREAST_CANCER_LUMINAL_B_DN, SMID_BREAST_CANCER_NORMAL_LIKE_UP, SMID_BREAST_CANCER_BASAL_UP, SHEDDEN_LUNG_CANCER_GOOD_SURVIVAL_A12, SALVADOR_MARTIN_PEDIATRIC_TBD_ANTI_TNF_THERAPY_NONRESPONDER_POST_TREATMENT_DN, REACTOME_HEMOSTASIS, REACTOME_ADAPTIVE_IMMUNE_SYSTEM, REACTOME_COMPLEMENT_CASCADE, REACTOME_INITIAL_TRIGGERING_OF_COMPLEMENT, REACTOME_CREATION_O…	GOBP_ADAPTIVE_IMMUNE_RESPONSE, GOBP_IMMUNOGLOBULIN_PRODUCTION, GOBP_PRODUCTION_OF_MOLECULAR_MEDIATOR_OF_IMMUNE_RESPONSE, GOBP_IMMUNE_RESPONSE, GOCC_IMMUNOGLOBULIN_COMPLEX, GOCC_BLOOD_MICROPARTICLE, GOMF_ANTIGEN_BINDING
SELENBP1	115.027@1.04_ANPNEG	SELENBP1__115.027@1.04_ANPNEG	-0.745217	2.93903e-05	0.00403841	0.537108	1.86255	0.000844	-1.37415	0.0223961					HALLMARK_HYPOXIA, HALLMARK_HEME_METABOLISM	BLANCO_MELO_HUMAN_PARAINFLUENZA_VIRUS_3_INFECTION_A594_CELLS_DN, CORRE_MULTIPLE_MYELOMA_DN, HAHTOLA_SEZARY_SYNDROM_UP, LUCAS_HNF4A_TARGETS_UP, HWANG_PROSTATE_CANCER_MARKERS, RADMACHER_AML_PROGNOSIS, WEIGEL_OXIDATIVE_STRESS_BY_HNE_AND_TBH, CROMER_TUMORIGENESIS_DN, SEKI_INFLAMMATORY_RESPONSE_LPS_DN, CHIANG_LIVER_CANCER_SUBCLASS_CTNNB1_UP, BRUINS_UVC_RESPONSE_VIA_TP53_GROUP_A, PLASARI_TGFB1_SIGNALIN…	GOBP_ESTABLISHMENT_OF_PROTEIN_LOCALIZATION, GOCC_FIBRILLAR_CENTER, GOCC_NUCLEOLUS, GOMF_SELENIUM_BINDING, GOMF_OXIDOREDUCTASE_ACTIVITY, GOMF_OXIDOREDUCTASE_ACTIVITY_ACTING_ON_A_SULFUR_GROUP_OF_DONORS, GOMF_OXIDOREDUCTASE_ACTIVITY_ACTING_ON_A_SULFUR_GROUP_OF_DONORS_OXYGEN_AS_ACCEPTOR, HP_CONSTITUTIONAL_SYMPTOM, HP_ABNORMAL_ORAL_PHYSIOLOGY, HP_HALITOSIS
PRDX1	PS(16:0/20:3(8Z,11Z,14Z))	PRDX1__PS(16:0/20:3(8Z,11Z,14Z))	0.743478	3.13922e-05	0.00428128	0.573692	1.53056	0.0052616	1.28159	0.0145526					HALLMARK_MTORC1_SIGNALING, HALLMARK_REACTIVE_OXYGEN_SPECIES_PATHWAY, HALLMARK_PEROXISOME	IBRAHIM_NRF1_UP, IBRAHIM_NRF2_UP, BLANCO_MELO_COVID19_SARS_COV_2_INFECTION_A594_ACE2_EXPRESSING_CELLS_DN, BLANCO_MELO_COVID19_SARS_COV_2_INFECTION_A594_ACE2_EXPRESSING_CELLS_RUXOLITINIB_DN, MULLIGHAN_MLL_SIGNATURE_1_UP, CAVARD_LIVER_CANCER_MALIGNANT_VS_BENIGN, LI_LUNG_CANCER, NAKAJIMA_MAST_CELL, KAAB_FAILED_HEART_ATRIUM_DN, JIANG_AGING_CEREBRAL_CORTEX_UP, NATSUME_RESPONSE_TO_INTERFERON_BETA_DN, C…	GOBP_MAPK_CASCADE, GOBP_RESPONSE_TO_REACTIVE_OXYGEN_SPECIES, GOBP_RESPONSE_TO_OXYGEN_RADICAL, GOBP_SKELETAL_SYSTEM_DEVELOPMENT, GOBP_CELL_ACTIVATION, GOBP_TISSUE_HOMEOSTASIS, GOBP_RETINA_HOMEOSTASIS, GOBP_CELL_KILLING, GOBP_LEUKOCYTE_MEDIATED_CYTOTOXICITY, GOBP_NATURAL_KILLER_CELL_MEDIATED_IMMUNITY, GOBP_IMMUNE_EFFECTOR_PROCESS, GOBP_MYELOID_CELL_HOMEOSTASIS, GOBP_LEUKOCYTE_MEDIATED_IMMUNITY, GOB…
LGALS3BP	PI(36:5)	LGALS3BP__PI(36:5)	0.742609	3.24374e-05	0.00439106	0.592793	-1.1136	0.000417	-1.09046	0.0299976		Glycerophospholipid metabolism	Lipid metabolism		HALLMARK_INTERFERON_ALPHA_RESPONSE, HALLMARK_INTERFERON_GAMMA_RESPONSE	BLANCO_MELO_BRONCHIAL_EPITHELIAL_CELLS_INFLUENZA_A_DEL_NS1_INFECTION_UP, DEURIG_T_CELL_PROLYMPHOCYTIC_LEUKEMIA_UP, MULLIGHAN_MLL_SIGNATURE_2_DN, HAHTOLA_MYCOSIS_FUNGOIDES_SKIN_DN, WOOD_EBV_EBNA1_TARGETS_UP, NIKOLSKY_BREAST_CANCER_17Q21_Q25_AMPLICON, LEE_LIVER_CANCER_ACOX1_UP, ZHAN_MULTIPLE_MYELOMA_SPIKED, LENAOUR_DENDRITIC_CELL_MATURATION_UP, VERHAAK_AML_WITH_NPM1_MUTATED_UP, TSAI_RESPONSE_TO_RAD…	GOBP_ENDOCYTOSIS, GOBP_DEFENSE_RESPONSE, GOBP_CELLULAR_DEFENSE_RESPONSE, GOBP_CELL_ADHESION, GOBP_VESICLE_MEDIATED_TRANSPORT, GOCC_SECRETORY_GRANULE, GOCC_EXTERNAL_ENCAPSULATING_STRUCTURE, GOCC_PLATELET_DENSE_GRANULE_LUMEN, GOCC_VESICLE_LUMEN, GOCC_PLATELET_DENSE_GRANULE, GOCC_COLLAGEN_CONTAINING_EXTRACELLULAR_MATRIX, GOCC_BLOOD_MICROPARTICLE, GOCC_SECRETORY_VESICLE, GOMF_SCAVENGER_RECEPTOR_ACTIV…
CLEC3B	LysoPC(16:1)	CLEC3B__LysoPC(16:1)	0.741739	3.35131e-05	0.00443806	0.612453	-1.4976	0.00655694	-1.88413	0.000702979		Glycerophospholipid metabolism	Lipid metabolism			SHARMA_ASTROCYTOMA_WITH_NF1_SYNDROM, MULLIGHAN_MLL_SIGNATURE_1_UP, DARWICHE_SKIN_TUMOR_PROMOTER_DN, DARWICHE_PAPILLOMA_RISK_LOW_DN, DARWICHE_PAPILLOMA_RISK_HIGH_DN, DARWICHE_SQUAMOUS_CELL_CARCINOMA_DN, INGRAM_SHH_TARGETS_UP, NAKAJIMA_MAST_CELL, DASU_IL6_SIGNALING_SCAR_UP, HOWLIN_CITED1_TARGETS_1_UP, SMID_BREAST_CANCER_NORMAL_LIKE_UP, CROMER_TUMORIGENESIS_DN, POOLA_INVASIVE_BREAST_CANCER_DN, WINNE…	GOBP_OSSIFICATION, GOBP_PROTEOLYSIS, GOBP_RESPONSE_TO_ENDOGENOUS_STIMULUS, GOBP_TISSUE_DEVELOPMENT, GOBP_POSITIVE_REGULATION_OF_GENE_EXPRESSION, GOBP_REGULATION_OF_PLASMINOGEN_ACTIVATION, GOBP_POSITIVE_REGULATION_OF_PLASMINOGEN_ACTIVATION, GOBP_PROTEIN_PROCESSING, GOBP_REGULATION_OF_PROTEOLYSIS, GOBP_BONE_MINERALIZATION, GOBP_ZYMOGEN_ACTIVATION, GOBP_PLASMINOGEN_ACTIVATION, GOBP_POSITIVE_REGULATI…
E9PNW4	Hypoxanthine	E9PNW4__Hypoxanthine	0.741739	3.35131e-05	0.00443806	0.612453	1.85314	0.00123562	1.33673	0.0320753		Purine metabolism	Purine and pyrimidine metabolism/nucleotide metabolism
THBS1	LysoPC(20:0)	THBS1__LysoPC(20:0)	0.741739	3.35131e-05	0.00443806	0.612453	-1.46574	0.000432	-1.48412	0.0034426		Glycerophospholipid metabolism	Lipid metabolism		HALLMARK_TGF_BETA_SIGNALING, HALLMARK_EPITHELIAL_MESENCHYMAL_TRANSITION, HALLMARK_COAGULATION	LIU_OVARIAN_CANCER_TUMORS_AND_XENOGRAFTS_XDGS_DN, BANG_VERTEPORFIN_ENDOMETRIAL_CANCER_CELLS_UP, FOROUTAN_TGFB_EMT_UP, FOROUTAN_PRODRANK_TGFB_EMT_UP, FOROUTAN_INTEGRATED_TGFB_EMT_UP, BLANCO_MELO_COVID19_SARS_COV_2_INFECTION_CALU3_CELLS_UP, BLANCO_MELO_BETA_INTERFERON_TREATED_BRONCHIAL_EPITHELIAL_CELLS_UP, BLANCO_MELO_BRONCHIAL_EPITHELIAL_CELLS_INFLUENZA_A_INFECTION_UP, LIU_SOX4_TARGETS_UP, FOURNIE…	GOBP_MAPK_CASCADE, GOBP_AMEBOIDAL_TYPE_CELL_MIGRATION, GOBP_CELL_ACTIVATION, GOBP_CYTOKINE_PRODUCTION, GOBP_NEGATIVE_REGULATION_OF_CYTOKINE_PRODUCTION, GOBP_POSITIVE_REGULATION_OF_CYTOKINE_PRODUCTION, GOBP_REGULATION_OF_PROTEIN_PHOSPHORYLATION, GOBP_ENDOTHELIAL_CELL_PROLIFERATION, GOBP_NEGATIVE_REGULATION_OF_ENDOTHELIAL_CELL_PROLIFERATION, GOBP_VASCULATURE_DEVELOPMENT, GOBP_REGULATION_OF_CELL_MAT…
ABRACL	Dihydroorotic Acid	ABRACL__Dihydroorotic Acid	-0.74	3.57593e-05	0.00463477	0.653502	1.20325	0.0399862	-1.41742	0.01267		Pyrimidine metabolism	Purine and pyrimidine metabolism/nucleotide metabolism			LANDIS_ERBB2_BREAST_PRENEOPLASTIC_UP, LANDIS_ERBB2_BREAST_TUMORS_324_UP, CAFFAREL_RESPONSE_TO_THC_24HR_5_UP, VANTVEER_BREAST_CANCER_ESR1_DN, MILI_PSEUDOPODIA_CHEMOTAXIS_UP, GRYDER_PAX3FOXO1_ENHANCERS_IN_TADS, GRYDER_PAX3FOXO1_ENHANCERS_KO_DOWN, DODD_NASOPHARYNGEAL_CARCINOMA_DN, WEI_MYCN_TARGETS_WITH_E_BOX, BENPORATH_NANOG_TARGETS, IVANOVA_HEMATOPOIESIS_EARLY_PROGENITOR, RODWELL_AGING_KIDNEY_UP, Y…	GOBP_ACTIN_FILAMENT_BASED_PROCESS, GOBP_REGULATION_OF_ACTIN_FILAMENT_BASED_PROCESS
CDC42	Inosine	CDC42__Inosine	0.74	3.57593e-05	0.00463477	0.653502	1.47881	0.03325	2.16016	0.000244573		Purine metabolism	Purine and pyrimidine metabolism/nucleotide metabolism		HALLMARK_MITOTIC_SPINDLE	HOUNKPE_HOUSEKEEPING_GENES, WANG_LMO4_TARGETS_DN, HAHTOLA_MYCOSIS_FUNGOIDES_CD4_DN, HAHTOLA_MYCOSIS_FUNGOIDES_DN, LASTOWSKA_NEUROBLASTOMA_COPY_NUMBER_DN, LI_LUNG_CANCER, CAFFAREL_RESPONSE_TO_THC_24HR_3_DN, LEE_AGING_MUSCLE_UP, RIZKI_TUMOR_INVASIVENESS_3D_DN, BONCI_TARGETS_OF_MIR15A_AND_MIR16_1, HAHTOLA_CTCL_CUTANEOUS, VERHAAK_GLIOBLASTOMA_NEURAL, IKEDA_MIR133_TARGETS_UP, LIU_IL13_MEMORY_MODEL_UP,…	GOBP_MAPK_CASCADE, GOBP_MITOTIC_CELL_CYCLE, GOBP_CELL_MORPHOGENESIS, GOBP_CELL_MORPHOGENESIS_INVOLVED_IN_DIFFERENTIATION, GOBP_CYTOKINESIS, GOBP_AMEBOIDAL_TYPE_CELL_MIGRATION, GOBP_CELL_FATE_DETERMINATION, GOBP_MORPHOGENESIS_OF_A_POLARIZED_EPITHELIUM, GOBP_MORPHOGENESIS_OF_AN_EPITHELIUM, GOBP_IMMUNE_SYSTEM_DEVELOPMENT, GOBP_LEUKOCYTE_DIFFERENTIATION, GOBP_MYELOID_LEUKOCYTE_DIFFERENTIATION, GOBP_H…
GPX1	Dihydroorotic Acid	GPX1__Dihydroorotic Acid	-0.74	3.57593e-05	0.00463477	0.653502	1.98283	0.0059911	-1.41742	0.01267		Pyrimidine metabolism	Purine and pyrimidine metabolism/nucleotide metabolism	Antioxidant	HALLMARK_APOPTOSIS	GROSS_ELK3_TARGETS_UP, GOLDRATH_HOMEOSTATIC_PROLIFERATION, GNATENKO_PLATELET_SIGNATURE, ZHANG_PROLIFERATING_VS_QUIESCENT, ACEVEDO_METHYLATED_IN_LIVER_CANCER_DN, WIERENGA_STAT5A_TARGETS_DN, FISCHER_DIRECT_P53_TARGETS_META_ANALYSIS, BIOCARTA_FLUMAZENIL_PATHWAY, KEGG_ARACHIDONIC_ACID_METABOLISM, REACTOME_SYNTHESIS_OF_5_EICOSATETRAENOIC_ACIDS, REACTOME_SYNTHESIS_OF_12_EICOSATETRAENOIC_ACID_DERIVATIVE…	GOBP_RESPONSE_TO_REACTIVE_OXYGEN_SPECIES, GOBP_TEMPERATURE_HOMEOSTASIS, GOBP_AMEBOIDAL_TYPE_CELL_MIGRATION, GOBP_LONG_CHAIN_FATTY_ACID_METABOLIC_PROCESS, GOBP_CELLULAR_GLUCOSE_HOMEOSTASIS, GOBP_RELEASE_OF_CYTOCHROME_C_FROM_MITOCHONDRIA, GOBP_ENDOTHELIAL_CELL_DEVELOPMENT, GOBP_VASCULATURE_DEVELOPMENT, GOBP_EPITHELIAL_CELL_DEVELOPMENT, GOBP_INFLAMMATORY_RESPONSE_TO_ANTIGENIC_STIMULUS, GOBP_REGULATI…
HBA2	Pyruvate	HBA2__Pyruvate	-0.738261	3.8137e-05	0.00487381	0.696954	1.61919	0.0084918	-1.57647	0.00728911		Glycolysis / Gluconeogenesis	Energy metabolism			LIU_OVARIAN_CANCER_TUMORS_AND_XENOGRAFTS_XDGS_DN, JOHANSSON_GLIOMAGENESIS_BY_PDGFB_DN, HUMMERICH_MALIGNANT_SKIN_TUMOR_UP, NEBEN_AML_WITH_FLT3_OR_NRAS_UP, BENPORATH_SUZ12_TARGETS, BENPORATH_EED_TARGETS, BENPORATH_ES_WITH_H3K27ME3, BENPORATH_PRC2_TARGETS, NIKOLSKY_BREAST_CANCER_16P13_AMPLICON, GUO_HEX_TARGETS_DN, LEE_AGING_MUSCLE_UP, JIANG_AGING_HYPOTHALAMUS_UP, MISHRA_CARCINOMA_ASSOCIATED_FIBROBLA…	GOBP_RESPONSE_TO_REACTIVE_OXYGEN_SPECIES, GOBP_RESPONSE_TO_OXIDATIVE_STRESS, GOBP_RESPONSE_TO_TOXIC_SUBSTANCE, GOBP_RESPONSE_TO_INORGANIC_SUBSTANCE, GOBP_REGULATION_OF_CELL_DEATH, GOBP_POSITIVE_REGULATION_OF_CELL_DEATH, GOBP_GAS_TRANSPORT, GOBP_CARBON_DIOXIDE_TRANSPORT, GOBP_OXYGEN_TRANSPORT, GOBP_ONE_CARBON_COMPOUND_TRANSPORT, GOBP_NITRIC_OXIDE_TRANSPORT, GOBP_RESPONSE_TO_HYDROGEN_PEROXIDE, GOBP…
RAB10	Hypoxanthine	RAB10__Hypoxanthine	0.738261	3.8137e-05	0.00487381	0.696954	1.11164	0.0260715	1.33673	0.0320753		Purine metabolism	Purine and pyrimidine metabolism/nucleotide metabolism			IBRAHIM_NRF2_UP, LANDIS_ERBB2_BREAST_TUMORS_324_UP, LASTOWSKA_NEUROBLASTOMA_COPY_NUMBER_UP, RICKMAN_TUMOR_DIFFERENTIATED_WELL_VS_POORLY_DN, BYSTROEM_CORRELATED_WITH_IL5_DN, COATES_MACROPHAGE_M1_VS_M2_UP, PHESSE_TARGETS_OF_APC_AND_MBD2_DN, FORTSCHEGGER_PHF8_TARGETS_UP, REACTOME_TRANSLOCATION_OF_SLC2A4_GLUT4_TO_THE_PLASMA_MEMBRANE, REACTOME_INNATE_IMMUNE_SYSTEM, REACTOME_MEMBRANE_TRAFFICKING, REACT…	GOBP_CELL_MORPHOGENESIS, GOBP_CELL_MORPHOGENESIS_INVOLVED_IN_DIFFERENTIATION, GOBP_MORPHOGENESIS_OF_A_POLARIZED_EPITHELIUM, GOBP_MORPHOGENESIS_OF_AN_EPITHELIUM, GOBP_EXOCYTOSIS, GOBP_POST_GOLGI_VESICLE_MEDIATED_TRANSPORT, GOBP_GOLGI_TO_PLASMA_MEMBRANE_TRANSPORT, GOBP_VESICLE_DOCKING_INVOLVED_IN_EXOCYTOSIS, GOBP_ENDOPLASMIC_RETICULUM_ORGANIZATION, GOBP_CELL_ADHESION, GOBP_ESTABLISHMENT_OR_MAINTENA…
C1QB	PC(P-40:3)	C1QB__PC(P-40:3)	-0.737391	3.93772e-05	0.0049289	0.719619	-0.958395	0.000844	1.45038	0.00488215		Glycerophospholipid metabolism	Lipid metabolism			LIU_OVARIAN_CANCER_TUMORS_AND_XENOGRAFTS_XDGS_DN, LASTOWSKA_NEUROBLASTOMA_COPY_NUMBER_DN, MARTORIATI_MDM4_TARGETS_NEUROEPITHELIUM_DN, JAZAG_TGFB1_SIGNALING_VIA_SMAD4_UP, LEE_TARGETS_OF_PTCH1_AND_SUFU_UP, LENAOUR_DENDRITIC_CELL_MATURATION_UP, VERHAAK_AML_WITH_NPM1_MUTATED_UP, CHEN_ETV5_TARGETS_SERTOLI, KAAB_FAILED_HEART_VENTRICLE_DN, COATES_MACROPHAGE_M1_VS_M2_DN, ACEVEDO_METHYLATED_IN_LIVER_CANCE…	GOBP_ADAPTIVE_IMMUNE_RESPONSE, GOBP_IMMUNE_EFFECTOR_PROCESS, GOBP_ACTIVATION_OF_IMMUNE_RESPONSE, GOBP_LEUKOCYTE_MEDIATED_IMMUNITY, GOBP_LYMPHOCYTE_MEDIATED_IMMUNITY, GOBP_HUMORAL_IMMUNE_RESPONSE_MEDIATED_BY_CIRCULATING_IMMUNOGLOBULIN, GOBP_ADAPTIVE_IMMUNE_RESPONSE_BASED_ON_SOMATIC_RECOMBINATION_OF_IMMUNE_RECEPTORS_BUILT_FROM_IMMUNOGLOBULIN_SUPERFAMILY_DOMAINS, GOBP_REGULATION_OF_IMMUNE_SYSTEM_PRO…		monocyte
CFHR3	Hypoxanthine	CFHR3__Hypoxanthine	-0.737391	3.93772e-05	0.0049289	0.719619	-1.02719	0.0317673	1.33673	0.0320753		Purine metabolism	Purine and pyrimidine metabolism/nucleotide metabolism			ACEVEDO_LIVER_CANCER_WITH_H3K9ME3_DN, CHIANG_LIVER_CANCER_SUBCLASS_UNANNOTATED_UP, PEDRIOLI_MIR31_TARGETS_UP, REACTOME_COMPLEMENT_CASCADE, REACTOME_INNATE_IMMUNE_SYSTEM, CARRILLOREIXACH_HEPATOBLASTOMA_VS_NORMAL_DN, NUYTTEN_NIPP1_TARGETS_UP, NUYTTEN_EZH2_TARGETS_UP, MATSUDA_NATURAL_KILLER_DIFFERENTIATION, IWANAGA_CARCINOGENESIS_BY_KRAS_PTEN_DN, HIRSCH_CELLULAR_TRANSFORMATION_SIGNATURE_UP, ACEVEDO_…	GOBP_IMMUNE_EFFECTOR_PROCESS, GOBP_ACTIVATION_OF_IMMUNE_RESPONSE, GOBP_REGULATION_OF_IMMUNE_SYSTEM_PROCESS, GOBP_POSITIVE_REGULATION_OF_IMMUNE_SYSTEM_PROCESS, GOBP_IMMUNE_RESPONSE, GOBP_COMPLEMENT_ACTIVATION, GOBP_HUMORAL_IMMUNE_RESPONSE, GOBP_REGULATION_OF_IMMUNE_RESPONSE, GOBP_POSITIVE_REGULATION_OF_IMMUNE_RESPONSE, GOCC_BLOOD_MICROPARTICLE, GOMF_OPSONIN_BINDING, GOMF_COMPLEMENT_BINDING, GOMF_C…	liver
CLU	Dihydroorotic Acid	CLU__Dihydroorotic Acid	0.737391	3.93772e-05	0.0049289	0.719619	-0.827443	0.0153079	-1.41742	0.01267		Pyrimidine metabolism	Purine and pyrimidine metabolism/nucleotide metabolism		HALLMARK_CHOLESTEROL_HOMEOSTASIS, HALLMARK_APOPTOSIS, HALLMARK_MYOGENESIS, HALLMARK_COMPLEMENT, HALLMARK_COAGULATION	IBRAHIM_NRF2_UP, CASORELLI_APL_SECONDARY_VS_DE_NOVO_UP, NOJIMA_SFRP2_TARGETS_UP, BIDUS_METASTASIS_DN, GAUSSMANN_MLL_AF4_FUSION_TARGETS_E_UP, WANG_BARRETTS_ESOPHAGUS_UP, HWANG_PROSTATE_CANCER_MARKERS, PEREZ_TP63_TARGETS, LUND_SILENCED_BY_METHYLATION, NAISHIRO_CTNNB1_TARGETS_WITH_LEF1_MOTIF, TSUNODA_CISPLATIN_RESISTANCE_DN, WOOD_EBV_EBNA1_TARGETS_UP, JOHANSSON_BRAIN_CANCER_EARLY_VS_LATE_DN, INGRAM_…	GOBP_CELL_MORPHOGENESIS, GOBP_CELL_ACTIVATION, GOBP_CYTOKINE_PRODUCTION, GOBP_POSITIVE_REGULATION_OF_CYTOKINE_PRODUCTION, GOBP_RELEASE_OF_CYTOCHROME_C_FROM_MITOCHONDRIA, GOBP_REGULATION_OF_PROTEIN_PHOSPHORYLATION, GOBP_ADAPTIVE_IMMUNE_RESPONSE, GOBP_IMMUNE_EFFECTOR_PROCESS, GOBP_ACTIVATION_OF_IMMUNE_RESPONSE, GOBP_LEUKOCYTE_ACTIVATION_INVOLVED_IN_INFLAMMATORY_RESPONSE, GOBP_MYELOID_LEUKOCYTE_ACTI…
GP1BA	Inosine	GP1BA__Inosine	0.736522	4.06528e-05	0.0049861	0.74293	2.23282	0.0399862	2.16016	0.000244573		Purine metabolism	Purine and pyrimidine metabolism/nucleotide metabolism		HALLMARK_COMPLEMENT, HALLMARK_INFLAMMATORY_RESPONSE, HALLMARK_COAGULATION, HALLMARK_KRAS_SIGNALING_DN	HATADA_METHYLATED_IN_LUNG_CANCER_UP, ROSS_AML_OF_FAB_M7_TYPE, MOREAUX_MULTIPLE_MYELOMA_BY_TACI_UP, YAGI_AML_FAB_MARKERS, RAMASWAMY_METASTASIS_DN, WIERENGA_STAT5A_TARGETS_DN, PID_INTEGRIN2_PATHWAY, REACTOME_HEMOSTASIS, REACTOME_INTRINSIC_PATHWAY_OF_FIBRIN_CLOT_FORMATION, REACTOME_FORMATION_OF_FIBRIN_CLOT_CLOTTING_CASCADE, REACTOME_GP1B_IX_V_ACTIVATION_SIGNALLING, REACTOME_RNA_POLYMERASE_II_TRANSCR…	GOBP_CELL_MORPHOGENESIS, GOBP_SKELETAL_SYSTEM_DEVELOPMENT, GOBP_CELL_ACTIVATION, GOBP_IMMUNE_SYSTEM_DEVELOPMENT, GOBP_REGULATION_OF_IMMUNE_SYSTEM_PROCESS, GOBP_REGULATION_OF_LEUKOCYTE_MIGRATION, GOBP_REGULATION_OF_CELLULAR_EXTRAVASATION, GOBP_ION_TRANSPORT, GOBP_CATION_TRANSPORT, GOBP_CALCIUM_ION_TRANSPORT, GOBP_CELLULAR_ION_HOMEOSTASIS, GOBP_CELLULAR_METAL_ION_HOMEOSTASIS, GOBP_CELL_ADHESION, GO…
GPX1	Hypoxanthine	GPX1__Hypoxanthine	0.736522	4.06528e-05	0.0049861	0.74293	1.98283	0.0059911	1.33673	0.0320753		Purine metabolism	Purine and pyrimidine metabolism/nucleotide metabolism	Antioxidant	HALLMARK_APOPTOSIS	GROSS_ELK3_TARGETS_UP, GOLDRATH_HOMEOSTATIC_PROLIFERATION, GNATENKO_PLATELET_SIGNATURE, ZHANG_PROLIFERATING_VS_QUIESCENT, ACEVEDO_METHYLATED_IN_LIVER_CANCER_DN, WIERENGA_STAT5A_TARGETS_DN, FISCHER_DIRECT_P53_TARGETS_META_ANALYSIS, BIOCARTA_FLUMAZENIL_PATHWAY, KEGG_ARACHIDONIC_ACID_METABOLISM, REACTOME_SYNTHESIS_OF_5_EICOSATETRAENOIC_ACIDS, REACTOME_SYNTHESIS_OF_12_EICOSATETRAENOIC_ACID_DERIVATIVE…	GOBP_RESPONSE_TO_REACTIVE_OXYGEN_SPECIES, GOBP_TEMPERATURE_HOMEOSTASIS, GOBP_AMEBOIDAL_TYPE_CELL_MIGRATION, GOBP_LONG_CHAIN_FATTY_ACID_METABOLIC_PROCESS, GOBP_CELLULAR_GLUCOSE_HOMEOSTASIS, GOBP_RELEASE_OF_CYTOCHROME_C_FROM_MITOCHONDRIA, GOBP_ENDOTHELIAL_CELL_DEVELOPMENT, GOBP_VASCULATURE_DEVELOPMENT, GOBP_EPITHELIAL_CELL_DEVELOPMENT, GOBP_INFLAMMATORY_RESPONSE_TO_ANTIGENIC_STIMULUS, GOBP_REGULATI…
RAB10	Inosine	RAB10__Inosine	0.736522	4.06528e-05	0.0049861	0.74293	1.11164	0.0260715	2.16016	0.000244573		Purine metabolism	Purine and pyrimidine metabolism/nucleotide metabolism			IBRAHIM_NRF2_UP, LANDIS_ERBB2_BREAST_TUMORS_324_UP, LASTOWSKA_NEUROBLASTOMA_COPY_NUMBER_UP, RICKMAN_TUMOR_DIFFERENTIATED_WELL_VS_POORLY_DN, BYSTROEM_CORRELATED_WITH_IL5_DN, COATES_MACROPHAGE_M1_VS_M2_UP, PHESSE_TARGETS_OF_APC_AND_MBD2_DN, FORTSCHEGGER_PHF8_TARGETS_UP, REACTOME_TRANSLOCATION_OF_SLC2A4_GLUT4_TO_THE_PLASMA_MEMBRANE, REACTOME_INNATE_IMMUNE_SYSTEM, REACTOME_MEMBRANE_TRAFFICKING, REACT…	GOBP_CELL_MORPHOGENESIS, GOBP_CELL_MORPHOGENESIS_INVOLVED_IN_DIFFERENTIATION, GOBP_MORPHOGENESIS_OF_A_POLARIZED_EPITHELIUM, GOBP_MORPHOGENESIS_OF_AN_EPITHELIUM, GOBP_EXOCYTOSIS, GOBP_POST_GOLGI_VESICLE_MEDIATED_TRANSPORT, GOBP_GOLGI_TO_PLASMA_MEMBRANE_TRANSPORT, GOBP_VESICLE_DOCKING_INVOLVED_IN_EXOCYTOSIS, GOBP_ENDOPLASMIC_RETICULUM_ORGANIZATION, GOBP_CELL_ADHESION, GOBP_ESTABLISHMENT_OR_MAINTENA…
ARPC4	Pyruvate	ARPC4__Pyruvate	-0.735652	4.19645e-05	0.00504541	0.766902	1.46312	0.0311144	-1.57647	0.00728911		Glycolysis / Gluconeogenesis	Energy metabolism			MULLIGHAN_MLL_SIGNATURE_1_UP, MULLIGHAN_MLL_SIGNATURE_2_UP, ELVIDGE_HYPOXIA_DN, SCHLOSSER_SERUM_RESPONSE_UP, SPIELMAN_LYMPHOBLAST_EUROPEAN_VS_ASIAN_2FC_UP, AMIT_EGF_RESPONSE_240_HELA, SCHUHMACHER_MYC_TARGETS_DN, NOUZOVA_TRETINOIN_AND_H4_ACETYLATION, TAKAO_RESPONSE_TO_UVB_RADIATION_DN, SMID_BREAST_CANCER_BASAL_UP, SASSON_RESPONSE_TO_GONADOTROPHINS_DN, SASSON_RESPONSE_TO_FORSKOLIN_UP, BRUINS_UVC_RE…	GOBP_CYTOSKELETON_ORGANIZATION, GOBP_ACTIN_FILAMENT_ORGANIZATION, GOBP_ACTIN_POLYMERIZATION_OR_DEPOLYMERIZATION, GOBP_ACTIN_FILAMENT_BASED_PROCESS, GOBP_REGULATION_OF_ACTIN_FILAMENT_LENGTH, GOBP_REGULATION_OF_PROTEIN_POLYMERIZATION, GOBP_REGULATION_OF_CELLULAR_COMPONENT_SIZE, GOBP_REGULATION_OF_ACTIN_FILAMENT_BASED_PROCESS, GOBP_REGULATION_OF_ORGANELLE_ORGANIZATION, GOBP_ARP2_3_COMPLEX_MEDIATED_A…
C1QC	Purine	C1QC__Purine	-0.735652	4.19645e-05	0.00504541	0.766902	-0.851785	0.00211527	1.089	0.038587		Purine metabolism	Purine and pyrimidine metabolism/nucleotide metabolism		HALLMARK_COMPLEMENT	LIU_OVARIAN_CANCER_TUMORS_AND_XENOGRAFTS_XDGS_DN, COATES_MACROPHAGE_M1_VS_M2_DN, MIKKELSEN_MCV6_LCP_WITH_H3K27ME3, KEGG_SYSTEMIC_LUPUS_ERYTHEMATOSUS, NABA_ECM_AFFILIATED, NABA_MATRISOME_ASSOCIATED, NABA_MATRISOME, REACTOME_COMPLEMENT_CASCADE, REACTOME_INITIAL_TRIGGERING_OF_COMPLEMENT, REACTOME_CREATION_OF_C4_AND_C2_ACTIVATORS, REACTOME_INNATE_IMMUNE_SYSTEM, PICCALUGA_ANGIOIMMUNOBLASTIC_LYMPHOMA_U…	GOBP_ADAPTIVE_IMMUNE_RESPONSE, GOBP_IMMUNE_EFFECTOR_PROCESS, GOBP_ACTIVATION_OF_IMMUNE_RESPONSE, GOBP_LEUKOCYTE_MEDIATED_IMMUNITY, GOBP_LYMPHOCYTE_MEDIATED_IMMUNITY, GOBP_HUMORAL_IMMUNE_RESPONSE_MEDIATED_BY_CIRCULATING_IMMUNOGLOBULIN, GOBP_ADAPTIVE_IMMUNE_RESPONSE_BASED_ON_SOMATIC_RECOMBINATION_OF_IMMUNE_RECEPTORS_BUILT_FROM_IMMUNOGLOBULIN_SUPERFAMILY_DOMAINS, GOBP_IMMUNE_SYSTEM_DEVELOPMENT, GOBP…		monocyte
IGHM	SM(d30:1)	IGHM__SM(d30:1)	0.735652	4.19645e-05	0.00504541	0.766902	-0.53186	0.0317603	-1.29018	0.01267		Glycerophospholipid metabolism	Lipid metabolism			LIU_OVARIAN_CANCER_TUMORS_AND_XENOGRAFTS_XDGS_DN, SENGUPTA_NASOPHARYNGEAL_CARCINOMA_WITH_LMP1_DN, BORCZUK_MALIGNANT_MESOTHELIOMA_DN, JAEGER_METASTASIS_UP, HOEBEKE_LYMPHOID_STEM_CELL_UP, MCBRYAN_PUBERTAL_BREAST_3_4WK_DN, CHESLER_BRAIN_QTL_CIS, CHESLER_BRAIN_HIGHEST_GENETIC_VARIANCE, KAYO_AGING_MUSCLE_UP, EHRLICH_ICF_SYNDROM_UP, LEE_CALORIE_RESTRICTION_MUSCLE_DN, COATES_MACROPHAGE_M1_VS_M2_DN, OUYA…	GOBP_CELL_ACTIVATION, GOBP_ADAPTIVE_IMMUNE_RESPONSE, GOBP_IMMUNE_EFFECTOR_PROCESS, GOBP_ACTIVATION_OF_IMMUNE_RESPONSE, GOBP_LEUKOCYTE_MEDIATED_IMMUNITY, GOBP_LYMPHOCYTE_MEDIATED_IMMUNITY, GOBP_HUMORAL_IMMUNE_RESPONSE_MEDIATED_BY_CIRCULATING_IMMUNOGLOBULIN, GOBP_ADAPTIVE_IMMUNE_RESPONSE_BASED_ON_SOMATIC_RECOMBINATION_OF_IMMUNE_RECEPTORS_BUILT_FROM_IMMUNOGLOBULIN_SUPERFAMILY_DOMAINS, GOBP_REGULATIO…
FGA	Pyruvate	FGA__Pyruvate	0.734783	4.33134e-05	0.00510679	0.791552	-1.25283	0.00115015	-1.57647	0.00728911		Glycolysis / Gluconeogenesis	Energy metabolism		HALLMARK_COAGULATION	BLANCO_MELO_COVID19_SARS_COV_2_LOW_MOI_INFECTION_A594_ACE2_EXPRESSING_CELLS_UP, CAVARD_LIVER_CANCER_MALIGNANT_VS_BENIGN, SHEN_SMARCA2_TARGETS_DN, KAAB_FAILED_HEART_ATRIUM_UP, RIZKI_TUMOR_INVASIVENESS_3D_DN, KIM_BIPOLAR_DISORDER_OLIGODENDROCYTE_DENSITY_CORR_DN, LU_EZH2_TARGETS_UP, MEBARKI_HCC_PROGENITOR_FZD8CRD_DN, PID_INTEGRIN2_PATHWAY, NABA_ECM_GLYCOPROTEINS, NABA_CORE_MATRISOME, NABA_MATRISOME,…	GOBP_MAPK_CASCADE, GOBP_CELL_MORPHOGENESIS, GOBP_CELL_MORPHOGENESIS_INVOLVED_IN_DIFFERENTIATION, GOBP_CELL_ACTIVATION, GOBP_ADAPTIVE_IMMUNE_RESPONSE, GOBP_POSITIVE_REGULATION_OF_PEPTIDE_SECRETION, GOBP_CIRCULATORY_SYSTEM_PROCESS, GOBP_VASCULAR_PROCESS_IN_CIRCULATORY_SYSTEM, GOBP_PROTEOLYSIS, GOBP_EXOCYTOSIS, GOBP_APOPTOTIC_PROCESS, GOBP_DEFENSE_RESPONSE, GOBP_IMMUNE_RESPONSE, GOBP_HUMORAL_IMMUNE_…
RHOA	Inosine	RHOA__Inosine	0.734783	4.33134e-05	0.00510679	0.791552	1.04777	0.0472339	2.16016	0.000244573		Purine metabolism	Purine and pyrimidine metabolism/nucleotide metabolism		HALLMARK_TGF_BETA_SIGNALING	LASTOWSKA_NEUROBLASTOMA_COPY_NUMBER_DN, LI_LUNG_CANCER, ALCALA_APOPTOSIS, IIZUKA_LIVER_CANCER_PROGRESSION_L0_L1_DN, ASTIER_INTEGRIN_SIGNALING, CHIBA_RESPONSE_TO_TSA, MACLACHLAN_BRCA1_TARGETS_UP, ZHANG_PROLIFERATING_VS_QUIESCENT, DELLA_RESPONSE_TO_TSA_AND_BUTYRATE, RAMPON_ENRICHED_LEARNING_ENVIRONMENT_EARLY_UP, VERRECCHIA_RESPONSE_TO_TGFB1_C3, JOSEPH_RESPONSE_TO_SODIUM_BUTYRATE_UP, ACEVEDO_METHYLA…	GOBP_MICROTUBULE_CYTOSKELETON_ORGANIZATION, GOBP_MITOTIC_CELL_CYCLE, GOBP_MITOTIC_CYTOKINESIS, GOBP_CELL_MORPHOGENESIS, GOBP_CELL_MORPHOGENESIS_INVOLVED_IN_DIFFERENTIATION, GOBP_CYTOKINESIS, GOBP_RESPONSE_TO_ACID_CHEMICAL, GOBP_SKELETAL_SYSTEM_DEVELOPMENT, GOBP_OSSIFICATION, GOBP_UROGENITAL_SYSTEM_DEVELOPMENT, GOBP_AMEBOIDAL_TYPE_CELL_MIGRATION, GOBP_MORPHOGENESIS_OF_A_POLARIZED_EPITHELIUM, GOBP_…
SNCA	Hypoxanthine	SNCA__Hypoxanthine	0.734783	4.33134e-05	0.00510679	0.791552	1.70118	0.0301109	1.33673	0.0320753		Purine metabolism	Purine and pyrimidine metabolism/nucleotide metabolism		HALLMARK_HEME_METABOLISM	LIU_OVARIAN_CANCER_TUMORS_AND_XENOGRAFTS_XDGS_DN, WAMUNYOKOLI_OVARIAN_CANCER_GRADES_1_2_DN, HAHTOLA_SEZARY_SYNDROM_UP, HAHTOLA_MYCOSIS_FUNGOIDES_UP, AMIT_SERUM_RESPONSE_20_MCF10A, TARTE_PLASMA_CELL_VS_PLASMABLAST_UP, MOREAUX_MULTIPLE_MYELOMA_BY_TACI_UP, VERHAAK_AML_WITH_NPM1_MUTATED_DN, HOEGERKORP_CD44_TARGETS_TEMPORAL_DN, LEE_AGING_CEREBELLUM_DN, HOWLIN_CITED1_TARGETS_1_UP, GRADE_COLON_AND_RECTA…	GOBP_NEGATIVE_REGULATION_OF_TRANSCRIPTION_BY_RNA_POLYMERASE_II, GOBP_MICROTUBULE_CYTOSKELETON_ORGANIZATION, GOBP_NEUROTRANSMITTER_UPTAKE, GOBP_REGULATION_OF_NEUROTRANSMITTER_LEVELS, GOBP_CELL_ACTIVATION, GOBP_RECEPTOR_RECYCLING, GOBP_REGULATION_OF_RECEPTOR_RECYCLING, GOBP_POSITIVE_REGULATION_OF_RECEPTOR_RECYCLING, GOBP_REGULATION_OF_PROTEIN_PHOSPHORYLATION, GOBP_POSITIVE_REGULATION_OF_NEUROTRANSM…
APOD	Dihydroorotic Acid	APOD__Dihydroorotic Acid	0.733913	4.47002e-05	0.00513772	0.816897	-0.809133	0.0136045	-1.41742	0.01267		Pyrimidine metabolism	Purine and pyrimidine metabolism/nucleotide metabolism		HALLMARK_MYOGENESIS, HALLMARK_KRAS_SIGNALING_UP	LIU_OVARIAN_CANCER_TUMORS_AND_XENOGRAFTS_XDGS_DN, BLANCO_MELO_BETA_INTERFERON_TREATED_BRONCHIAL_EPITHELIAL_CELLS_UP, TURASHVILI_BREAST_DUCTAL_CARCINOMA_VS_DUCTAL_NORMAL_DN, BORCZUK_MALIGNANT_MESOTHELIOMA_DN, DARWICHE_SKIN_TUMOR_PROMOTER_UP, DARWICHE_PAPILLOMA_RISK_LOW_DN, DARWICHE_PAPILLOMA_RISK_HIGH_DN, DARWICHE_SQUAMOUS_CELL_CARCINOMA_DN, AIYAR_COBRA1_TARGETS_UP, TERAMOTO_OPN_TARGETS_CLUSTER_6,…	GOBP_RESPONSE_TO_REACTIVE_OXYGEN_SPECIES, GOBP_CYTOKINE_PRODUCTION, GOBP_NEGATIVE_REGULATION_OF_CYTOKINE_PRODUCTION, GOBP_VASCULATURE_DEVELOPMENT, GOBP_REGULATION_OF_CELL_MATRIX_ADHESION, GOBP_NEGATIVE_REGULATION_OF_CELL_MATRIX_ADHESION, GOBP_PRODUCTION_OF_MOLECULAR_MEDIATOR_INVOLVED_IN_INFLAMMATORY_RESPONSE, GOBP_CYTOKINE_PRODUCTION_INVOLVED_IN_INFLAMMATORY_RESPONSE, GOBP_REGULATION_OF_IMMUNE_SY…		B cell, memory B cell
BLVRB	Hypoxanthine	BLVRB__Hypoxanthine	0.733913	4.47002e-05	0.00513772	0.816897	2.66929	0.00209622	1.33673	0.0320753		Purine metabolism	Purine and pyrimidine metabolism/nucleotide metabolism		HALLMARK_ESTROGEN_RESPONSE_EARLY, HALLMARK_ESTROGEN_RESPONSE_LATE, HALLMARK_XENOBIOTIC_METABOLISM, HALLMARK_HEME_METABOLISM	VECCHI_GASTRIC_CANCER_ADVANCED_VS_EARLY_DN, GINESTIER_BREAST_CANCER_20Q13_AMPLIFICATION_UP, FARMER_BREAST_CANCER_CLUSTER_7, PASQUALUCCI_LYMPHOMA_BY_GC_STAGE_DN, BENPORATH_ES_WITH_H3K27ME3, ALCALAY_AML_BY_NPM1_LOCALIZATION_DN, KAAB_FAILED_HEART_ATRIUM_DN, XU_GH1_AUTOCRINE_TARGETS_UP, BOYLAN_MULTIPLE_MYELOMA_D_UP, TOOKER_GEMCITABINE_RESISTANCE_UP, KESHELAVA_MULTIPLE_DRUG_RESISTANCE, BOYLAN_MULTIPLE…	GOBP_PORPHYRIN_CONTAINING_COMPOUND_METABOLIC_PROCESS, GOBP_TETRAPYRROLE_METABOLIC_PROCESS, GOBP_TETRAPYRROLE_CATABOLIC_PROCESS, GOBP_PIGMENT_METABOLIC_PROCESS, GOBP_CELLULAR_NITROGEN_COMPOUND_CATABOLIC_PROCESS, GOBP_PIGMENT_CATABOLIC_PROCESS, GOBP_ORGANIC_CYCLIC_COMPOUND_CATABOLIC_PROCESS, GOBP_ORGANONITROGEN_COMPOUND_CATABOLIC_PROCESS, GOMF_OXIDOREDUCTASE_ACTIVITY, GOMF_OXIDOREDUCTASE_ACTIVITY_A…
C1QB	LysoPC(15:0)	C1QB__LysoPC(15:0)	0.733913	4.47002e-05	0.00513772	0.816897	-0.958395	0.000844	-2.34156	3.68e-05		Glycerophospholipid metabolism	Lipid metabolism			LIU_OVARIAN_CANCER_TUMORS_AND_XENOGRAFTS_XDGS_DN, LASTOWSKA_NEUROBLASTOMA_COPY_NUMBER_DN, MARTORIATI_MDM4_TARGETS_NEUROEPITHELIUM_DN, JAZAG_TGFB1_SIGNALING_VIA_SMAD4_UP, LEE_TARGETS_OF_PTCH1_AND_SUFU_UP, LENAOUR_DENDRITIC_CELL_MATURATION_UP, VERHAAK_AML_WITH_NPM1_MUTATED_UP, CHEN_ETV5_TARGETS_SERTOLI, KAAB_FAILED_HEART_VENTRICLE_DN, COATES_MACROPHAGE_M1_VS_M2_DN, ACEVEDO_METHYLATED_IN_LIVER_CANCE…	GOBP_ADAPTIVE_IMMUNE_RESPONSE, GOBP_IMMUNE_EFFECTOR_PROCESS, GOBP_ACTIVATION_OF_IMMUNE_RESPONSE, GOBP_LEUKOCYTE_MEDIATED_IMMUNITY, GOBP_LYMPHOCYTE_MEDIATED_IMMUNITY, GOBP_HUMORAL_IMMUNE_RESPONSE_MEDIATED_BY_CIRCULATING_IMMUNOGLOBULIN, GOBP_ADAPTIVE_IMMUNE_RESPONSE_BASED_ON_SOMATIC_RECOMBINATION_OF_IMMUNE_RECEPTORS_BUILT_FROM_IMMUNOGLOBULIN_SUPERFAMILY_DOMAINS, GOBP_REGULATION_OF_IMMUNE_SYSTEM_PRO…		monocyte
RAP2A	LPA(18:1)[M-H]-	RAP2A__LPA(18:1)[M-H]-	-0.733913	4.47002e-05	0.00513772	0.816897	1.7269	0.0171193	-1.26733	0.0335673		Fatty acid metabolism	Lipid metabolism			CORONEL_RFX7_DIRECT_TARGETS_UP, MULLIGHAN_NPM1_MUTATED_SIGNATURE_1_UP, PROVENZANI_METASTASIS_UP, XU_RESPONSE_TO_TRETINOIN_DN, VERHAAK_AML_WITH_NPM1_MUTATED_DN, LU_AGING_BRAIN_DN, KYNG_DNA_DAMAGE_BY_4NQO_OR_UV, KYNG_DNA_DAMAGE_DN, RIZKI_TUMOR_INVASIVENESS_3D_DN, SMID_BREAST_CANCER_BASAL_UP, VALK_AML_CLUSTER_3, BOYAULT_LIVER_CANCER_SUBCLASS_G12_UP, SYED_ESTRADIOL_RESPONSE, CAIRO_HEPATOBLASTOMA_UP, …	GOBP_MAPK_CASCADE, GOBP_CELL_MORPHOGENESIS, GOBP_CELL_MORPHOGENESIS_INVOLVED_IN_DIFFERENTIATION, GOBP_MORPHOGENESIS_OF_A_POLARIZED_EPITHELIUM, GOBP_REGULATION_OF_PROTEIN_PHOSPHORYLATION, GOBP_MORPHOGENESIS_OF_AN_EPITHELIUM, GOBP_CYTOSKELETON_ORGANIZATION, GOBP_ESTABLISHMENT_OR_MAINTENANCE_OF_CELL_POLARITY, GOBP_JNK_CASCADE, GOBP_SMALL_GTPASE_MEDIATED_SIGNAL_TRANSDUCTION, GOBP_RAS_PROTEIN_SIGNAL_T…
IGLC7	PC(42:6)	IGLC7__PC(42:6)	0.733043	4.6126e-05	0.00520341	0.842952	-0.519798	0.0248465	-1.42137	0.00230979		Glycerophospholipid metabolism	Lipid metabolism			OUELLET_CULTURED_OVARIAN_CANCER_INVASIVE_VS_LMP_DN, TARTE_PLASMA_CELL_VS_PLASMABLAST_UP, YOSHIMURA_MAPK8_TARGETS_UP	GOBP_CELL_ACTIVATION, GOBP_ADAPTIVE_IMMUNE_RESPONSE, GOBP_IMMUNE_EFFECTOR_PROCESS, GOBP_ACTIVATION_OF_IMMUNE_RESPONSE, GOBP_LEUKOCYTE_MEDIATED_IMMUNITY, GOBP_LYMPHOCYTE_MEDIATED_IMMUNITY, GOBP_HUMORAL_IMMUNE_RESPONSE_MEDIATED_BY_CIRCULATING_IMMUNOGLOBULIN, GOBP_ADAPTIVE_IMMUNE_RESPONSE_BASED_ON_SOMATIC_RECOMBINATION_OF_IMMUNE_RECEPTORS_BUILT_FROM_IMMUNOGLOBULIN_SUPERFAMILY_DOMAINS, GOBP_REGULATIO…
ILK	LPA(18:1)[M-H]-	ILK__LPA(18:1)[M-H]-	-0.733043	4.6126e-05	0.00520341	0.842952	2.84343	0.00773097	-1.26733	0.0335673		Fatty acid metabolism	Lipid metabolism			HWANG_PROSTATE_CANCER_MARKERS, SCHUHMACHER_MYC_TARGETS_DN, VERRECCHIA_RESPONSE_TO_TGFB1_C5, VERRECCHIA_DELAYED_RESPONSE_TO_TGFB1, KONDO_PROSTATE_CANCER_HCP_WITH_H3K27ME3, TOOKER_GEMCITABINE_RESISTANCE_UP, SASSON_RESPONSE_TO_GONADOTROPHINS_DN, SASSON_RESPONSE_TO_FORSKOLIN_DN, VERHAAK_GLIOBLASTOMA_CLASSICAL, WIERENGA_STAT5A_TARGETS_DN, GRYDER_PAX3FOXO1_ENHANCERS_IN_TADS, PID_ILK_PATHWAY, REACTOME_C…	GOBP_CELL_MORPHOGENESIS, GOBP_CELL_MORPHOGENESIS_INVOLVED_IN_DIFFERENTIATION, GOBP_OSSIFICATION, GOBP_OSTEOBLAST_DIFFERENTIATION, GOBP_UROGENITAL_SYSTEM_DEVELOPMENT, GOBP_AMEBOIDAL_TYPE_CELL_MIGRATION, GOBP_MORPHOGENESIS_OF_A_BRANCHING_STRUCTURE, GOBP_CELL_ACTIVATION, GOBP_MESONEPHROS_DEVELOPMENT, GOBP_REGULATION_OF_PROTEIN_PHOSPHORYLATION, GOBP_MORPHOGENESIS_OF_AN_EPITHELIUM, GOBP_HEART_MORPHOGE…
LGALS3BP	PC(40:7)	LGALS3BP__PC(40:7)	0.733043	4.6126e-05	0.00520341	0.842952	-1.1136	0.000417	-1.48344	0.00417738		Glycerophospholipid metabolism	Lipid metabolism		HALLMARK_INTERFERON_ALPHA_RESPONSE, HALLMARK_INTERFERON_GAMMA_RESPONSE	BLANCO_MELO_BRONCHIAL_EPITHELIAL_CELLS_INFLUENZA_A_DEL_NS1_INFECTION_UP, DEURIG_T_CELL_PROLYMPHOCYTIC_LEUKEMIA_UP, MULLIGHAN_MLL_SIGNATURE_2_DN, HAHTOLA_MYCOSIS_FUNGOIDES_SKIN_DN, WOOD_EBV_EBNA1_TARGETS_UP, NIKOLSKY_BREAST_CANCER_17Q21_Q25_AMPLICON, LEE_LIVER_CANCER_ACOX1_UP, ZHAN_MULTIPLE_MYELOMA_SPIKED, LENAOUR_DENDRITIC_CELL_MATURATION_UP, VERHAAK_AML_WITH_NPM1_MUTATED_UP, TSAI_RESPONSE_TO_RAD…	GOBP_ENDOCYTOSIS, GOBP_DEFENSE_RESPONSE, GOBP_CELLULAR_DEFENSE_RESPONSE, GOBP_CELL_ADHESION, GOBP_VESICLE_MEDIATED_TRANSPORT, GOCC_SECRETORY_GRANULE, GOCC_EXTERNAL_ENCAPSULATING_STRUCTURE, GOCC_PLATELET_DENSE_GRANULE_LUMEN, GOCC_VESICLE_LUMEN, GOCC_PLATELET_DENSE_GRANULE, GOCC_COLLAGEN_CONTAINING_EXTRACELLULAR_MATRIX, GOCC_BLOOD_MICROPARTICLE, GOCC_SECRETORY_VESICLE, GOMF_SCAVENGER_RECEPTOR_ACTIV…
C4BPB	Pyruvate	C4BPB__Pyruvate	0.732174	4.75916e-05	0.00527113	0.869736	-1.04991	0.00586255	-1.57647	0.00728911		Glycolysis / Gluconeogenesis	Energy metabolism		HALLMARK_COMPLEMENT, HALLMARK_UV_RESPONSE_UP	RODRIGUES_DCC_TARGETS_UP, SABATES_COLORECTAL_ADENOMA_UP, TSUNODA_CISPLATIN_RESISTANCE_DN, WOOD_EBV_EBNA1_TARGETS_DN, KIM_LIVER_CANCER_POOR_SURVIVAL_DN, PID_HNF3A_PATHWAY, REACTOME_COMPLEMENT_CASCADE, REACTOME_INNATE_IMMUNE_SYSTEM, GRADE_COLON_AND_RECTAL_CANCER_UP, DODD_NASOPHARYNGEAL_CARCINOMA_UP, HSIAO_LIVER_SPECIFIC_GENES, BROWNE_HCMV_INFECTION_20HR_UP, SU_LIVER, BROWNE_HCMV_INFECTION_10HR_UP, …	GOBP_ADAPTIVE_IMMUNE_RESPONSE, GOBP_IMMUNE_EFFECTOR_PROCESS, GOBP_ACTIVATION_OF_IMMUNE_RESPONSE, GOBP_LEUKOCYTE_MEDIATED_IMMUNITY, GOBP_LYMPHOCYTE_MEDIATED_IMMUNITY, GOBP_HUMORAL_IMMUNE_RESPONSE_MEDIATED_BY_CIRCULATING_IMMUNOGLOBULIN, GOBP_ADAPTIVE_IMMUNE_RESPONSE_BASED_ON_SOMATIC_RECOMBINATION_OF_IMMUNE_RECEPTORS_BUILT_FROM_IMMUNOGLOBULIN_SUPERFAMILY_DOMAINS, GOBP_REGULATION_OF_IMMUNE_SYSTEM_PRO…
RAB14	Inosine	RAB14__Inosine	0.732174	4.75916e-05	0.00527113	0.869736	1.50533	0.0123284	2.16016	0.000244573		Purine metabolism	Purine and pyrimidine metabolism/nucleotide metabolism		HALLMARK_PROTEIN_SECRETION	HOUNKPE_HOUSEKEEPING_GENES, IBRAHIM_NRF1_UP, IBRAHIM_NRF2_UP, WANG_LMO4_TARGETS_DN, HOEBEKE_LYMPHOID_STEM_CELL_UP, LINDGREN_BLADDER_CANCER_CLUSTER_1_UP, LINDGREN_BLADDER_CANCER_CLUSTER_2A_DN, LINDGREN_BLADDER_CANCER_WITH_LOH_IN_CHR9Q, PETRETTO_HEART_MASS_QTL_CIS_UP, CHEN_LUNG_CANCER_SURVIVAL, IIZUKA_LIVER_CANCER_PROGRESSION_L1_G1_UP, XU_CREBBP_TARGETS_DN, JIANG_VHL_TARGETS, JIANG_AGING_CEREBRAL_C…	GOBP_PHAGOLYSOSOME_ASSEMBLY, GOBP_INTRACELLULAR_PROTEIN_TRANSPORT, GOBP_POST_GOLGI_VESICLE_MEDIATED_TRANSPORT, GOBP_GOLGI_TO_ENDOSOME_TRANSPORT, GOBP_PHAGOCYTOSIS, GOBP_DEFENSE_RESPONSE, GOBP_VACUOLE_ORGANIZATION, GOBP_ENZYME_LINKED_RECEPTOR_PROTEIN_SIGNALING_PATHWAY, GOBP_TRANSMEMBRANE_RECEPTOR_PROTEIN_TYROSINE_KINASE_SIGNALING_PATHWAY, GOBP_FIBROBLAST_GROWTH_FACTOR_RECEPTOR_SIGNALING_PATHWAY, G…
TALDO1	Hypoxanthine	TALDO1__Hypoxanthine	0.732174	4.75916e-05	0.00527113	0.869736	1.16147	0.0137544	1.33673	0.0320753		Purine metabolism	Purine and pyrimidine metabolism/nucleotide metabolism		HALLMARK_ADIPOGENESIS, HALLMARK_GLYCOLYSIS, HALLMARK_SPERMATOGENESIS	IBRAHIM_NRF1_UP, IBRAHIM_NRF2_UP, ALCALA_APOPTOSIS, ZHAN_V2_LATE_DIFFERENTIATION_GENES, LEIN_OLIGODENDROCYTE_MARKERS, MELLMAN_TUT1_TARGETS_DN, REACTOME_CYTOKINE_SIGNALING_IN_IMMUNE_SYSTEM, REACTOME_INTEGRATION_OF_ENERGY_METABOLISM, REACTOME_INTERLEUKIN_12_FAMILY_SIGNALING, REACTOME_SIGNALING_BY_INTERLEUKINS, REACTOME_DISEASES_OF_CARBOHYDRATE_METABOLISM, REACTOME_DISEASES_OF_METABOLISM, REACTOME_P…	GOBP_CARBOHYDRATE_METABOLIC_PROCESS, GOBP_FRUCTOSE_6_PHOSPHATE_METABOLIC_PROCESS, GOBP_CELLULAR_ALDEHYDE_METABOLIC_PROCESS, GOBP_GENERATION_OF_PRECURSOR_METABOLITES_AND_ENERGY, GOBP_NADP_METABOLIC_PROCESS, GOBP_NADPH_REGENERATION, GOBP_PENTOSE_PHOSPHATE_SHUNT_NON_OXIDATIVE_BRANCH, GOBP_ORGANOPHOSPHATE_METABOLIC_PROCESS, GOBP_GLYCERALDEHYDE_3_PHOSPHATE_METABOLIC_PROCESS, GOBP_SMALL_MOLECULE_METABO…
C1QA	PC(P-40:3)	C1QA__PC(P-40:3)	-0.731304	4.90979e-05	0.00527803	0.897265	-0.990108	0.00185945	1.45038	0.00488215		Glycerophospholipid metabolism	Lipid metabolism		HALLMARK_COMPLEMENT, HALLMARK_COAGULATION	LIU_OVARIAN_CANCER_TUMORS_AND_XENOGRAFTS_XDGS_DN, LEE_TARGETS_OF_PTCH1_AND_SUFU_UP, VERHAAK_AML_WITH_NPM1_MUTATED_UP, MA_MYELOID_DIFFERENTIATION_UP, LEIN_ASTROCYTE_MARKERS, MIKKELSEN_MEF_ICP_WITH_H3K27ME3, MARTENS_TRETINOIN_RESPONSE_UP, PANGAS_TUMOR_SUPPRESSION_BY_SMAD1_AND_SMAD5_UP, KEGG_SYSTEMIC_LUPUS_ERYTHEMATOSUS, NABA_ECM_AFFILIATED, NABA_MATRISOME_ASSOCIATED, NABA_MATRISOME, REACTOME_COMPLE…	GOBP_CELL_ACTIVATION, GOBP_ADAPTIVE_IMMUNE_RESPONSE, GOBP_IMMUNE_EFFECTOR_PROCESS, GOBP_ACTIVATION_OF_IMMUNE_RESPONSE, GOBP_LEUKOCYTE_ACTIVATION_INVOLVED_IN_INFLAMMATORY_RESPONSE, GOBP_MYELOID_LEUKOCYTE_ACTIVATION, GOBP_LEUKOCYTE_MEDIATED_IMMUNITY, GOBP_LYMPHOCYTE_MEDIATED_IMMUNITY, GOBP_HUMORAL_IMMUNE_RESPONSE_MEDIATED_BY_CIRCULATING_IMMUNOGLOBULIN, GOBP_ADAPTIVE_IMMUNE_RESPONSE_BASED_ON_SOMATIC…		monocyte
C4BPA	Pyruvate	C4BPA__Pyruvate	0.731304	4.90979e-05	0.00527803	0.897265	-1.08475	0.00178362	-1.57647	0.00728911		Glycolysis / Gluconeogenesis	Energy metabolism			TARTE_PLASMA_CELL_VS_PLASMABLAST_UP, KAYO_AGING_MUSCLE_UP, KYNG_RESPONSE_TO_H2O2, KONDO_PROSTATE_CANCER_WITH_H3K27ME3, VILLANUEVA_LIVER_CANCER_KRT19_DN, REACTOME_COMPLEMENT_CASCADE, REACTOME_INNATE_IMMUNE_SYSTEM, GAJATE_RESPONSE_TO_TRABECTEDIN_UP, CREIGHTON_ENDOCRINE_THERAPY_RESISTANCE_3, COLINA_TARGETS_OF_4EBP1_AND_4EBP2, WANG_MLL_TARGETS, LEE_LIVER_CANCER_CIPROFIBRATE_DN, LEE_LIVER_CANCER_MYC_T…	GOBP_ADAPTIVE_IMMUNE_RESPONSE, GOBP_IMMUNE_EFFECTOR_PROCESS, GOBP_ACTIVATION_OF_IMMUNE_RESPONSE, GOBP_LEUKOCYTE_MEDIATED_IMMUNITY, GOBP_LYMPHOCYTE_MEDIATED_IMMUNITY, GOBP_HUMORAL_IMMUNE_RESPONSE_MEDIATED_BY_CIRCULATING_IMMUNOGLOBULIN, GOBP_ADAPTIVE_IMMUNE_RESPONSE_BASED_ON_SOMATIC_RECOMBINATION_OF_IMMUNE_RECEPTORS_BUILT_FROM_IMMUNOGLOBULIN_SUPERFAMILY_DOMAINS, GOBP_REGULATION_OF_IMMUNE_SYSTEM_PRO…		neutrophil
RAB8B	Inosine	RAB8B__Inosine	0.731304	4.90979e-05	0.00527803	0.897265	1.07058	0.03325	2.16016	0.000244573		Purine metabolism	Purine and pyrimidine metabolism/nucleotide metabolism			LIU_OVARIAN_CANCER_TUMORS_AND_XENOGRAFTS_XDGS_DN, BLANCO_MELO_BETA_INTERFERON_TREATED_BRONCHIAL_EPITHELIAL_CELLS_UP, BLANCO_MELO_BRONCHIAL_EPITHELIAL_CELLS_INFLUENZA_A_DEL_NS1_INFECTION_UP, GARGALOVIC_RESPONSE_TO_OXIDIZED_PHOSPHOLIPIDS_YELLOW_UP, KIM_MYC_AMPLIFICATION_TARGETS_UP, DOUGLAS_BMI1_TARGETS_DN, REACTOME_MEMBRANE_TRAFFICKING, REACTOME_VESICLE_MEDIATED_TRANSPORT, REACTOME_POST_TRANSLATION…	GOBP_POSITIVE_REGULATION_OF_PEPTIDE_SECRETION, GOBP_PROTEIN_TARGETING, GOBP_PROTEIN_TARGETING_TO_MEMBRANE, GOBP_PROTEIN_TARGETING_TO_PEROXISOME, GOBP_INTRACELLULAR_PROTEIN_TRANSPORT, GOBP_EXOCYTOSIS, GOBP_VESICLE_DOCKING_INVOLVED_IN_EXOCYTOSIS, GOBP_PEROXISOME_ORGANIZATION, GOBP_CELL_CELL_SIGNALING, GOBP_HORMONE_TRANSPORT, GOBP_REGULATION_OF_HORMONE_LEVELS, GOBP_PEPTIDE_TRANSPORT, GOBP_VESICLE_OR…
SELENOP	Trigonelline/N-Methylnicotinate	SELENOP__Trigonelline/N-Methylnicotinate	0.731304	4.90979e-05	0.00527803	0.897265	-1.16879	0.00685119	-1.14177	0.0222364		Nicotinate and nicotinamide metabolism	Cofactor, vitamin and antioxidant metabolism		HALLMARK_ANDROGEN_RESPONSE, HALLMARK_KRAS_SIGNALING_DN	LIU_OVARIAN_CANCER_TUMORS_AND_XENOGRAFTS_XDGS_DN, BLANCO_MELO_MERS_COV_INFECTION_MCR5_CELLS_DN, BLANCO_MELO_COVID19_BRONCHIAL_EPITHELIAL_CELLS_SARS_COV_2_INFECTION_DN, MULLIGHAN_NPM1_MUTATED_SIGNATURE_1_UP, MULLIGHAN_NPM1_SIGNATURE_3_UP, TONKS_TARGETS_OF_RUNX1_RUNX1T1_FUSION_MONOCYTE_UP, TONKS_TARGETS_OF_RUNX1_RUNX1T1_FUSION_ERYTHROCYTE_UP, JAATINEN_HEMATOPOIETIC_STEM_CELL_UP, LINDGREN_BLADDER_CA…	GOBP_REPRODUCTION, GOBP_RESPONSE_TO_OXIDATIVE_STRESS, GOBP_CENTRAL_NERVOUS_SYSTEM_DEVELOPMENT, GOBP_BEHAVIOR, GOBP_LOCOMOTORY_BEHAVIOR, GOBP_POST_EMBRYONIC_DEVELOPMENT, GOBP_RESPONSE_TO_INORGANIC_SUBSTANCE, GOBP_RESPONSE_TO_SELENIUM_ION, GOBP_SEXUAL_REPRODUCTION, GOBP_GROWTH, GOBP_REGULATION_OF_GROWTH, GOBP_HEAD_DEVELOPMENT, GOCC_SECRETORY_GRANULE, GOCC_PLATELET_DENSE_GRANULE_LUMEN, GOCC_VESICLE_…
THBS1	LysoPC(18:0)	THBS1__LysoPC(18:0)	0.731304	4.90979e-05	0.00527803	0.897265	-1.46574	0.000432	-1.70887	0.00123154		Glycerophospholipid metabolism	Lipid metabolism		HALLMARK_TGF_BETA_SIGNALING, HALLMARK_EPITHELIAL_MESENCHYMAL_TRANSITION, HALLMARK_COAGULATION	LIU_OVARIAN_CANCER_TUMORS_AND_XENOGRAFTS_XDGS_DN, BANG_VERTEPORFIN_ENDOMETRIAL_CANCER_CELLS_UP, FOROUTAN_TGFB_EMT_UP, FOROUTAN_PRODRANK_TGFB_EMT_UP, FOROUTAN_INTEGRATED_TGFB_EMT_UP, BLANCO_MELO_COVID19_SARS_COV_2_INFECTION_CALU3_CELLS_UP, BLANCO_MELO_BETA_INTERFERON_TREATED_BRONCHIAL_EPITHELIAL_CELLS_UP, BLANCO_MELO_BRONCHIAL_EPITHELIAL_CELLS_INFLUENZA_A_INFECTION_UP, LIU_SOX4_TARGETS_UP, FOURNIE…	GOBP_MAPK_CASCADE, GOBP_AMEBOIDAL_TYPE_CELL_MIGRATION, GOBP_CELL_ACTIVATION, GOBP_CYTOKINE_PRODUCTION, GOBP_NEGATIVE_REGULATION_OF_CYTOKINE_PRODUCTION, GOBP_POSITIVE_REGULATION_OF_CYTOKINE_PRODUCTION, GOBP_REGULATION_OF_PROTEIN_PHOSPHORYLATION, GOBP_ENDOTHELIAL_CELL_PROLIFERATION, GOBP_NEGATIVE_REGULATION_OF_ENDOTHELIAL_CELL_PROLIFERATION, GOBP_VASCULATURE_DEVELOPMENT, GOBP_REGULATION_OF_CELL_MAT…
CLEC3B	LysoPC(20:3)	CLEC3B__LysoPC(20:3)	0.730435	5.0646e-05	0.00531929	0.925556	-1.4976	0.00655694	-1.37219	0.00685108		Glycerophospholipid metabolism	Lipid metabolism			SHARMA_ASTROCYTOMA_WITH_NF1_SYNDROM, MULLIGHAN_MLL_SIGNATURE_1_UP, DARWICHE_SKIN_TUMOR_PROMOTER_DN, DARWICHE_PAPILLOMA_RISK_LOW_DN, DARWICHE_PAPILLOMA_RISK_HIGH_DN, DARWICHE_SQUAMOUS_CELL_CARCINOMA_DN, INGRAM_SHH_TARGETS_UP, NAKAJIMA_MAST_CELL, DASU_IL6_SIGNALING_SCAR_UP, HOWLIN_CITED1_TARGETS_1_UP, SMID_BREAST_CANCER_NORMAL_LIKE_UP, CROMER_TUMORIGENESIS_DN, POOLA_INVASIVE_BREAST_CANCER_DN, WINNE…	GOBP_OSSIFICATION, GOBP_PROTEOLYSIS, GOBP_RESPONSE_TO_ENDOGENOUS_STIMULUS, GOBP_TISSUE_DEVELOPMENT, GOBP_POSITIVE_REGULATION_OF_GENE_EXPRESSION, GOBP_REGULATION_OF_PLASMINOGEN_ACTIVATION, GOBP_POSITIVE_REGULATION_OF_PLASMINOGEN_ACTIVATION, GOBP_PROTEIN_PROCESSING, GOBP_REGULATION_OF_PROTEOLYSIS, GOBP_BONE_MINERALIZATION, GOBP_ZYMOGEN_ACTIVATION, GOBP_PLASMINOGEN_ACTIVATION, GOBP_POSITIVE_REGULATI…
LGALS3BP	SM(d30:1)	LGALS3BP__SM(d30:1)	0.730435	5.0646e-05	0.00531929	0.925556	-1.1136	0.000417	-1.29018	0.01267		Glycerophospholipid metabolism	Lipid metabolism		HALLMARK_INTERFERON_ALPHA_RESPONSE, HALLMARK_INTERFERON_GAMMA_RESPONSE	BLANCO_MELO_BRONCHIAL_EPITHELIAL_CELLS_INFLUENZA_A_DEL_NS1_INFECTION_UP, DEURIG_T_CELL_PROLYMPHOCYTIC_LEUKEMIA_UP, MULLIGHAN_MLL_SIGNATURE_2_DN, HAHTOLA_MYCOSIS_FUNGOIDES_SKIN_DN, WOOD_EBV_EBNA1_TARGETS_UP, NIKOLSKY_BREAST_CANCER_17Q21_Q25_AMPLICON, LEE_LIVER_CANCER_ACOX1_UP, ZHAN_MULTIPLE_MYELOMA_SPIKED, LENAOUR_DENDRITIC_CELL_MATURATION_UP, VERHAAK_AML_WITH_NPM1_MUTATED_UP, TSAI_RESPONSE_TO_RAD…	GOBP_ENDOCYTOSIS, GOBP_DEFENSE_RESPONSE, GOBP_CELLULAR_DEFENSE_RESPONSE, GOBP_CELL_ADHESION, GOBP_VESICLE_MEDIATED_TRANSPORT, GOCC_SECRETORY_GRANULE, GOCC_EXTERNAL_ENCAPSULATING_STRUCTURE, GOCC_PLATELET_DENSE_GRANULE_LUMEN, GOCC_VESICLE_LUMEN, GOCC_PLATELET_DENSE_GRANULE, GOCC_COLLAGEN_CONTAINING_EXTRACELLULAR_MATRIX, GOCC_BLOOD_MICROPARTICLE, GOCC_SECRETORY_VESICLE, GOMF_SCAVENGER_RECEPTOR_ACTIV…
RAB8A	Inosine	RAB8A__Inosine	0.730435	5.0646e-05	0.00531929	0.925556	1.13284	0.0136045	2.16016	0.000244573		Purine metabolism	Purine and pyrimidine metabolism/nucleotide metabolism			DITTMER_PTHLH_TARGETS_UP, BARIS_THYROID_CANCER_DN, LIU_NASOPHARYNGEAL_CARCINOMA, RICKMAN_TUMOR_DIFFERENTIATED_WELL_VS_POORLY_DN, MORI_MATURE_B_LYMPHOCYTE_UP, WELCSH_BRCA1_TARGETS_UP, FORTSCHEGGER_PHF8_TARGETS_UP, ROESSLER_LIVER_CANCER_METASTASIS_UP, FISCHER_DREAM_TARGETS, REACTOME_TRANSLOCATION_OF_SLC2A4_GLUT4_TO_THE_PLASMA_MEMBRANE, REACTOME_CELL_CYCLE, REACTOME_ORGANELLE_BIOGENESIS_AND_MAINTENA…	GOBP_CELL_MORPHOGENESIS, GOBP_CELL_MORPHOGENESIS_INVOLVED_IN_DIFFERENTIATION, GOBP_INTRACELLULAR_PROTEIN_TRANSPORT, GOBP_EXOCYTOSIS, GOBP_VESICLE_DOCKING_INVOLVED_IN_EXOCYTOSIS, GOBP_GOLGI_ORGANIZATION, GOBP_CELL_CELL_SIGNALING, GOBP_RESPONSE_TO_ENDOGENOUS_STIMULUS, GOBP_RESPONSE_TO_HORMONE, GOBP_REGULATION_OF_CATABOLIC_PROCESS, GOBP_ENDOMEMBRANE_SYSTEM_ORGANIZATION, GOBP_REGULATION_OF_AUTOPHAGY,…
RAB8B	Hypoxanthine	RAB8B__Hypoxanthine	0.730435	5.0646e-05	0.00531929	0.925556	1.07058	0.03325	1.33673	0.0320753		Purine metabolism	Purine and pyrimidine metabolism/nucleotide metabolism			LIU_OVARIAN_CANCER_TUMORS_AND_XENOGRAFTS_XDGS_DN, BLANCO_MELO_BETA_INTERFERON_TREATED_BRONCHIAL_EPITHELIAL_CELLS_UP, BLANCO_MELO_BRONCHIAL_EPITHELIAL_CELLS_INFLUENZA_A_DEL_NS1_INFECTION_UP, GARGALOVIC_RESPONSE_TO_OXIDIZED_PHOSPHOLIPIDS_YELLOW_UP, KIM_MYC_AMPLIFICATION_TARGETS_UP, DOUGLAS_BMI1_TARGETS_DN, REACTOME_MEMBRANE_TRAFFICKING, REACTOME_VESICLE_MEDIATED_TRANSPORT, REACTOME_POST_TRANSLATION…	GOBP_POSITIVE_REGULATION_OF_PEPTIDE_SECRETION, GOBP_PROTEIN_TARGETING, GOBP_PROTEIN_TARGETING_TO_MEMBRANE, GOBP_PROTEIN_TARGETING_TO_PEROXISOME, GOBP_INTRACELLULAR_PROTEIN_TRANSPORT, GOBP_EXOCYTOSIS, GOBP_VESICLE_DOCKING_INVOLVED_IN_EXOCYTOSIS, GOBP_PEROXISOME_ORGANIZATION, GOBP_CELL_CELL_SIGNALING, GOBP_HORMONE_TRANSPORT, GOBP_REGULATION_OF_HORMONE_LEVELS, GOBP_PEPTIDE_TRANSPORT, GOBP_VESICLE_OR…
CA1	Pyruvate	CA1__Pyruvate	-0.729565	5.22369e-05	0.00539339	0.954629	2.27274	0.003439	-1.57647	0.00728911		Glycolysis / Gluconeogenesis	Energy metabolism		HALLMARK_HEME_METABOLISM	BLANCO_MELO_COVID19_SARS_COV_2_POS_PATIENT_LUNG_TISSUE_UP, RHEIN_ALL_GLUCOCORTICOID_THERAPY_UP, HAHTOLA_SEZARY_SYNDROM_UP, KAYO_AGING_MUSCLE_UP, RIZKI_TUMOR_INVASIVENESS_3D_DN, ACEVEDO_LIVER_CANCER_WITH_H3K9ME3_UP, ACEVEDO_METHYLATED_IN_LIVER_CANCER_DN, BRUINS_UVC_RESPONSE_VIA_TP53_GROUP_A, CHANGOLKAR_H2AFY_TARGETS_UP, XIE_ST_HSC_S1PR3_OE_DN, PID_CMYB_PATHWAY, REACTOME_ERYTHROCYTES_TAKE_UP_CARBON…	GOBP_ONE_CARBON_METABOLIC_PROCESS, GOBP_SMALL_MOLECULE_METABOLIC_PROCESS, GOMF_ARYLESTERASE_ACTIVITY, GOMF_CARBONATE_DEHYDRATASE_ACTIVITY, GOMF_ZINC_ION_BINDING, GOMF_HYDROLASE_ACTIVITY_ACTING_ON_ESTER_BONDS, GOMF_LYASE_ACTIVITY, GOMF_CARBON_OXYGEN_LYASE_ACTIVITY, GOMF_HYDRO_LYASE_ACTIVITY, GOMF_TRANSITION_METAL_ION_BINDING, GOMF_CARBOXYLIC_ESTER_HYDROLASE_ACTIVITY
FGG	Pyruvate	FGG__Pyruvate	0.729565	5.22369e-05	0.00539339	0.954629	-1.25332	0.00125763	-1.57647	0.00728911		Glycolysis / Gluconeogenesis	Energy metabolism		HALLMARK_COAGULATION	BLANCO_MELO_COVID19_SARS_COV_2_LOW_MOI_INFECTION_A594_ACE2_EXPRESSING_CELLS_UP, BLANCO_MELO_COVID19_SARS_COV_2_INFECTION_A594_ACE2_EXPRESSING_CELLS_RUXOLITINIB_DN, HERNANDEZ_ABERRANT_MITOSIS_BY_DOCETACEL_4NM_UP, MOHANKUMAR_HOXA1_TARGETS_DN, FALVELLA_SMOKERS_WITH_LUNG_CANCER, ABBUD_LIF_SIGNALING_1_UP, KAYO_AGING_MUSCLE_UP, HOWLIN_CITED1_TARGETS_2_DN, RIZKI_TUMOR_INVASIVENESS_3D_DN, BRUECKNER_TARGE…	GOBP_MAPK_CASCADE, GOBP_CELL_MORPHOGENESIS, GOBP_CELL_MORPHOGENESIS_INVOLVED_IN_DIFFERENTIATION, GOBP_CELL_ACTIVATION, GOBP_POSITIVE_REGULATION_OF_PEPTIDE_SECRETION, GOBP_CIRCULATORY_SYSTEM_PROCESS, GOBP_VASCULAR_PROCESS_IN_CIRCULATORY_SYSTEM, GOBP_PROTEOLYSIS, GOBP_EXOCYTOSIS, GOBP_APOPTOTIC_PROCESS, GOBP_CELL_ADHESION, GOBP_CELL_MATRIX_ADHESION, GOBP_NEGATIVE_REGULATION_OF_CELL_ADHESION, GOBP_C…
RAB8A	Hypoxanthine	RAB8A__Hypoxanthine	0.729565	5.22369e-05	0.00539339	0.954629	1.13284	0.0136045	1.33673	0.0320753		Purine metabolism	Purine and pyrimidine metabolism/nucleotide metabolism			DITTMER_PTHLH_TARGETS_UP, BARIS_THYROID_CANCER_DN, LIU_NASOPHARYNGEAL_CARCINOMA, RICKMAN_TUMOR_DIFFERENTIATED_WELL_VS_POORLY_DN, MORI_MATURE_B_LYMPHOCYTE_UP, WELCSH_BRCA1_TARGETS_UP, FORTSCHEGGER_PHF8_TARGETS_UP, ROESSLER_LIVER_CANCER_METASTASIS_UP, FISCHER_DREAM_TARGETS, REACTOME_TRANSLOCATION_OF_SLC2A4_GLUT4_TO_THE_PLASMA_MEMBRANE, REACTOME_CELL_CYCLE, REACTOME_ORGANELLE_BIOGENESIS_AND_MAINTENA…	GOBP_CELL_MORPHOGENESIS, GOBP_CELL_MORPHOGENESIS_INVOLVED_IN_DIFFERENTIATION, GOBP_INTRACELLULAR_PROTEIN_TRANSPORT, GOBP_EXOCYTOSIS, GOBP_VESICLE_DOCKING_INVOLVED_IN_EXOCYTOSIS, GOBP_GOLGI_ORGANIZATION, GOBP_CELL_CELL_SIGNALING, GOBP_RESPONSE_TO_ENDOGENOUS_STIMULUS, GOBP_RESPONSE_TO_HORMONE, GOBP_REGULATION_OF_CATABOLIC_PROCESS, GOBP_ENDOMEMBRANE_SYSTEM_ORGANIZATION, GOBP_REGULATION_OF_AUTOPHAGY,…
HBD	Inosine	HBD__Inosine	0.728696	5.38715e-05	0.00546945	0.984502	1.38191	0.0273998	2.16016	0.000244573		Purine metabolism	Purine and pyrimidine metabolism/nucleotide metabolism		HALLMARK_HEME_METABOLISM	HAHTOLA_SEZARY_SYNDROM_UP, HAHTOLA_MYCOSIS_FUNGOIDES_UP, HUMMERICH_MALIGNANT_SKIN_TUMOR_UP, TARTE_PLASMA_CELL_VS_PLASMABLAST_UP, HAHTOLA_CTCL_CUTANEOUS, CHANDRAN_METASTASIS_UP, MANNE_COVID19_NONICU_VS_HEALTHY_DONOR_PLATELETS_UP, MANNE_COVID19_COMBINED_COHORT_VS_HEALTHY_DONOR_PLATELETS_UP, REACTOME_HEMOSTASIS, REACTOME_FACTORS_INVOLVED_IN_MEGAKARYOCYTE_DEVELOPMENT_AND_PLATELET_PRODUCTION, DIAZ_CHR…	GOBP_RESPONSE_TO_TOXIC_SUBSTANCE, GOBP_REGULATION_OF_CELL_DEATH, GOBP_POSITIVE_REGULATION_OF_CELL_DEATH, GOBP_GAS_TRANSPORT, GOBP_CARBON_DIOXIDE_TRANSPORT, GOBP_OXYGEN_TRANSPORT, GOBP_ONE_CARBON_COMPOUND_TRANSPORT, GOBP_HYDROGEN_PEROXIDE_METABOLIC_PROCESS, GOBP_HYDROGEN_PEROXIDE_CATABOLIC_PROCESS, GOBP_REACTIVE_OXYGEN_SPECIES_METABOLIC_PROCESS, GOBP_CELLULAR_RESPONSE_TO_TOXIC_SUBSTANCE, GOBP_DETO…
IGLC7	PC (35:3) [M+H]+	IGLC7__PC (35:3) [M+H]+	0.728696	5.38715e-05	0.00546945	0.984502	-0.519798	0.0248465	-1.32451	0.0135717		Glycerophospholipid metabolism/PAF	Lipid metabolism			OUELLET_CULTURED_OVARIAN_CANCER_INVASIVE_VS_LMP_DN, TARTE_PLASMA_CELL_VS_PLASMABLAST_UP, YOSHIMURA_MAPK8_TARGETS_UP	GOBP_CELL_ACTIVATION, GOBP_ADAPTIVE_IMMUNE_RESPONSE, GOBP_IMMUNE_EFFECTOR_PROCESS, GOBP_ACTIVATION_OF_IMMUNE_RESPONSE, GOBP_LEUKOCYTE_MEDIATED_IMMUNITY, GOBP_LYMPHOCYTE_MEDIATED_IMMUNITY, GOBP_HUMORAL_IMMUNE_RESPONSE_MEDIATED_BY_CIRCULATING_IMMUNOGLOBULIN, GOBP_ADAPTIVE_IMMUNE_RESPONSE_BASED_ON_SOMATIC_RECOMBINATION_OF_IMMUNE_RECEPTORS_BUILT_FROM_IMMUNOGLOBULIN_SUPERFAMILY_DOMAINS, GOBP_REGULATIO…
LGALS3BP	PC(42:6)	LGALS3BP__PC(42:6)	0.728696	5.38715e-05	0.00546945	0.984502	-1.1136	0.000417	-1.42137	0.00230979		Glycerophospholipid metabolism	Lipid metabolism		HALLMARK_INTERFERON_ALPHA_RESPONSE, HALLMARK_INTERFERON_GAMMA_RESPONSE	BLANCO_MELO_BRONCHIAL_EPITHELIAL_CELLS_INFLUENZA_A_DEL_NS1_INFECTION_UP, DEURIG_T_CELL_PROLYMPHOCYTIC_LEUKEMIA_UP, MULLIGHAN_MLL_SIGNATURE_2_DN, HAHTOLA_MYCOSIS_FUNGOIDES_SKIN_DN, WOOD_EBV_EBNA1_TARGETS_UP, NIKOLSKY_BREAST_CANCER_17Q21_Q25_AMPLICON, LEE_LIVER_CANCER_ACOX1_UP, ZHAN_MULTIPLE_MYELOMA_SPIKED, LENAOUR_DENDRITIC_CELL_MATURATION_UP, VERHAAK_AML_WITH_NPM1_MUTATED_UP, TSAI_RESPONSE_TO_RAD…	GOBP_ENDOCYTOSIS, GOBP_DEFENSE_RESPONSE, GOBP_CELLULAR_DEFENSE_RESPONSE, GOBP_CELL_ADHESION, GOBP_VESICLE_MEDIATED_TRANSPORT, GOCC_SECRETORY_GRANULE, GOCC_EXTERNAL_ENCAPSULATING_STRUCTURE, GOCC_PLATELET_DENSE_GRANULE_LUMEN, GOCC_VESICLE_LUMEN, GOCC_PLATELET_DENSE_GRANULE, GOCC_COLLAGEN_CONTAINING_EXTRACELLULAR_MATRIX, GOCC_BLOOD_MICROPARTICLE, GOCC_SECRETORY_VESICLE, GOMF_SCAVENGER_RECEPTOR_ACTIV…
CFI	Hydroquinone	CFI__Hydroquinone	0.727826	5.55509e-05	0.00551735	1	-0.854136	0.00346145	-1.49462	0.00488215		Tyrosine metabolism	Amino acids		HALLMARK_COAGULATION	LIU_OVARIAN_CANCER_TUMORS_AND_XENOGRAFTS_XDGS_DN, BLANCO_MELO_COVID19_SARS_COV_2_INFECTION_A594_ACE2_EXPRESSING_CELLS_RUXOLITINIB_DN, TURASHVILI_BREAST_DUCTAL_CARCINOMA_VS_DUCTAL_NORMAL_DN, SAMOLS_TARGETS_OF_KHSV_MIRNAS_DN, LOPEZ_MESOTELIOMA_SURVIVAL_TIME_DN, LOPEZ_MESOTHELIOMA_SURVIVAL_WORST_VS_BEST_DN, WAMUNYOKOLI_OVARIAN_CANCER_GRADES_1_2_DN, KLEIN_PRIMARY_EFFUSION_LYMPHOMA_UP, HOEGERKORP_CD44…	GOBP_ADAPTIVE_IMMUNE_RESPONSE, GOBP_IMMUNE_EFFECTOR_PROCESS, GOBP_ACTIVATION_OF_IMMUNE_RESPONSE, GOBP_LEUKOCYTE_MEDIATED_IMMUNITY, GOBP_LYMPHOCYTE_MEDIATED_IMMUNITY, GOBP_HUMORAL_IMMUNE_RESPONSE_MEDIATED_BY_CIRCULATING_IMMUNOGLOBULIN, GOBP_ADAPTIVE_IMMUNE_RESPONSE_BASED_ON_SOMATIC_RECOMBINATION_OF_IMMUNE_RECEPTORS_BUILT_FROM_IMMUNOGLOBULIN_SUPERFAMILY_DOMAINS, GOBP_REGULATION_OF_IMMUNE_SYSTEM_PRO…
FTH1	GlcCer (d42:1) [M+H]+	FTH1__GlcCer (d42:1) [M+H]+	-0.727826	5.55509e-05	0.00551735	1	-1.29801	0.00420049	1.08878	0.0300969	Metabolism > Metals and cofactors > Iron homeostasis	Fatty acid metabolism	Lipid metabolism			IBRAHIM_NRF1_UP, IBRAHIM_NRF2_UP, BLANCO_MELO_MERS_COV_INFECTION_MCR5_CELLS_DN, WATANABE_RECTAL_CANCER_RADIOTHERAPY_RESPONSIVE_UP, NAM_FXYD5_TARGETS_DN, GAZDA_DIAMOND_BLACKFAN_ANEMIA_PROGENITOR_UP, ODONNELL_TFRC_TARGETS_UP, GRAHAM_NORMAL_QUIESCENT_VS_NORMAL_DIVIDING_UP, LASTOWSKA_NEUROBLASTOMA_COPY_NUMBER_DN, CAVARD_LIVER_CANCER_MALIGNANT_VS_BENIGN, WANG_HCP_PROSTATE_CANCER, COLIN_PILOCYTIC_ASTRO…	GOBP_TRANSITION_METAL_ION_TRANSPORT, GOBP_ION_TRANSPORT, GOBP_CATION_TRANSPORT, GOBP_IRON_ION_TRANSPORT, GOBP_CELLULAR_ION_HOMEOSTASIS, GOBP_CELLULAR_METAL_ION_HOMEOSTASIS, GOBP_CELLULAR_IRON_ION_HOMEOSTASIS, GOBP_IMMUNE_RESPONSE, GOBP_NEGATIVE_REGULATION_OF_CELL_POPULATION_PROLIFERATION, GOBP_CELLULAR_HOMEOSTASIS, GOBP_METAL_ION_TRANSPORT, GOBP_REGULATION_OF_CELL_POPULATION_PROLIFERATION, GOBP_H…
HBA1	Pyruvate	HBA1__Pyruvate	-0.727826	5.55509e-05	0.00551735	1	1.54807	0.0100398	-1.57647	0.00728911		Glycolysis / Gluconeogenesis	Energy metabolism			LIU_OVARIAN_CANCER_TUMORS_AND_XENOGRAFTS_XDGS_DN, BLANCO_MELO_COVID19_SARS_COV_2_POS_PATIENT_LUNG_TISSUE_UP, LIU_CMYB_TARGETS_UP, VECCHI_GASTRIC_CANCER_ADVANCED_VS_EARLY_DN, TONKS_TARGETS_OF_RUNX1_RUNX1T1_FUSION_GRANULOCYTE_DN, TONKS_TARGETS_OF_RUNX1_RUNX1T1_FUSION_MONOCYTE_DN, TONKS_TARGETS_OF_RUNX1_RUNX1T1_FUSION_ERYTHROCYTE_DN, TONKS_TARGETS_OF_RUNX1_RUNX1T1_FUSION_SUSTAINED_IN_MONOCYTE_DN, HA…	GOBP_RESPONSE_TO_REACTIVE_OXYGEN_SPECIES, GOBP_RESPONSE_TO_OXIDATIVE_STRESS, GOBP_RESPONSE_TO_TOXIC_SUBSTANCE, GOBP_RESPONSE_TO_INORGANIC_SUBSTANCE, GOBP_REGULATION_OF_CELL_DEATH, GOBP_POSITIVE_REGULATION_OF_CELL_DEATH, GOBP_GAS_TRANSPORT, GOBP_CARBON_DIOXIDE_TRANSPORT, GOBP_OXYGEN_TRANSPORT, GOBP_ONE_CARBON_COMPOUND_TRANSPORT, GOBP_NITRIC_OXIDE_TRANSPORT, GOBP_RESPONSE_TO_HYDROGEN_PEROXIDE, GOBP…
ILK	Dihydroorotic Acid	ILK__Dihydroorotic Acid	-0.727826	5.55509e-05	0.00551735	1	2.84343	0.00773097	-1.41742	0.01267		Pyrimidine metabolism	Purine and pyrimidine metabolism/nucleotide metabolism			HWANG_PROSTATE_CANCER_MARKERS, SCHUHMACHER_MYC_TARGETS_DN, VERRECCHIA_RESPONSE_TO_TGFB1_C5, VERRECCHIA_DELAYED_RESPONSE_TO_TGFB1, KONDO_PROSTATE_CANCER_HCP_WITH_H3K27ME3, TOOKER_GEMCITABINE_RESISTANCE_UP, SASSON_RESPONSE_TO_GONADOTROPHINS_DN, SASSON_RESPONSE_TO_FORSKOLIN_DN, VERHAAK_GLIOBLASTOMA_CLASSICAL, WIERENGA_STAT5A_TARGETS_DN, GRYDER_PAX3FOXO1_ENHANCERS_IN_TADS, PID_ILK_PATHWAY, REACTOME_C…	GOBP_CELL_MORPHOGENESIS, GOBP_CELL_MORPHOGENESIS_INVOLVED_IN_DIFFERENTIATION, GOBP_OSSIFICATION, GOBP_OSTEOBLAST_DIFFERENTIATION, GOBP_UROGENITAL_SYSTEM_DEVELOPMENT, GOBP_AMEBOIDAL_TYPE_CELL_MIGRATION, GOBP_MORPHOGENESIS_OF_A_BRANCHING_STRUCTURE, GOBP_CELL_ACTIVATION, GOBP_MESONEPHROS_DEVELOPMENT, GOBP_REGULATION_OF_PROTEIN_PHOSPHORYLATION, GOBP_MORPHOGENESIS_OF_AN_EPITHELIUM, GOBP_HEART_MORPHOGE…
BPGM	Inosine	BPGM__Inosine	0.726957	5.72761e-05	0.00559743	1	2.61415	0.00218919	2.16016	0.000244573		Purine metabolism	Purine and pyrimidine metabolism/nucleotide metabolism		HALLMARK_INTERFERON_GAMMA_RESPONSE, HALLMARK_HEME_METABOLISM, HALLMARK_KRAS_SIGNALING_UP	FOROUTAN_TGFB_EMT_UP, FOROUTAN_PRODRANK_TGFB_EMT_UP, BLANCO_MELO_COVID19_BRONCHIAL_EPITHELIAL_CELLS_SARS_COV_2_INFECTION_UP, BLANCO_MELO_BETA_INTERFERON_TREATED_BRONCHIAL_EPITHELIAL_CELLS_UP, BLANCO_MELO_BRONCHIAL_EPITHELIAL_CELLS_INFLUENZA_A_DEL_NS1_INFECTION_UP, LIU_SOX4_TARGETS_UP, UDAYAKUMAR_MED1_TARGETS_UP, WANG_HCP_PROSTATE_CANCER, MORI_PLASMA_CELL_UP, VERHAAK_AML_WITH_NPM1_MUTATED_DN, SEST…	GOBP_RESPONSE_TO_PROTOZOAN, GOBP_MYELOID_CELL_HOMEOSTASIS, GOBP_IMMUNE_SYSTEM_DEVELOPMENT, GOBP_CARBOHYDRATE_METABOLIC_PROCESS, GOBP_ORGANIC_ACID_METABOLIC_PROCESS, GOBP_PYRUVATE_METABOLIC_PROCESS, GOBP_GENERATION_OF_PRECURSOR_METABOLITES_AND_ENERGY, GOBP_DEFENSE_RESPONSE, GOBP_INFLAMMATORY_RESPONSE, GOBP_CENTRAL_NERVOUS_SYSTEM_DEVELOPMENT, GOBP_RESPIRATORY_GASEOUS_EXCHANGE_BY_RESPIRATORY_SYSTEM,…
FGB	Pyruvate	FGB__Pyruvate	0.726957	5.72761e-05	0.00559743	1	-1.35189	0.000478	-1.57647	0.00728911		Glycolysis / Gluconeogenesis	Energy metabolism			LIU_OVARIAN_CANCER_TUMORS_AND_XENOGRAFTS_XDGS_UP, BLANCO_MELO_COVID19_SARS_COV_2_LOW_MOI_INFECTION_A594_ACE2_EXPRESSING_CELLS_UP, BLANCO_MELO_COVID19_SARS_COV_2_INFECTION_A594_ACE2_EXPRESSING_CELLS_RUXOLITINIB_DN, BARIS_THYROID_CANCER_DN, CAVARD_LIVER_CANCER_MALIGNANT_VS_BENIGN, SHEN_SMARCA2_TARGETS_DN, JI_METASTASIS_REPRESSED_BY_STK11, BHATI_G2M_ARREST_BY_2METHOXYESTRADIOL_DN, BRUECKNER_TARGETS_…	GOBP_MAPK_CASCADE, GOBP_CELL_MORPHOGENESIS, GOBP_CELL_MORPHOGENESIS_INVOLVED_IN_DIFFERENTIATION, GOBP_CELL_ACTIVATION, GOBP_ADAPTIVE_IMMUNE_RESPONSE, GOBP_POSITIVE_REGULATION_OF_PEPTIDE_SECRETION, GOBP_CIRCULATORY_SYSTEM_PROCESS, GOBP_VASCULAR_PROCESS_IN_CIRCULATORY_SYSTEM, GOBP_PROTEOLYSIS, GOBP_EXOCYTOSIS, GOBP_APOPTOTIC_PROCESS, GOBP_DEFENSE_RESPONSE, GOBP_IMMUNE_RESPONSE, GOBP_HUMORAL_IMMUNE_…
RHOA	Taurine	RHOA__Taurine	0.726957	5.72761e-05	0.00559743	1	1.04777	0.0472339	1.30909	0.0165759		Taurine and hypotaurine metabolism	Amino acids		HALLMARK_TGF_BETA_SIGNALING	LASTOWSKA_NEUROBLASTOMA_COPY_NUMBER_DN, LI_LUNG_CANCER, ALCALA_APOPTOSIS, IIZUKA_LIVER_CANCER_PROGRESSION_L0_L1_DN, ASTIER_INTEGRIN_SIGNALING, CHIBA_RESPONSE_TO_TSA, MACLACHLAN_BRCA1_TARGETS_UP, ZHANG_PROLIFERATING_VS_QUIESCENT, DELLA_RESPONSE_TO_TSA_AND_BUTYRATE, RAMPON_ENRICHED_LEARNING_ENVIRONMENT_EARLY_UP, VERRECCHIA_RESPONSE_TO_TGFB1_C3, JOSEPH_RESPONSE_TO_SODIUM_BUTYRATE_UP, ACEVEDO_METHYLA…	GOBP_MICROTUBULE_CYTOSKELETON_ORGANIZATION, GOBP_MITOTIC_CELL_CYCLE, GOBP_MITOTIC_CYTOKINESIS, GOBP_CELL_MORPHOGENESIS, GOBP_CELL_MORPHOGENESIS_INVOLVED_IN_DIFFERENTIATION, GOBP_CYTOKINESIS, GOBP_RESPONSE_TO_ACID_CHEMICAL, GOBP_SKELETAL_SYSTEM_DEVELOPMENT, GOBP_OSSIFICATION, GOBP_UROGENITAL_SYSTEM_DEVELOPMENT, GOBP_AMEBOIDAL_TYPE_CELL_MIGRATION, GOBP_MORPHOGENESIS_OF_A_POLARIZED_EPITHELIUM, GOBP_…
CD5L	Pimelic Acid	CD5L__Pimelic Acid	0.726087	5.90481e-05	0.00564976	1	-0.881775	0.00308939	-1.36275	0.0180254		Biotin metabolism	Cofactor, vitamin and antioxidant metabolism			COATES_MACROPHAGE_M1_VS_M2_DN, TORCHIA_TARGETS_OF_EWSR1_FLI1_FUSION_UP, VANLOO_SP3_TARGETS_DN, WIELAND_UP_BY_HBV_INFECTION, KUMAR_TARGETS_OF_MLL_AF9_FUSION, LIAN_LIPA_TARGETS_6M, LIAN_LIPA_TARGETS_3M, QI_PLASMACYTOMA_UP, ICHIBA_GRAFT_VERSUS_HOST_DISEASE_D7_UP, ICHIBA_GRAFT_VERSUS_HOST_DISEASE_35D_UP, CHEN_METABOLIC_SYNDROM_NETWORK, BROWNE_HCMV_INFECTION_18HR_DN, CAIRO_HEPATOBLASTOMA_CLASSES_DN, B…	GOBP_CELL_KILLING, GOBP_IMMUNE_EFFECTOR_PROCESS, GOBP_ACTIVATION_OF_IMMUNE_RESPONSE, GOBP_REGULATION_OF_IMMUNE_SYSTEM_PROCESS, GOBP_POSITIVE_REGULATION_OF_IMMUNE_SYSTEM_PROCESS, GOBP_REGULATION_OF_IMMUNE_EFFECTOR_PROCESS, GOBP_REGULATION_OF_HUMORAL_IMMUNE_RESPONSE, GOBP_PROTEOLYSIS, GOBP_ENDOCYTOSIS, GOBP_APOPTOTIC_PROCESS, GOBP_DEFENSE_RESPONSE, GOBP_INFLAMMATORY_RESPONSE, GOBP_IMMUNE_RESPONSE, …		monocyte
GLIPR2	Inosine	GLIPR2__Inosine	0.726087	5.90481e-05	0.00564976	1	1.26244	0.0472339	2.16016	0.000244573		Purine metabolism	Purine and pyrimidine metabolism/nucleotide metabolism		HALLMARK_IL2_STAT5_SIGNALING	LIU_OVARIAN_CANCER_TUMORS_AND_XENOGRAFTS_XDGS_DN, PEREZ_TP53_TARGETS, SHETH_LIVER_CANCER_VS_TXNIP_LOSS_PAM5, BENPORATH_EED_TARGETS, BENPORATH_ES_WITH_H3K27ME3, MEISSNER_BRAIN_HCP_WITH_H3K4ME3_AND_H3K27ME3, BRUINS_UVC_RESPONSE_VIA_TP53_GROUP_A, ZWANG_TRANSIENTLY_UP_BY_2ND_EGF_PULSE_ONLY, CHARAFE_BREAST_CANCER_LUMINAL_VS_MESENCHYMAL_DN, TAKEDA_TARGETS_OF_NUP98_HOXA9_FUSION_8D_DN, RODRIGUES_THYROID_…	GOBP_MAPK_CASCADE, GOBP_AMEBOIDAL_TYPE_CELL_MIGRATION, GOBP_EPITHELIAL_TO_MESENCHYMAL_TRANSITION, GOBP_TISSUE_DEVELOPMENT, GOBP_REGULATION_OF_EPITHELIAL_CELL_MIGRATION, GOBP_POSITIVE_REGULATION_OF_EPITHELIAL_CELL_MIGRATION, GOBP_REGULATION_OF_EPITHELIAL_TO_MESENCHYMAL_TRANSITION, GOBP_POSITIVE_REGULATION_OF_EPITHELIAL_TO_MESENCHYMAL_TRANSITION, GOBP_POSITIVE_REGULATION_OF_SIGNALING, GOBP_LOCOMOTI…
HBG1	Hypoxanthine	HBG1__Hypoxanthine	0.726087	5.90481e-05	0.00564976	1	1.48444	0.011181	1.33673	0.0320753		Purine metabolism	Purine and pyrimidine metabolism/nucleotide metabolism			TONKS_TARGETS_OF_RUNX1_RUNX1T1_FUSION_MONOCYTE_DN, TONKS_TARGETS_OF_RUNX1_RUNX1T1_FUSION_SUSTAINED_IN_MONOCYTE_DN, VERHAAK_AML_WITH_NPM1_MUTATED_DN, ACEVEDO_METHYLATED_IN_LIVER_CANCER_DN, BASSO_HAIRY_CELL_LEUKEMIA_UP, TOOKER_GEMCITABINE_RESISTANCE_UP, RAGHAVACHARI_PLATELET_SPECIFIC_GENES, VANDESLUIS_NORMAL_EMBRYOS_DN, ZWANG_TRANSIENTLY_UP_BY_2ND_EGF_PULSE_ONLY, FLORIO_NEOCORTEX_BASAL_RADIAL_GLIA_…	GOBP_RESPONSE_TO_TOXIC_SUBSTANCE, GOBP_REGULATION_OF_CELL_DEATH, GOBP_POSITIVE_REGULATION_OF_CELL_DEATH, GOBP_GAS_TRANSPORT, GOBP_CARBON_DIOXIDE_TRANSPORT, GOBP_OXYGEN_TRANSPORT, GOBP_ONE_CARBON_COMPOUND_TRANSPORT, GOBP_HYDROGEN_PEROXIDE_METABOLIC_PROCESS, GOBP_HYDROGEN_PEROXIDE_CATABOLIC_PROCESS, GOBP_REACTIVE_OXYGEN_SPECIES_METABOLIC_PROCESS, GOBP_CELLULAR_RESPONSE_TO_TOXIC_SUBSTANCE, GOBP_DETO…
HBG2	Hypoxanthine	HBG2__Hypoxanthine	0.726087	5.90481e-05	0.00564976	1	1.48444	0.011181	1.33673	0.0320753		Purine metabolism	Purine and pyrimidine metabolism/nucleotide metabolism			BLANCO_MELO_SARS_COV_1_INFECTION_MCR5_CELLS_DN, BLANCO_MELO_MERS_COV_INFECTION_MCR5_CELLS_DN, MAGRANGEAS_MULTIPLE_MYELOMA_IGLL_VS_IGLK_UP, ACEVEDO_METHYLATED_IN_LIVER_CANCER_DN, XIE_ST_HSC_S1PR3_OE_DN, REACTOME_HEMOSTASIS, REACTOME_FACTORS_INVOLVED_IN_MEGAKARYOCYTE_DEVELOPMENT_AND_PLATELET_PRODUCTION, DELYS_THYROID_CANCER_DN, HAN_SATB1_TARGETS_DN, TANG_SENESCENCE_TP53_TARGETS_UP, PID_ATF2_PATHWAY	GOBP_RESPONSE_TO_TOXIC_SUBSTANCE, GOBP_REGULATION_OF_CELL_DEATH, GOBP_POSITIVE_REGULATION_OF_CELL_DEATH, GOBP_GAS_TRANSPORT, GOBP_CARBON_DIOXIDE_TRANSPORT, GOBP_OXYGEN_TRANSPORT, GOBP_ONE_CARBON_COMPOUND_TRANSPORT, GOBP_HYDROGEN_PEROXIDE_METABOLIC_PROCESS, GOBP_HYDROGEN_PEROXIDE_CATABOLIC_PROCESS, GOBP_REACTIVE_OXYGEN_SPECIES_METABOLIC_PROCESS, GOBP_CELLULAR_RESPONSE_TO_TOXIC_SUBSTANCE, GOBP_DETO…
FGB	Pyruvate	FGB__Pyruvate	0.725217	6.08681e-05	0.00573384	1	-1.35189	0.000478	-1.57647	0.00728911		Glycolysis / Gluconeogenesis	Energy metabolism			LIU_OVARIAN_CANCER_TUMORS_AND_XENOGRAFTS_XDGS_UP, BLANCO_MELO_COVID19_SARS_COV_2_LOW_MOI_INFECTION_A594_ACE2_EXPRESSING_CELLS_UP, BLANCO_MELO_COVID19_SARS_COV_2_INFECTION_A594_ACE2_EXPRESSING_CELLS_RUXOLITINIB_DN, BARIS_THYROID_CANCER_DN, CAVARD_LIVER_CANCER_MALIGNANT_VS_BENIGN, SHEN_SMARCA2_TARGETS_DN, JI_METASTASIS_REPRESSED_BY_STK11, BHATI_G2M_ARREST_BY_2METHOXYESTRADIOL_DN, BRUECKNER_TARGETS_…	GOBP_MAPK_CASCADE, GOBP_CELL_MORPHOGENESIS, GOBP_CELL_MORPHOGENESIS_INVOLVED_IN_DIFFERENTIATION, GOBP_CELL_ACTIVATION, GOBP_ADAPTIVE_IMMUNE_RESPONSE, GOBP_POSITIVE_REGULATION_OF_PEPTIDE_SECRETION, GOBP_CIRCULATORY_SYSTEM_PROCESS, GOBP_VASCULAR_PROCESS_IN_CIRCULATORY_SYSTEM, GOBP_PROTEOLYSIS, GOBP_EXOCYTOSIS, GOBP_APOPTOTIC_PROCESS, GOBP_DEFENSE_RESPONSE, GOBP_IMMUNE_RESPONSE, GOBP_HUMORAL_IMMUNE_…
FTH1	SM (d42:3) [M+H]+	FTH1__SM (d42:3) [M+H]+	-0.725217	6.08681e-05	0.00573384	1	-1.29801	0.00420049	0.998009	0.0449122	Metabolism > Metals and cofactors > Iron homeostasis					IBRAHIM_NRF1_UP, IBRAHIM_NRF2_UP, BLANCO_MELO_MERS_COV_INFECTION_MCR5_CELLS_DN, WATANABE_RECTAL_CANCER_RADIOTHERAPY_RESPONSIVE_UP, NAM_FXYD5_TARGETS_DN, GAZDA_DIAMOND_BLACKFAN_ANEMIA_PROGENITOR_UP, ODONNELL_TFRC_TARGETS_UP, GRAHAM_NORMAL_QUIESCENT_VS_NORMAL_DIVIDING_UP, LASTOWSKA_NEUROBLASTOMA_COPY_NUMBER_DN, CAVARD_LIVER_CANCER_MALIGNANT_VS_BENIGN, WANG_HCP_PROSTATE_CANCER, COLIN_PILOCYTIC_ASTRO…	GOBP_TRANSITION_METAL_ION_TRANSPORT, GOBP_ION_TRANSPORT, GOBP_CATION_TRANSPORT, GOBP_IRON_ION_TRANSPORT, GOBP_CELLULAR_ION_HOMEOSTASIS, GOBP_CELLULAR_METAL_ION_HOMEOSTASIS, GOBP_CELLULAR_IRON_ION_HOMEOSTASIS, GOBP_IMMUNE_RESPONSE, GOBP_NEGATIVE_REGULATION_OF_CELL_POPULATION_PROLIFERATION, GOBP_CELLULAR_HOMEOSTASIS, GOBP_METAL_ION_TRANSPORT, GOBP_REGULATION_OF_CELL_POPULATION_PROLIFERATION, GOBP_H…
HLA-C	Inosine	HLA-C__Inosine	0.725217	6.08681e-05	0.00573384	1	1.29407	0.0198905	2.16016	0.000244573		Purine metabolism	Purine and pyrimidine metabolism/nucleotide metabolism		HALLMARK_INTERFERON_ALPHA_RESPONSE	LIU_OVARIAN_CANCER_TUMORS_AND_XENOGRAFTS_XDGS_DN, BLANCO_MELO_BRONCHIAL_EPITHELIAL_CELLS_INFLUENZA_A_DEL_NS1_INFECTION_UP, CAVARD_LIVER_CANCER_MALIGNANT_VS_BENIGN, BENPORATH_EED_TARGETS, BENPORATH_ES_WITH_H3K27ME3, GNATENKO_PLATELET_SIGNATURE, WEIGEL_OXIDATIVE_STRESS_BY_TBH_AND_H2O2, CAMPS_COLON_CANCER_COPY_NUMBER_DN, SALVADOR_MARTIN_PEDIATRIC_TBD_ANTI_TNF_THERAPY_NONRESPONDER_PRE_TREATMENT_UP, S…	GOBP_ADAPTIVE_IMMUNE_RESPONSE, GOBP_ANTIGEN_PROCESSING_AND_PRESENTATION_OF_PEPTIDE_ANTIGEN_VIA_MHC_CLASS_I, GOBP_ANTIGEN_PROCESSING_AND_PRESENTATION_OF_ENDOGENOUS_PEPTIDE_ANTIGEN, GOBP_ANTIGEN_PROCESSING_AND_PRESENTATION_OF_ENDOGENOUS_PEPTIDE_ANTIGEN_VIA_MHC_CLASS_I_VIA_ER_PATHWAY, GOBP_DEFENSE_RESPONSE, GOBP_IMMUNE_RESPONSE, GOBP_ANTIGEN_PROCESSING_AND_PRESENTATION, GOBP_ANTIGEN_PROCESSING_AND_P…
EPB42	2-Ketoisovaleric acid	EPB42__2-Ketoisovaleric acid	-0.723478	6.46566e-05	0.00602856	1	2.72458	0.000327	-1.75774	0.00344423		Valine, leucine, and isoleucine biosynthesis / degradation	Amino acids		HALLMARK_HEME_METABOLISM	SWEET_KRAS_TARGETS_DN, GUO_HEX_TARGETS_DN, XU_GH1_EXOGENOUS_TARGETS_UP, KONDO_PROSTATE_CANCER_WITH_H3K27ME3, KYNG_WERNER_SYNDROM_AND_NORMAL_AGING_DN, RAO_BOUND_BY_SALL4_ISOFORM_A, ROESSLER_LIVER_CANCER_METASTASIS_UP, MANNE_COVID19_COMBINED_COHORT_VS_HEALTHY_DONOR_PLATELETS_UP, SCHLOSSER_SERUM_RESPONSE_DN, FERNANDEZ_BOUND_BY_MYC, DANG_BOUND_BY_MYC, PILON_KLF1_TARGETS_UP, OSWALD_HEMATOPOIETIC_STEM_…	GOBP_CELL_MORPHOGENESIS, GOBP_MYELOID_CELL_HOMEOSTASIS, GOBP_IMMUNE_SYSTEM_DEVELOPMENT, GOBP_CYTOSKELETON_ORGANIZATION, GOBP_REGULATION_OF_CELL_SHAPE, GOBP_PEPTIDE_CROSS_LINKING, GOBP_HEMOGLOBIN_METABOLIC_PROCESS, GOBP_DEVELOPMENTAL_MATURATION, GOBP_REGULATION_OF_ANATOMICAL_STRUCTURE_MORPHOGENESIS, GOBP_REGULATION_OF_CELL_MORPHOGENESIS, GOBP_MYELOID_CELL_DIFFERENTIATION, GOBP_ERYTHROCYTE_HOMEOSTA…
GSTO1	Inosine	GSTO1__Inosine	0.723478	6.46566e-05	0.00602856	1	1.79325	0.0047391	2.16016	0.000244573		Purine metabolism	Purine and pyrimidine metabolism/nucleotide metabolism	Antioxidant	HALLMARK_XENOBIOTIC_METABOLISM, HALLMARK_IL2_STAT5_SIGNALING	HOUNKPE_HOUSEKEEPING_GENES, LINDGREN_BLADDER_CANCER_CLUSTER_1_UP, LINDGREN_BLADDER_CANCER_CLUSTER_3_DN, HUMMERICH_BENIGN_SKIN_TUMOR_UP, HUMMERICH_MALIGNANT_SKIN_TUMOR_UP, SMITH_TERT_TARGETS_DN, ZHAN_MULTIPLE_MYELOMA_CD1_AND_CD2_DN, MCCLUNG_DELTA_FOSB_TARGETS_2WK, NATSUME_RESPONSE_TO_INTERFERON_BETA_DN, BURTON_ADIPOGENESIS_2, BURTON_ADIPOGENESIS_PEAK_AT_8HR, ZHANG_GATA6_TARGETS_UP, HANN_RESISTANCE…	GOBP_SKELETAL_MUSCLE_CONTRACTION, GOBP_MUSCLE_SYSTEM_PROCESS, GOBP_CIRCULATORY_SYSTEM_PROCESS, GOBP_HEART_PROCESS, GOBP_CARBOHYDRATE_METABOLIC_PROCESS, GOBP_MONOSACCHARIDE_METABOLIC_PROCESS, GOBP_ORGANIC_ACID_METABOLIC_PROCESS, GOBP_PEPTIDE_METABOLIC_PROCESS, GOBP_CELLULAR_MODIFIED_AMINO_ACID_METABOLIC_PROCESS, GOBP_GLUTATHIONE_METABOLIC_PROCESS, GOBP_VITAMIN_METABOLIC_PROCESS, GOBP_WATER_SOLUBLE…
IGLC7	SM(d30:1)	IGLC7__SM(d30:1)	0.722609	6.66272e-05	0.00618077	1	-0.519798	0.0248465	-1.29018	0.01267		Glycerophospholipid metabolism	Lipid metabolism			OUELLET_CULTURED_OVARIAN_CANCER_INVASIVE_VS_LMP_DN, TARTE_PLASMA_CELL_VS_PLASMABLAST_UP, YOSHIMURA_MAPK8_TARGETS_UP	GOBP_CELL_ACTIVATION, GOBP_ADAPTIVE_IMMUNE_RESPONSE, GOBP_IMMUNE_EFFECTOR_PROCESS, GOBP_ACTIVATION_OF_IMMUNE_RESPONSE, GOBP_LEUKOCYTE_MEDIATED_IMMUNITY, GOBP_LYMPHOCYTE_MEDIATED_IMMUNITY, GOBP_HUMORAL_IMMUNE_RESPONSE_MEDIATED_BY_CIRCULATING_IMMUNOGLOBULIN, GOBP_ADAPTIVE_IMMUNE_RESPONSE_BASED_ON_SOMATIC_RECOMBINATION_OF_IMMUNE_RECEPTORS_BUILT_FROM_IMMUNOGLOBULIN_SUPERFAMILY_DOMAINS, GOBP_REGULATIO…
C1QC	PC(P-40:3)	C1QC__PC(P-40:3)	-0.721739	6.86504e-05	0.00633629	1	-0.851785	0.00211527	1.45038	0.00488215		Glycerophospholipid metabolism	Lipid metabolism		HALLMARK_COMPLEMENT	LIU_OVARIAN_CANCER_TUMORS_AND_XENOGRAFTS_XDGS_DN, COATES_MACROPHAGE_M1_VS_M2_DN, MIKKELSEN_MCV6_LCP_WITH_H3K27ME3, KEGG_SYSTEMIC_LUPUS_ERYTHEMATOSUS, NABA_ECM_AFFILIATED, NABA_MATRISOME_ASSOCIATED, NABA_MATRISOME, REACTOME_COMPLEMENT_CASCADE, REACTOME_INITIAL_TRIGGERING_OF_COMPLEMENT, REACTOME_CREATION_OF_C4_AND_C2_ACTIVATORS, REACTOME_INNATE_IMMUNE_SYSTEM, PICCALUGA_ANGIOIMMUNOBLASTIC_LYMPHOMA_U…	GOBP_ADAPTIVE_IMMUNE_RESPONSE, GOBP_IMMUNE_EFFECTOR_PROCESS, GOBP_ACTIVATION_OF_IMMUNE_RESPONSE, GOBP_LEUKOCYTE_MEDIATED_IMMUNITY, GOBP_LYMPHOCYTE_MEDIATED_IMMUNITY, GOBP_HUMORAL_IMMUNE_RESPONSE_MEDIATED_BY_CIRCULATING_IMMUNOGLOBULIN, GOBP_ADAPTIVE_IMMUNE_RESPONSE_BASED_ON_SOMATIC_RECOMBINATION_OF_IMMUNE_RECEPTORS_BUILT_FROM_IMMUNOGLOBULIN_SUPERFAMILY_DOMAINS, GOBP_IMMUNE_SYSTEM_DEVELOPMENT, GOBP…		monocyte
GNAZ	LysoPC(16:1)	GNAZ__LysoPC(16:1)	-0.72087	7.07272e-05	0.00643055	1	1.22413	0.0172804	-1.88413	0.000702979		Glycerophospholipid metabolism	Lipid metabolism			KIM_MYCN_AMPLIFICATION_TARGETS_UP, MEISSNER_NPC_HCP_WITH_H3K4ME2, BRUINS_UVC_RESPONSE_VIA_TP53_GROUP_A, GRYDER_PAX3FOXO1_ENHANCERS_IN_TADS, GRYDER_PAX3FOXO1_ENHANCERS_KO_DOWN, DESERT_STEM_CELL_HEPATOCELLULAR_CARCINOMA_SUBCLASS_UP, REACTOME_SIGNALING_BY_GPCR, REACTOME_G_ALPHA_S_SIGNALLING_EVENTS, REACTOME_G_ALPHA_I_SIGNALLING_EVENTS, REACTOME_G_ALPHA_Z_SIGNALLING_EVENTS, REACTOME_INFECTIOUS_DISEAS…	GOBP_G_PROTEIN_COUPLED_RECEPTOR_SIGNALING_PATHWAY, GOBP_ADENYLATE_CYCLASE_MODULATING_G_PROTEIN_COUPLED_RECEPTOR_SIGNALING_PATHWAY, GOBP_ADENYLATE_CYCLASE_INHIBITING_G_PROTEIN_COUPLED_RECEPTOR_SIGNALING_PATHWAY, GOBP_SEROTONIN_RECEPTOR_SIGNALING_PATHWAY, GOBP_RESPONSE_TO_ENDOGENOUS_STIMULUS, GOBP_RESPONSE_TO_ORGANIC_CYCLIC_COMPOUND, GOBP_CELLULAR_RESPONSE_TO_ORGANIC_CYCLIC_COMPOUND, GOBP_CELLULAR_…
RP2	115.027@1.04_ANPNEG	RP2__115.027@1.04_ANPNEG	-0.72087	7.07272e-05	0.00643055	1	1.96255	0.00131311	-1.37415	0.0223961						BLANCO_MELO_BETA_INTERFERON_TREATED_BRONCHIAL_EPITHELIAL_CELLS_UP, BLANCO_MELO_BRONCHIAL_EPITHELIAL_CELLS_INFLUENZA_A_DEL_NS1_INFECTION_UP, LIU_SOX4_TARGETS_UP, WANG_CLIM2_TARGETS_DN, GAUSSMANN_MLL_AF4_FUSION_TARGETS_A_UP, CROONQUIST_NRAS_SIGNALING_UP, MIKKELSEN_ES_ICP_WITH_H3K4ME3, MIKKELSEN_NPC_ICP_WITH_H3K4ME3, GABRIELY_MIR21_TARGETS, PEDRIOLI_MIR31_TARGETS_UP, JINESH_BLEBBISHIELD_TO_IMMUNE_CE…	GOBP_PROTEIN_FOLDING, GOBP_POST_GOLGI_VESICLE_MEDIATED_TRANSPORT, GOBP_POST_CHAPERONIN_TUBULIN_FOLDING_PATHWAY, GOBP_SENSORY_PERCEPTION, GOBP_VESICLE_MEDIATED_TRANSPORT, GOBP_CELL_PROJECTION_ORGANIZATION, GOBP_CELL_PROJECTION_ASSEMBLY, GOBP_CILIUM_ORGANIZATION, GOBP_ESTABLISHMENT_OF_PROTEIN_LOCALIZATION, GOBP_GOLGI_VESICLE_TRANSPORT, GOBP_NERVOUS_SYSTEM_PROCESS, GOBP_SENSORY_PERCEPTION_OF_LIGHT_S…
STOM	Inosine	STOM__Inosine	0.72087	7.07272e-05	0.00643055	1	2.10915	0.00117465	2.16016	0.000244573	0	Purine metabolism	Purine and pyrimidine metabolism/nucleotide metabolism		HALLMARK_ADIPOGENESIS, HALLMARK_P53_PATHWAY	LIU_OVARIAN_CANCER_TUMORS_AND_XENOGRAFTS_XDGS_DN, WANG_CLIM2_TARGETS_DN, MULLIGHAN_MLL_SIGNATURE_1_DN, MULLIGHAN_MLL_SIGNATURE_2_DN, DARWICHE_PAPILLOMA_PROGRESSION_RISK, GOLUB_ALL_VS_AML_DN, ZHAN_MULTIPLE_MYELOMA_CD1_VS_CD2_UP, ALCALAY_AML_BY_NPM1_LOCALIZATION_DN, MOLENAAR_TARGETS_OF_CCND1_AND_CDK4_UP, ZHENG_IL22_SIGNALING_UP, BOYLAN_MULTIPLE_MYELOMA_C_CLUSTER_UP, VILIMAS_NOTCH1_TARGETS_DN, MEISS…	GOBP_REGULATION_OF_SODIUM_ION_TRANSPORT, GOBP_PROTEIN_TARGETING, GOBP_PROTEIN_TARGETING_TO_MEMBRANE, GOBP_ION_TRANSPORT, GOBP_CATION_TRANSPORT, GOBP_SODIUM_ION_TRANSPORT, GOBP_INTRACELLULAR_PROTEIN_TRANSPORT, GOBP_REGULATION_OF_METAL_ION_TRANSPORT, GOBP_VIRAL_PROCESS, GOBP_VIRAL_LIFE_CYCLE, GOBP_VIRAL_GENOME_REPLICATION, GOBP_METAL_ION_TRANSPORT, GOBP_REGULATION_OF_INTRACELLULAR_TRANSPORT, GOBP_P…
FCN3	Sphingosine 1-phosphate	FCN3__Sphingosine 1-phosphate	-0.71913	7.5047e-05	0.00662552	1	2.0306	0.000212	-1.90702	0.000585181		Glycerophospholipid metabolism	Lipid metabolism			LIU_SOX4_TARGETS_UP, THUM_SYSTOLIC_HEART_FAILURE_DN, KAAB_FAILED_HEART_ATRIUM_DN, KAAB_FAILED_HEART_VENTRICLE_DN, RIZKI_TUMOR_INVASIVENESS_3D_DN, CHIANG_LIVER_CANCER_SUBCLASS_UNANNOTATED_UP, YAGI_AML_WITH_T_9_11_TRANSLOCATION, NABA_ECM_AFFILIATED, NABA_MATRISOME_ASSOCIATED, NABA_MATRISOME, REACTOME_COMPLEMENT_CASCADE, REACTOME_LECTIN_PATHWAY_OF_COMPLEMENT_ACTIVATION, REACTOME_INITIAL_TRIGGERING_O…	GOBP_COMPLEMENT_ACTIVATION_LECTIN_PATHWAY, GOBP_ACTIVATION_OF_INNATE_IMMUNE_RESPONSE, GOBP_PATTERN_RECOGNITION_RECEPTOR_SIGNALING_PATHWAY, GOBP_IMMUNE_EFFECTOR_PROCESS, GOBP_ACTIVATION_OF_IMMUNE_RESPONSE, GOBP_REGULATION_OF_IMMUNE_SYSTEM_PROCESS, GOBP_POSITIVE_REGULATION_OF_IMMUNE_SYSTEM_PROCESS, GOBP_REGULATION_OF_IMMUNE_EFFECTOR_PROCESS, GOBP_POSITIVE_REGULATION_OF_IMMUNE_EFFECTOR_PROCESS, GOBP…
GSTO1	Methionine Lactamide	GSTO1__Methionine Lactamide	-0.71913	7.5047e-05	0.00662552	1	1.79325	0.0047391	-1.29453	0.0332221		Cysteine and methionine metabolism, from msms fragmentation	Amino acids	Antioxidant	HALLMARK_XENOBIOTIC_METABOLISM, HALLMARK_IL2_STAT5_SIGNALING	HOUNKPE_HOUSEKEEPING_GENES, LINDGREN_BLADDER_CANCER_CLUSTER_1_UP, LINDGREN_BLADDER_CANCER_CLUSTER_3_DN, HUMMERICH_BENIGN_SKIN_TUMOR_UP, HUMMERICH_MALIGNANT_SKIN_TUMOR_UP, SMITH_TERT_TARGETS_DN, ZHAN_MULTIPLE_MYELOMA_CD1_AND_CD2_DN, MCCLUNG_DELTA_FOSB_TARGETS_2WK, NATSUME_RESPONSE_TO_INTERFERON_BETA_DN, BURTON_ADIPOGENESIS_2, BURTON_ADIPOGENESIS_PEAK_AT_8HR, ZHANG_GATA6_TARGETS_UP, HANN_RESISTANCE…	GOBP_SKELETAL_MUSCLE_CONTRACTION, GOBP_MUSCLE_SYSTEM_PROCESS, GOBP_CIRCULATORY_SYSTEM_PROCESS, GOBP_HEART_PROCESS, GOBP_CARBOHYDRATE_METABOLIC_PROCESS, GOBP_MONOSACCHARIDE_METABOLIC_PROCESS, GOBP_ORGANIC_ACID_METABOLIC_PROCESS, GOBP_PEPTIDE_METABOLIC_PROCESS, GOBP_CELLULAR_MODIFIED_AMINO_ACID_METABOLIC_PROCESS, GOBP_GLUTATHIONE_METABOLIC_PROCESS, GOBP_VITAMIN_METABOLIC_PROCESS, GOBP_WATER_SOLUBLE…
IGLV7-43	PC(40:7)	IGLV7-43__PC(40:7)	0.71913	7.5047e-05	0.00662552	1	-2.18602	0.000212	-1.48344	0.00417738		Glycerophospholipid metabolism	Lipid metabolism			REACTOME_HEMOSTASIS, REACTOME_ADAPTIVE_IMMUNE_SYSTEM, REACTOME_COMPLEMENT_CASCADE, REACTOME_INITIAL_TRIGGERING_OF_COMPLEMENT, REACTOME_CREATION_OF_C4_AND_C2_ACTIVATORS, REACTOME_INNATE_IMMUNE_SYSTEM, REACTOME_IMMUNOREGULATORY_INTERACTIONS_BETWEEN_A_LYMPHOID_AND_A_NON_LYMPHOID_CELL, REACTOME_CELL_SURFACE_INTERACTIONS_AT_THE_VASCULAR_WALL, REACTOME_FCGAMMA_RECEPTOR_FCGR_DEPENDENT_PHAGOCYTOSIS, REAC…	GOBP_ADAPTIVE_IMMUNE_RESPONSE, GOBP_IMMUNOGLOBULIN_PRODUCTION, GOBP_PRODUCTION_OF_MOLECULAR_MEDIATOR_OF_IMMUNE_RESPONSE, GOBP_IMMUNE_RESPONSE, GOCC_IMMUNOGLOBULIN_COMPLEX, GOMF_ANTIGEN_BINDING
PROS1	115.027@1.04_ANPNEG	PROS1__115.027@1.04_ANPNEG	0.71913	7.5047e-05	0.00662552	1	-0.834026	0.03325	-1.37415	0.0223961					HALLMARK_XENOBIOTIC_METABOLISM, HALLMARK_COAGULATION	LIU_OVARIAN_CANCER_TUMORS_AND_XENOGRAFTS_XDGS_DN, BLANCO_MELO_COVID19_BRONCHIAL_EPITHELIAL_CELLS_SARS_COV_2_INFECTION_DN, SENGUPTA_NASOPHARYNGEAL_CARCINOMA_WITH_LMP1_DN, PEPPER_CHRONIC_LYMPHOCYTIC_LEUKEMIA_DN, GRAHAM_CML_DIVIDING_VS_NORMAL_DIVIDING_UP, WAMUNYOKOLI_OVARIAN_CANCER_LMP_DN, CHIARADONNA_NEOPLASTIC_TRANSFORMATION_KRAS_CDC25_DN, MOHANKUMAR_HOXA1_TARGETS_DN, ROSS_AML_OF_FAB_M7_TYPE, GOLD…	GOBP_PROTEOLYSIS, GOBP_HEMOSTASIS, GOBP_RESPONSE_TO_WOUNDING, GOBP_NEGATIVE_REGULATION_OF_PEPTIDASE_ACTIVITY, GOBP_REGULATION_OF_PROTEOLYSIS, GOBP_REGULATION_OF_RESPONSE_TO_EXTERNAL_STIMULUS, GOBP_NEGATIVE_REGULATION_OF_RESPONSE_TO_EXTERNAL_STIMULUS, GOBP_WOUND_HEALING, GOBP_FIBRINOLYSIS, GOBP_NEGATIVE_REGULATION_OF_CATALYTIC_ACTIVITY, GOBP_NEGATIVE_REGULATION_OF_MOLECULAR_FUNCTION, GOBP_NEGATIVE…		neutrophil
SDCBP	Sphingosine 1-phosphate	SDCBP__Sphingosine 1-phosphate	0.71913	7.5047e-05	0.00662552	1	-1.49593	0.0129225	-1.90702	0.000585181		Glycerophospholipid metabolism	Lipid metabolism		HALLMARK_DNA_REPAIR, HALLMARK_HEME_METABOLISM	IBRAHIM_NRF1_UP, IBRAHIM_NRF2_UP, LAIHO_COLORECTAL_CANCER_SERRATED_UP, LINDGREN_BLADDER_CANCER_CLUSTER_2A_DN, SCHAEFFER_PROSTATE_DEVELOPMENT_6HR_UP, NIKOLSKY_BREAST_CANCER_8Q12_Q22_AMPLICON, DORSAM_HOXA9_TARGETS_DN, ALONSO_METASTASIS_EMT_UP, ALONSO_METASTASIS_NEURAL_UP, ALONSO_METASTASIS_UP, CROONQUIST_NRAS_SIGNALING_UP, REACTOME_DEVELOPMENTAL_BIOLOGY, REACTOME_INNATE_IMMUNE_SYSTEM, REACTOME_EPH_…	GOBP_NEGATIVE_REGULATION_OF_TRANSCRIPTION_BY_RNA_POLYMERASE_II, GOBP_MAPK_CASCADE, GOBP_MITOTIC_CELL_CYCLE, GOBP_EPITHELIAL_TO_MESENCHYMAL_TRANSITION, GOBP_REGULATION_OF_PROTEIN_PHOSPHORYLATION, GOBP_REGULATION_OF_RECEPTOR_INTERNALIZATION, GOBP_NEGATIVE_REGULATION_OF_RECEPTOR_INTERNALIZATION, GOBP_PROTEOLYSIS, GOBP_PROTEIN_TARGETING, GOBP_PROTEIN_TARGETING_TO_MEMBRANE, GOBP_INTRACELLULAR_PROTEIN_…
SNCA	LysoPC(16:1)	SNCA__LysoPC(16:1)	-0.71913	7.5047e-05	0.00662552	1	1.70118	0.0301109	-1.88413	0.000702979		Glycerophospholipid metabolism	Lipid metabolism		HALLMARK_HEME_METABOLISM	LIU_OVARIAN_CANCER_TUMORS_AND_XENOGRAFTS_XDGS_DN, WAMUNYOKOLI_OVARIAN_CANCER_GRADES_1_2_DN, HAHTOLA_SEZARY_SYNDROM_UP, HAHTOLA_MYCOSIS_FUNGOIDES_UP, AMIT_SERUM_RESPONSE_20_MCF10A, TARTE_PLASMA_CELL_VS_PLASMABLAST_UP, MOREAUX_MULTIPLE_MYELOMA_BY_TACI_UP, VERHAAK_AML_WITH_NPM1_MUTATED_DN, HOEGERKORP_CD44_TARGETS_TEMPORAL_DN, LEE_AGING_CEREBELLUM_DN, HOWLIN_CITED1_TARGETS_1_UP, GRADE_COLON_AND_RECTA…	GOBP_NEGATIVE_REGULATION_OF_TRANSCRIPTION_BY_RNA_POLYMERASE_II, GOBP_MICROTUBULE_CYTOSKELETON_ORGANIZATION, GOBP_NEUROTRANSMITTER_UPTAKE, GOBP_REGULATION_OF_NEUROTRANSMITTER_LEVELS, GOBP_CELL_ACTIVATION, GOBP_RECEPTOR_RECYCLING, GOBP_REGULATION_OF_RECEPTOR_RECYCLING, GOBP_POSITIVE_REGULATION_OF_RECEPTOR_RECYCLING, GOBP_REGULATION_OF_PROTEIN_PHOSPHORYLATION, GOBP_POSITIVE_REGULATION_OF_NEUROTRANSM…
BPGM	Pyruvate	BPGM__Pyruvate	-0.718261	7.72923e-05	0.00663154	1	2.61415	0.00218919	-1.57647	0.00728911		Glycolysis / Gluconeogenesis	Energy metabolism		HALLMARK_INTERFERON_GAMMA_RESPONSE, HALLMARK_HEME_METABOLISM, HALLMARK_KRAS_SIGNALING_UP	FOROUTAN_TGFB_EMT_UP, FOROUTAN_PRODRANK_TGFB_EMT_UP, BLANCO_MELO_COVID19_BRONCHIAL_EPITHELIAL_CELLS_SARS_COV_2_INFECTION_UP, BLANCO_MELO_BETA_INTERFERON_TREATED_BRONCHIAL_EPITHELIAL_CELLS_UP, BLANCO_MELO_BRONCHIAL_EPITHELIAL_CELLS_INFLUENZA_A_DEL_NS1_INFECTION_UP, LIU_SOX4_TARGETS_UP, UDAYAKUMAR_MED1_TARGETS_UP, WANG_HCP_PROSTATE_CANCER, MORI_PLASMA_CELL_UP, VERHAAK_AML_WITH_NPM1_MUTATED_DN, SEST…	GOBP_RESPONSE_TO_PROTOZOAN, GOBP_MYELOID_CELL_HOMEOSTASIS, GOBP_IMMUNE_SYSTEM_DEVELOPMENT, GOBP_CARBOHYDRATE_METABOLIC_PROCESS, GOBP_ORGANIC_ACID_METABOLIC_PROCESS, GOBP_PYRUVATE_METABOLIC_PROCESS, GOBP_GENERATION_OF_PRECURSOR_METABOLITES_AND_ENERGY, GOBP_DEFENSE_RESPONSE, GOBP_INFLAMMATORY_RESPONSE, GOBP_CENTRAL_NERVOUS_SYSTEM_DEVELOPMENT, GOBP_RESPIRATORY_GASEOUS_EXCHANGE_BY_RESPIRATORY_SYSTEM,…
CFI	Dihydroorotic Acid	CFI__Dihydroorotic Acid	0.718261	7.72923e-05	0.00663154	1	-0.854136	0.00346145	-1.41742	0.01267		Pyrimidine metabolism	Purine and pyrimidine metabolism/nucleotide metabolism		HALLMARK_COAGULATION	LIU_OVARIAN_CANCER_TUMORS_AND_XENOGRAFTS_XDGS_DN, BLANCO_MELO_COVID19_SARS_COV_2_INFECTION_A594_ACE2_EXPRESSING_CELLS_RUXOLITINIB_DN, TURASHVILI_BREAST_DUCTAL_CARCINOMA_VS_DUCTAL_NORMAL_DN, SAMOLS_TARGETS_OF_KHSV_MIRNAS_DN, LOPEZ_MESOTELIOMA_SURVIVAL_TIME_DN, LOPEZ_MESOTHELIOMA_SURVIVAL_WORST_VS_BEST_DN, WAMUNYOKOLI_OVARIAN_CANCER_GRADES_1_2_DN, KLEIN_PRIMARY_EFFUSION_LYMPHOMA_UP, HOEGERKORP_CD44…	GOBP_ADAPTIVE_IMMUNE_RESPONSE, GOBP_IMMUNE_EFFECTOR_PROCESS, GOBP_ACTIVATION_OF_IMMUNE_RESPONSE, GOBP_LEUKOCYTE_MEDIATED_IMMUNITY, GOBP_LYMPHOCYTE_MEDIATED_IMMUNITY, GOBP_HUMORAL_IMMUNE_RESPONSE_MEDIATED_BY_CIRCULATING_IMMUNOGLOBULIN, GOBP_ADAPTIVE_IMMUNE_RESPONSE_BASED_ON_SOMATIC_RECOMBINATION_OF_IMMUNE_RECEPTORS_BUILT_FROM_IMMUNOGLOBULIN_SUPERFAMILY_DOMAINS, GOBP_REGULATION_OF_IMMUNE_SYSTEM_PRO…
GP1BA	Hypoxanthine	GP1BA__Hypoxanthine	0.718261	7.72923e-05	0.00663154	1	2.23282	0.0399862	1.33673	0.0320753		Purine metabolism	Purine and pyrimidine metabolism/nucleotide metabolism		HALLMARK_COMPLEMENT, HALLMARK_INFLAMMATORY_RESPONSE, HALLMARK_COAGULATION, HALLMARK_KRAS_SIGNALING_DN	HATADA_METHYLATED_IN_LUNG_CANCER_UP, ROSS_AML_OF_FAB_M7_TYPE, MOREAUX_MULTIPLE_MYELOMA_BY_TACI_UP, YAGI_AML_FAB_MARKERS, RAMASWAMY_METASTASIS_DN, WIERENGA_STAT5A_TARGETS_DN, PID_INTEGRIN2_PATHWAY, REACTOME_HEMOSTASIS, REACTOME_INTRINSIC_PATHWAY_OF_FIBRIN_CLOT_FORMATION, REACTOME_FORMATION_OF_FIBRIN_CLOT_CLOTTING_CASCADE, REACTOME_GP1B_IX_V_ACTIVATION_SIGNALLING, REACTOME_RNA_POLYMERASE_II_TRANSCR…	GOBP_CELL_MORPHOGENESIS, GOBP_SKELETAL_SYSTEM_DEVELOPMENT, GOBP_CELL_ACTIVATION, GOBP_IMMUNE_SYSTEM_DEVELOPMENT, GOBP_REGULATION_OF_IMMUNE_SYSTEM_PROCESS, GOBP_REGULATION_OF_LEUKOCYTE_MIGRATION, GOBP_REGULATION_OF_CELLULAR_EXTRAVASATION, GOBP_ION_TRANSPORT, GOBP_CATION_TRANSPORT, GOBP_CALCIUM_ION_TRANSPORT, GOBP_CELLULAR_ION_HOMEOSTASIS, GOBP_CELLULAR_METAL_ION_HOMEOSTASIS, GOBP_CELL_ADHESION, GO…
IGKV2-40	LysoPC(18:0)	IGKV2-40__LysoPC(18:0)	0.718261	7.72923e-05	0.00663154	1	-0.513541	0.012402	-1.70887	0.00123154		Glycerophospholipid metabolism	Lipid metabolism				GOBP_ADAPTIVE_IMMUNE_RESPONSE, GOBP_IMMUNOGLOBULIN_PRODUCTION, GOBP_PRODUCTION_OF_MOLECULAR_MEDIATOR_OF_IMMUNE_RESPONSE, GOBP_IMMUNE_RESPONSE, GOCC_IMMUNOGLOBULIN_COMPLEX
ILK	Inosine	ILK__Inosine	0.718261	7.72923e-05	0.00663154	1	2.84343	0.00773097	2.16016	0.000244573		Purine metabolism	Purine and pyrimidine metabolism/nucleotide metabolism			HWANG_PROSTATE_CANCER_MARKERS, SCHUHMACHER_MYC_TARGETS_DN, VERRECCHIA_RESPONSE_TO_TGFB1_C5, VERRECCHIA_DELAYED_RESPONSE_TO_TGFB1, KONDO_PROSTATE_CANCER_HCP_WITH_H3K27ME3, TOOKER_GEMCITABINE_RESISTANCE_UP, SASSON_RESPONSE_TO_GONADOTROPHINS_DN, SASSON_RESPONSE_TO_FORSKOLIN_DN, VERHAAK_GLIOBLASTOMA_CLASSICAL, WIERENGA_STAT5A_TARGETS_DN, GRYDER_PAX3FOXO1_ENHANCERS_IN_TADS, PID_ILK_PATHWAY, REACTOME_C…	GOBP_CELL_MORPHOGENESIS, GOBP_CELL_MORPHOGENESIS_INVOLVED_IN_DIFFERENTIATION, GOBP_OSSIFICATION, GOBP_OSTEOBLAST_DIFFERENTIATION, GOBP_UROGENITAL_SYSTEM_DEVELOPMENT, GOBP_AMEBOIDAL_TYPE_CELL_MIGRATION, GOBP_MORPHOGENESIS_OF_A_BRANCHING_STRUCTURE, GOBP_CELL_ACTIVATION, GOBP_MESONEPHROS_DEVELOPMENT, GOBP_REGULATION_OF_PROTEIN_PHOSPHORYLATION, GOBP_MORPHOGENESIS_OF_AN_EPITHELIUM, GOBP_HEART_MORPHOGE…
PRDX2	Hypoxanthine	PRDX2__Hypoxanthine	0.718261	7.72923e-05	0.00663154	1	1.71441	0.00782509	1.33673	0.0320753	Metabolism > Detoxification > ROS and glutathione metabolism	Purine metabolism	Purine and pyrimidine metabolism/nucleotide metabolism		HALLMARK_REACTIVE_OXYGEN_SPECIES_PATHWAY, HALLMARK_HEME_METABOLISM	TIMOFEEVA_GROWTH_STRESS_VIA_STAT1_DN, HOEBEKE_LYMPHOID_STEM_CELL_DN, HAHTOLA_MYCOSIS_FUNGOIDES_CD4_DN, WANG_HCP_PROSTATE_CANCER, JAZAG_TGFB1_SIGNALING_UP, LIU_COMMON_CANCER_GENES, RAHMAN_TP53_TARGETS_PHOSPHORYLATED, BYSTRYKH_HEMATOPOIESIS_STEM_CELL_QTL_CIS, CHESLER_BRAIN_QTL_CIS, BYSTRYKH_HEMATOPOIESIS_STEM_CELL_AND_BRAIN_QTL_CIS, CHESLER_BRAIN_HIGHEST_GENETIC_VARIANCE, SANSOM_APC_TARGETS_UP, ZHA…	GOBP_MAPK_CASCADE, GOBP_RESPONSE_TO_REACTIVE_OXYGEN_SPECIES, GOBP_RESPONSE_TO_OXYGEN_RADICAL, GOBP_CELL_ACTIVATION, GOBP_LEUKOCYTE_HOMEOSTASIS, GOBP_RESPONSE_TO_MOLECULE_OF_BACTERIAL_ORIGIN, GOBP_IMMUNE_EFFECTOR_PROCESS, GOBP_LYMPHOCYTE_HOMEOSTASIS, GOBP_RESPONSE_TO_TUMOR_CELL, GOBP_DEFENSE_RESPONSE_TO_TUMOR_CELL, GOBP_IMMUNE_SYSTEM_DEVELOPMENT, GOBP_LEUKOCYTE_DIFFERENTIATION, GOBP_PRODUCTION_OF_…
C4BPA	PC(42:6)	C4BPA__PC(42:6)	0.717391	7.95964e-05	0.00670333	1	-1.08475	0.00178362	-1.42137	0.00230979		Glycerophospholipid metabolism	Lipid metabolism			TARTE_PLASMA_CELL_VS_PLASMABLAST_UP, KAYO_AGING_MUSCLE_UP, KYNG_RESPONSE_TO_H2O2, KONDO_PROSTATE_CANCER_WITH_H3K27ME3, VILLANUEVA_LIVER_CANCER_KRT19_DN, REACTOME_COMPLEMENT_CASCADE, REACTOME_INNATE_IMMUNE_SYSTEM, GAJATE_RESPONSE_TO_TRABECTEDIN_UP, CREIGHTON_ENDOCRINE_THERAPY_RESISTANCE_3, COLINA_TARGETS_OF_4EBP1_AND_4EBP2, WANG_MLL_TARGETS, LEE_LIVER_CANCER_CIPROFIBRATE_DN, LEE_LIVER_CANCER_MYC_T…	GOBP_ADAPTIVE_IMMUNE_RESPONSE, GOBP_IMMUNE_EFFECTOR_PROCESS, GOBP_ACTIVATION_OF_IMMUNE_RESPONSE, GOBP_LEUKOCYTE_MEDIATED_IMMUNITY, GOBP_LYMPHOCYTE_MEDIATED_IMMUNITY, GOBP_HUMORAL_IMMUNE_RESPONSE_MEDIATED_BY_CIRCULATING_IMMUNOGLOBULIN, GOBP_ADAPTIVE_IMMUNE_RESPONSE_BASED_ON_SOMATIC_RECOMBINATION_OF_IMMUNE_RECEPTORS_BUILT_FROM_IMMUNOGLOBULIN_SUPERFAMILY_DOMAINS, GOBP_REGULATION_OF_IMMUNE_SYSTEM_PRO…		neutrophil
FGB	PC(P-40:3)	FGB__PC(P-40:3)	-0.717391	7.95964e-05	0.00670333	1	-1.35189	0.000478	1.45038	0.00488215		Glycerophospholipid metabolism	Lipid metabolism			LIU_OVARIAN_CANCER_TUMORS_AND_XENOGRAFTS_XDGS_UP, BLANCO_MELO_COVID19_SARS_COV_2_LOW_MOI_INFECTION_A594_ACE2_EXPRESSING_CELLS_UP, BLANCO_MELO_COVID19_SARS_COV_2_INFECTION_A594_ACE2_EXPRESSING_CELLS_RUXOLITINIB_DN, BARIS_THYROID_CANCER_DN, CAVARD_LIVER_CANCER_MALIGNANT_VS_BENIGN, SHEN_SMARCA2_TARGETS_DN, JI_METASTASIS_REPRESSED_BY_STK11, BHATI_G2M_ARREST_BY_2METHOXYESTRADIOL_DN, BRUECKNER_TARGETS_…	GOBP_MAPK_CASCADE, GOBP_CELL_MORPHOGENESIS, GOBP_CELL_MORPHOGENESIS_INVOLVED_IN_DIFFERENTIATION, GOBP_CELL_ACTIVATION, GOBP_ADAPTIVE_IMMUNE_RESPONSE, GOBP_POSITIVE_REGULATION_OF_PEPTIDE_SECRETION, GOBP_CIRCULATORY_SYSTEM_PROCESS, GOBP_VASCULAR_PROCESS_IN_CIRCULATORY_SYSTEM, GOBP_PROTEOLYSIS, GOBP_EXOCYTOSIS, GOBP_APOPTOTIC_PROCESS, GOBP_DEFENSE_RESPONSE, GOBP_IMMUNE_RESPONSE, GOBP_HUMORAL_IMMUNE_…
HBA2	115.027@1.04_ANPNEG	HBA2__115.027@1.04_ANPNEG	-0.717391	7.95964e-05	0.00670333	1	1.61919	0.0084918	-1.37415	0.0223961						LIU_OVARIAN_CANCER_TUMORS_AND_XENOGRAFTS_XDGS_DN, JOHANSSON_GLIOMAGENESIS_BY_PDGFB_DN, HUMMERICH_MALIGNANT_SKIN_TUMOR_UP, NEBEN_AML_WITH_FLT3_OR_NRAS_UP, BENPORATH_SUZ12_TARGETS, BENPORATH_EED_TARGETS, BENPORATH_ES_WITH_H3K27ME3, BENPORATH_PRC2_TARGETS, NIKOLSKY_BREAST_CANCER_16P13_AMPLICON, GUO_HEX_TARGETS_DN, LEE_AGING_MUSCLE_UP, JIANG_AGING_HYPOTHALAMUS_UP, MISHRA_CARCINOMA_ASSOCIATED_FIBROBLA…	GOBP_RESPONSE_TO_REACTIVE_OXYGEN_SPECIES, GOBP_RESPONSE_TO_OXIDATIVE_STRESS, GOBP_RESPONSE_TO_TOXIC_SUBSTANCE, GOBP_RESPONSE_TO_INORGANIC_SUBSTANCE, GOBP_REGULATION_OF_CELL_DEATH, GOBP_POSITIVE_REGULATION_OF_CELL_DEATH, GOBP_GAS_TRANSPORT, GOBP_CARBON_DIOXIDE_TRANSPORT, GOBP_OXYGEN_TRANSPORT, GOBP_ONE_CARBON_COMPOUND_TRANSPORT, GOBP_NITRIC_OXIDE_TRANSPORT, GOBP_RESPONSE_TO_HYDROGEN_PEROXIDE, GOBP…
PROS1	PI(36:5)	PROS1__PI(36:5)	0.717391	7.95964e-05	0.00670333	1	-0.834026	0.03325	-1.09046	0.0299976		Glycerophospholipid metabolism	Lipid metabolism		HALLMARK_XENOBIOTIC_METABOLISM, HALLMARK_COAGULATION	LIU_OVARIAN_CANCER_TUMORS_AND_XENOGRAFTS_XDGS_DN, BLANCO_MELO_COVID19_BRONCHIAL_EPITHELIAL_CELLS_SARS_COV_2_INFECTION_DN, SENGUPTA_NASOPHARYNGEAL_CARCINOMA_WITH_LMP1_DN, PEPPER_CHRONIC_LYMPHOCYTIC_LEUKEMIA_DN, GRAHAM_CML_DIVIDING_VS_NORMAL_DIVIDING_UP, WAMUNYOKOLI_OVARIAN_CANCER_LMP_DN, CHIARADONNA_NEOPLASTIC_TRANSFORMATION_KRAS_CDC25_DN, MOHANKUMAR_HOXA1_TARGETS_DN, ROSS_AML_OF_FAB_M7_TYPE, GOLD…	GOBP_PROTEOLYSIS, GOBP_HEMOSTASIS, GOBP_RESPONSE_TO_WOUNDING, GOBP_NEGATIVE_REGULATION_OF_PEPTIDASE_ACTIVITY, GOBP_REGULATION_OF_PROTEOLYSIS, GOBP_REGULATION_OF_RESPONSE_TO_EXTERNAL_STIMULUS, GOBP_NEGATIVE_REGULATION_OF_RESPONSE_TO_EXTERNAL_STIMULUS, GOBP_WOUND_HEALING, GOBP_FIBRINOLYSIS, GOBP_NEGATIVE_REGULATION_OF_CATALYTIC_ACTIVITY, GOBP_NEGATIVE_REGULATION_OF_MOLECULAR_FUNCTION, GOBP_NEGATIVE…		neutrophil
RAB14	Hypoxanthine	RAB14__Hypoxanthine	0.716522	8.19604e-05	0.00687076	1	1.50533	0.0123284	1.33673	0.0320753		Purine metabolism	Purine and pyrimidine metabolism/nucleotide metabolism		HALLMARK_PROTEIN_SECRETION	HOUNKPE_HOUSEKEEPING_GENES, IBRAHIM_NRF1_UP, IBRAHIM_NRF2_UP, WANG_LMO4_TARGETS_DN, HOEBEKE_LYMPHOID_STEM_CELL_UP, LINDGREN_BLADDER_CANCER_CLUSTER_1_UP, LINDGREN_BLADDER_CANCER_CLUSTER_2A_DN, LINDGREN_BLADDER_CANCER_WITH_LOH_IN_CHR9Q, PETRETTO_HEART_MASS_QTL_CIS_UP, CHEN_LUNG_CANCER_SURVIVAL, IIZUKA_LIVER_CANCER_PROGRESSION_L1_G1_UP, XU_CREBBP_TARGETS_DN, JIANG_VHL_TARGETS, JIANG_AGING_CEREBRAL_C…	GOBP_PHAGOLYSOSOME_ASSEMBLY, GOBP_INTRACELLULAR_PROTEIN_TRANSPORT, GOBP_POST_GOLGI_VESICLE_MEDIATED_TRANSPORT, GOBP_GOLGI_TO_ENDOSOME_TRANSPORT, GOBP_PHAGOCYTOSIS, GOBP_DEFENSE_RESPONSE, GOBP_VACUOLE_ORGANIZATION, GOBP_ENZYME_LINKED_RECEPTOR_PROTEIN_SIGNALING_PATHWAY, GOBP_TRANSMEMBRANE_RECEPTOR_PROTEIN_TYROSINE_KINASE_SIGNALING_PATHWAY, GOBP_FIBROBLAST_GROWTH_FACTOR_RECEPTOR_SIGNALING_PATHWAY, G…
FGG	PC(P-40:3)	FGG__PC(P-40:3)	-0.715652	8.43858e-05	0.00704178	1	-1.25332	0.00125763	1.45038	0.00488215		Glycerophospholipid metabolism	Lipid metabolism		HALLMARK_COAGULATION	BLANCO_MELO_COVID19_SARS_COV_2_LOW_MOI_INFECTION_A594_ACE2_EXPRESSING_CELLS_UP, BLANCO_MELO_COVID19_SARS_COV_2_INFECTION_A594_ACE2_EXPRESSING_CELLS_RUXOLITINIB_DN, HERNANDEZ_ABERRANT_MITOSIS_BY_DOCETACEL_4NM_UP, MOHANKUMAR_HOXA1_TARGETS_DN, FALVELLA_SMOKERS_WITH_LUNG_CANCER, ABBUD_LIF_SIGNALING_1_UP, KAYO_AGING_MUSCLE_UP, HOWLIN_CITED1_TARGETS_2_DN, RIZKI_TUMOR_INVASIVENESS_3D_DN, BRUECKNER_TARGE…	GOBP_MAPK_CASCADE, GOBP_CELL_MORPHOGENESIS, GOBP_CELL_MORPHOGENESIS_INVOLVED_IN_DIFFERENTIATION, GOBP_CELL_ACTIVATION, GOBP_POSITIVE_REGULATION_OF_PEPTIDE_SECRETION, GOBP_CIRCULATORY_SYSTEM_PROCESS, GOBP_VASCULAR_PROCESS_IN_CIRCULATORY_SYSTEM, GOBP_PROTEOLYSIS, GOBP_EXOCYTOSIS, GOBP_APOPTOTIC_PROCESS, GOBP_CELL_ADHESION, GOBP_CELL_MATRIX_ADHESION, GOBP_NEGATIVE_REGULATION_OF_CELL_ADHESION, GOBP_C…
APOD	LPA(18:1)[M-H]-	APOD__LPA(18:1)[M-H]-	0.714783	8.68738e-05	0.00708758	1	-0.809133	0.0136045	-1.26733	0.0335673		Fatty acid metabolism	Lipid metabolism		HALLMARK_MYOGENESIS, HALLMARK_KRAS_SIGNALING_UP	LIU_OVARIAN_CANCER_TUMORS_AND_XENOGRAFTS_XDGS_DN, BLANCO_MELO_BETA_INTERFERON_TREATED_BRONCHIAL_EPITHELIAL_CELLS_UP, TURASHVILI_BREAST_DUCTAL_CARCINOMA_VS_DUCTAL_NORMAL_DN, BORCZUK_MALIGNANT_MESOTHELIOMA_DN, DARWICHE_SKIN_TUMOR_PROMOTER_UP, DARWICHE_PAPILLOMA_RISK_LOW_DN, DARWICHE_PAPILLOMA_RISK_HIGH_DN, DARWICHE_SQUAMOUS_CELL_CARCINOMA_DN, AIYAR_COBRA1_TARGETS_UP, TERAMOTO_OPN_TARGETS_CLUSTER_6,…	GOBP_RESPONSE_TO_REACTIVE_OXYGEN_SPECIES, GOBP_CYTOKINE_PRODUCTION, GOBP_NEGATIVE_REGULATION_OF_CYTOKINE_PRODUCTION, GOBP_VASCULATURE_DEVELOPMENT, GOBP_REGULATION_OF_CELL_MATRIX_ADHESION, GOBP_NEGATIVE_REGULATION_OF_CELL_MATRIX_ADHESION, GOBP_PRODUCTION_OF_MOLECULAR_MEDIATOR_INVOLVED_IN_INFLAMMATORY_RESPONSE, GOBP_CYTOKINE_PRODUCTION_INVOLVED_IN_INFLAMMATORY_RESPONSE, GOBP_REGULATION_OF_IMMUNE_SY…		B cell, memory B cell
C1QA	Purine	C1QA__Purine	-0.714783	8.68738e-05	0.00708758	1	-0.990108	0.00185945	1.089	0.038587		Purine metabolism	Purine and pyrimidine metabolism/nucleotide metabolism		HALLMARK_COMPLEMENT, HALLMARK_COAGULATION	LIU_OVARIAN_CANCER_TUMORS_AND_XENOGRAFTS_XDGS_DN, LEE_TARGETS_OF_PTCH1_AND_SUFU_UP, VERHAAK_AML_WITH_NPM1_MUTATED_UP, MA_MYELOID_DIFFERENTIATION_UP, LEIN_ASTROCYTE_MARKERS, MIKKELSEN_MEF_ICP_WITH_H3K27ME3, MARTENS_TRETINOIN_RESPONSE_UP, PANGAS_TUMOR_SUPPRESSION_BY_SMAD1_AND_SMAD5_UP, KEGG_SYSTEMIC_LUPUS_ERYTHEMATOSUS, NABA_ECM_AFFILIATED, NABA_MATRISOME_ASSOCIATED, NABA_MATRISOME, REACTOME_COMPLE…	GOBP_CELL_ACTIVATION, GOBP_ADAPTIVE_IMMUNE_RESPONSE, GOBP_IMMUNE_EFFECTOR_PROCESS, GOBP_ACTIVATION_OF_IMMUNE_RESPONSE, GOBP_LEUKOCYTE_ACTIVATION_INVOLVED_IN_INFLAMMATORY_RESPONSE, GOBP_MYELOID_LEUKOCYTE_ACTIVATION, GOBP_LEUKOCYTE_MEDIATED_IMMUNITY, GOBP_LYMPHOCYTE_MEDIATED_IMMUNITY, GOBP_HUMORAL_IMMUNE_RESPONSE_MEDIATED_BY_CIRCULATING_IMMUNOGLOBULIN, GOBP_ADAPTIVE_IMMUNE_RESPONSE_BASED_ON_SOMATIC…		monocyte
IGKV4-1	Cholesterol [M-H2O+H]+	IGKV4-1__Cholesterol [M-H2O+H]+	-0.714783	8.68738e-05	0.00708758	1	-0.440809	0.0399862	1.40213	0.0135717						LIU_OVARIAN_CANCER_TUMORS_AND_XENOGRAFTS_XDGS_DN, YU_MYC_TARGETS_DN, SMID_BREAST_CANCER_RELAPSE_IN_BONE_DN, SMID_BREAST_CANCER_LUMINAL_B_DN, SMID_BREAST_CANCER_NORMAL_LIKE_UP, SHEDDEN_LUNG_CANCER_GOOD_SURVIVAL_A12, YAO_TEMPORAL_RESPONSE_TO_PROGESTERONE_CLUSTER_3, REACTOME_HEMOSTASIS, REACTOME_ADAPTIVE_IMMUNE_SYSTEM, REACTOME_COMPLEMENT_CASCADE, REACTOME_INITIAL_TRIGGERING_OF_COMPLEMENT, REACTOME_…	GOBP_ADAPTIVE_IMMUNE_RESPONSE, GOBP_IMMUNOGLOBULIN_PRODUCTION, GOBP_PRODUCTION_OF_MOLECULAR_MEDIATOR_OF_IMMUNE_RESPONSE, GOBP_IMMUNE_RESPONSE, GOCC_IMMUNOGLOBULIN_COMPLEX, GOCC_BLOOD_MICROPARTICLE, GOMF_ANTIGEN_BINDING
KRAS	Cholesterol [M-H2O+H]+	KRAS__Cholesterol [M-H2O+H]+	0.714783	8.68738e-05	0.00708758	1	1.17133	0.0472339	1.40213	0.0135717						HOUNKPE_HOUSEKEEPING_GENES, KORKOLA_EMBRYONAL_CARCINOMA_UP, ODONNELL_TFRC_TARGETS_UP, TAKADA_GASTRIC_CANCER_COPY_NUMBER_UP, MYLLYKANGAS_AMPLIFICATION_HOT_SPOT_2, YANAGIHARA_ESX1_TARGETS, DING_LUNG_CANCER_MUTATED_SIGNIFICANTLY, SWEET_KRAS_TARGETS_DN, HU_GENOTOXIN_ACTION_DIRECT_VS_INDIRECT_4HR, LIN_MELANOMA_COPY_NUMBER_UP, BRUECKNER_TARGETS_OF_MIRLET7A3_UP, GRESHOCK_CANCER_COPY_NUMBER_UP, BOYLAN_MU…	GOBP_MAPK_CASCADE, GOBP_MORPHOGENESIS_OF_A_BRANCHING_STRUCTURE, GOBP_TISSUE_HOMEOSTASIS, GOBP_REGULATION_OF_PROTEIN_PHOSPHORYLATION, GOBP_MORPHOGENESIS_OF_AN_EPITHELIUM, GOBP_APOPTOTIC_PROCESS, GOBP_CYTOSKELETON_ORGANIZATION, GOBP_SMALL_GTPASE_MEDIATED_SIGNAL_TRANSDUCTION, GOBP_RAS_PROTEIN_SIGNAL_TRANSDUCTION, GOBP_CELL_CELL_SIGNALING, GOBP_CENTRAL_NERVOUS_SYSTEM_DEVELOPMENT, GOBP_MUSCLE_ORGAN_DE…
TFRC	SM (d36:3) [M+H]+	TFRC__SM (d36:3) [M+H]+	-0.714783	8.68738e-05	0.00708758	1	-1.95381	9.52e-05	1.43929	0.0036291					HALLMARK_MTORC1_SIGNALING, HALLMARK_E2F_TARGETS, HALLMARK_UV_RESPONSE_UP, HALLMARK_HEME_METABOLISM	IBRAHIM_NRF2_UP, BLANCO_MELO_BETA_INTERFERON_TREATED_BRONCHIAL_EPITHELIAL_CELLS_UP, BLANCO_MELO_BRONCHIAL_EPITHELIAL_CELLS_INFLUENZA_A_INFECTION_UP, APPIERTO_RESPONSE_TO_FENRETINIDE_UP, MYLLYKANGAS_AMPLIFICATION_HOT_SPOT_7, HERNANDEZ_ABERRANT_MITOSIS_BY_DOCETACEL_4NM_DN, TERAMOTO_OPN_TARGETS_CLUSTER_1, LOCKWOOD_AMPLIFIED_IN_LUNG_CANCER, CAFFAREL_RESPONSE_TO_THC_UP, CAFFAREL_RESPONSE_TO_THC_24HR_5…	GOBP_REGULATION_OF_DNA_RECOMBINATION, GOBP_TRANSITION_METAL_ION_TRANSPORT, GOBP_CELL_ACTIVATION, GOBP_TISSUE_HOMEOSTASIS, GOBP_REGULATION_OF_PROTEIN_PHOSPHORYLATION, GOBP_SOMATIC_DIVERSIFICATION_OF_IMMUNE_RECEPTORS, GOBP_SOMATIC_DIVERSIFICATION_OF_IMMUNOGLOBULINS_INVOLVED_IN_IMMUNE_RESPONSE, GOBP_ADAPTIVE_IMMUNE_RESPONSE, GOBP_IMMUNE_EFFECTOR_PROCESS, GOBP_CELL_ACTIVATION_INVOLVED_IN_IMMUNE_RESPO…
CA2	Pyruvate	CA2__Pyruvate	-0.713913	8.94259e-05	0.00723123	1	2.23797	0.00509755	-1.57647	0.00728911		Glycolysis / Gluconeogenesis	Energy metabolism		HALLMARK_ESTROGEN_RESPONSE_LATE, HALLMARK_COMPLEMENT, HALLMARK_XENOBIOTIC_METABOLISM, HALLMARK_FATTY_ACID_METABOLISM, HALLMARK_UV_RESPONSE_UP, HALLMARK_HEME_METABOLISM, HALLMARK_IL2_STAT5_SIGNALING, HALLMARK_KRAS_SIGNALING_UP	LIU_OVARIAN_CANCER_TUMORS_AND_XENOGRAFTS_XDGS_DN, GAZDA_DIAMOND_BLACKFAN_ANEMIA_MYELOID_UP, TURASHVILI_BREAST_LOBULAR_CARCINOMA_VS_DUCTAL_NORMAL_DN, TURASHVILI_BREAST_LOBULAR_CARCINOMA_VS_LOBULAR_NORMAL_UP, VECCHI_GASTRIC_CANCER_ADVANCED_VS_EARLY_DN, TONKS_TARGETS_OF_RUNX1_RUNX1T1_FUSION_HSC_UP, LEE_NEURAL_CREST_STEM_CELL_DN, ELVIDGE_HYPOXIA_DN, HAHTOLA_MYCOSIS_FUNGOIDES_UP, WANG_BARRETTS_ESOPHAG…	GOBP_MORPHOGENESIS_OF_AN_EPITHELIUM, GOBP_ONE_CARBON_METABOLIC_PROCESS, GOBP_ION_TRANSPORT, GOBP_ANION_TRANSPORT, GOBP_CHLORIDE_TRANSPORT, GOBP_OLIGOPEPTIDE_TRANSPORT, GOBP_CELLULAR_ION_HOMEOSTASIS, GOBP_REGULATION_OF_PH, GOBP_G_PROTEIN_COUPLED_RECEPTOR_SIGNALING_PATHWAY, GOBP_CELL_CELL_SIGNALING, GOBP_RESPONSE_TO_ENDOGENOUS_STIMULUS, GOBP_RESPONSE_TO_HORMONE, GOBP_TISSUE_DEVELOPMENT, GOBP_GAS_TR…
RNH1	LysoPC(15:0)	RNH1__LysoPC(15:0)	-0.713913	8.94259e-05	0.00723123	1	1.38122	0.0195056	-2.34156	3.68e-05		Glycerophospholipid metabolism	Lipid metabolism		HALLMARK_IL2_STAT5_SIGNALING	SCHLOSSER_SERUM_RESPONSE_AUGMENTED_BY_MYC, MARTORIATI_MDM4_TARGETS_NEUROEPITHELIUM_DN, JAZAG_TGFB1_SIGNALING_DN, ROSS_AML_WITH_MLL_FUSIONS, WEIGEL_OXIDATIVE_STRESS_BY_TBH_AND_H2O2, DELLA_RESPONSE_TO_TSA_AND_BUTYRATE, TOOKER_GEMCITABINE_RESISTANCE_UP, MEISSNER_NPC_HCP_WITH_H3_UNMETHYLATED, BRUINS_UVC_RESPONSE_VIA_TP53_GROUP_A, IVANOVSKA_MIR106B_TARGETS, LINSLEY_MIR16_TARGETS, VANLOO_SP3_TARGETS_DN…	GOBP_VASCULATURE_DEVELOPMENT, GOBP_RNA_CATABOLIC_PROCESS, GOBP_MRNA_CATABOLIC_PROCESS, GOBP_MACROMOLECULE_CATABOLIC_PROCESS, GOBP_NEGATIVE_REGULATION_OF_GENE_EXPRESSION, GOBP_MRNA_METABOLIC_PROCESS, GOBP_REGULATION_OF_ANATOMICAL_STRUCTURE_MORPHOGENESIS, GOBP_TUBE_MORPHOGENESIS, GOBP_TUBE_DEVELOPMENT, GOBP_NEGATIVE_REGULATION_OF_CATALYTIC_ACTIVITY, GOBP_NEGATIVE_REGULATION_OF_MOLECULAR_FUNCTION, G…
AMBP	Dihydroorotic Acid	AMBP__Dihydroorotic Acid	0.713043	9.20434e-05	0.0073776	1	-0.74734	0.012402	-1.41742	0.01267		Pyrimidine metabolism	Purine and pyrimidine metabolism/nucleotide metabolism			BLANCO_MELO_HUMAN_PARAINFLUENZA_VIRUS_3_INFECTION_A594_CELLS_DN, BLANCO_MELO_RESPIRATORY_SYNCYTIAL_VIRUS_INFECTION_A594_CELLS_DN, BLANCO_MELO_COVID19_SARS_COV_2_INFECTION_A594_ACE2_EXPRESSING_CELLS_DN, BLANCO_MELO_COVID19_SARS_COV_2_INFECTION_A594_ACE2_EXPRESSING_CELLS_RUXOLITINIB_DN, RIGGINS_TAMOXIFEN_RESISTANCE_UP, MATZUK_CUMULUS_EXPANSION, SERVITJA_ISLET_HNF1A_TARGETS_DN, NABA_ECM_REGULATORS, …	GOBP_REPRODUCTION, GOBP_MAPK_CASCADE, GOBP_REGULATION_OF_IMMUNE_SYSTEM_PROCESS, GOBP_NEGATIVE_REGULATION_OF_IMMUNE_SYSTEM_PROCESS, GOBP_PROTEOLYSIS, GOBP_PORPHYRIN_CONTAINING_COMPOUND_METABOLIC_PROCESS, GOBP_IMMUNE_RESPONSE, GOBP_CELL_ADHESION, GOBP_JNK_CASCADE, GOBP_MACROMOLECULE_CATABOLIC_PROCESS, GOBP_NEGATIVE_REGULATION_OF_PEPTIDASE_ACTIVITY, GOBP_NEGATIVE_REGULATION_OF_SIGNALING, GOBP_REGULA…
SDCBP	FA (26:0) [M-H]-	SDCBP__FA (26:0) [M-H]-	-0.713043	9.20434e-05	0.0073776	1	-1.49593	0.0129225	1.90201	0.000911341		Linoleic acid metabolism	Lipid metabolism		HALLMARK_DNA_REPAIR, HALLMARK_HEME_METABOLISM	IBRAHIM_NRF1_UP, IBRAHIM_NRF2_UP, LAIHO_COLORECTAL_CANCER_SERRATED_UP, LINDGREN_BLADDER_CANCER_CLUSTER_2A_DN, SCHAEFFER_PROSTATE_DEVELOPMENT_6HR_UP, NIKOLSKY_BREAST_CANCER_8Q12_Q22_AMPLICON, DORSAM_HOXA9_TARGETS_DN, ALONSO_METASTASIS_EMT_UP, ALONSO_METASTASIS_NEURAL_UP, ALONSO_METASTASIS_UP, CROONQUIST_NRAS_SIGNALING_UP, REACTOME_DEVELOPMENTAL_BIOLOGY, REACTOME_INNATE_IMMUNE_SYSTEM, REACTOME_EPH_…	GOBP_NEGATIVE_REGULATION_OF_TRANSCRIPTION_BY_RNA_POLYMERASE_II, GOBP_MAPK_CASCADE, GOBP_MITOTIC_CELL_CYCLE, GOBP_EPITHELIAL_TO_MESENCHYMAL_TRANSITION, GOBP_REGULATION_OF_PROTEIN_PHOSPHORYLATION, GOBP_REGULATION_OF_RECEPTOR_INTERNALIZATION, GOBP_NEGATIVE_REGULATION_OF_RECEPTOR_INTERNALIZATION, GOBP_PROTEOLYSIS, GOBP_PROTEIN_TARGETING, GOBP_PROTEIN_TARGETING_TO_MEMBRANE, GOBP_INTRACELLULAR_PROTEIN_…
KRAS	Inosine	KRAS__Inosine	0.712174	9.47278e-05	0.00749416	1	1.17133	0.0472339	2.16016	0.000244573		Purine metabolism	Purine and pyrimidine metabolism/nucleotide metabolism			HOUNKPE_HOUSEKEEPING_GENES, KORKOLA_EMBRYONAL_CARCINOMA_UP, ODONNELL_TFRC_TARGETS_UP, TAKADA_GASTRIC_CANCER_COPY_NUMBER_UP, MYLLYKANGAS_AMPLIFICATION_HOT_SPOT_2, YANAGIHARA_ESX1_TARGETS, DING_LUNG_CANCER_MUTATED_SIGNIFICANTLY, SWEET_KRAS_TARGETS_DN, HU_GENOTOXIN_ACTION_DIRECT_VS_INDIRECT_4HR, LIN_MELANOMA_COPY_NUMBER_UP, BRUECKNER_TARGETS_OF_MIRLET7A3_UP, GRESHOCK_CANCER_COPY_NUMBER_UP, BOYLAN_MU…	GOBP_MAPK_CASCADE, GOBP_MORPHOGENESIS_OF_A_BRANCHING_STRUCTURE, GOBP_TISSUE_HOMEOSTASIS, GOBP_REGULATION_OF_PROTEIN_PHOSPHORYLATION, GOBP_MORPHOGENESIS_OF_AN_EPITHELIUM, GOBP_APOPTOTIC_PROCESS, GOBP_CYTOSKELETON_ORGANIZATION, GOBP_SMALL_GTPASE_MEDIATED_SIGNAL_TRANSDUCTION, GOBP_RAS_PROTEIN_SIGNAL_TRANSDUCTION, GOBP_CELL_CELL_SIGNALING, GOBP_CENTRAL_NERVOUS_SYSTEM_DEVELOPMENT, GOBP_MUSCLE_ORGAN_DE…
PRDX6	Inosine	PRDX6__Inosine	0.712174	9.47278e-05	0.00749416	1	1.85051	0.00628737	2.16016	0.000244573	Metabolism > Lipid metabolism > Phospholipid metabolism | Metabolism > Detoxification > ROS and glutathione metabolism	Purine metabolism	Purine and pyrimidine metabolism/nucleotide metabolism		HALLMARK_FATTY_ACID_METABOLISM, HALLMARK_REACTIVE_OXYGEN_SPECIES_PATHWAY	IBRAHIM_NRF1_UP, IBRAHIM_NRF2_UP, LIU_SOX4_TARGETS_UP, WANG_ESOPHAGUS_CANCER_VS_NORMAL_DN, KIM_MYC_AMPLIFICATION_TARGETS_UP, IIZUKA_LIVER_CANCER_PROGRESSION_G2_G3_UP, SESTO_RESPONSE_TO_UV_C8, MODY_HIPPOCAMPUS_POSTNATAL, NATSUME_RESPONSE_TO_INTERFERON_BETA_DN, BURTON_ADIPOGENESIS_2, BURTON_ADIPOGENESIS_PEAK_AT_8HR, LEIN_ASTROCYTE_MARKERS, GAVIN_FOXP3_TARGETS_CLUSTER_P3, RIZKI_TUMOR_INVASIVENESS_3D…	GOBP_RNA_SPLICING_VIA_TRANSESTERIFICATION_REACTIONS, GOBP_RNA_PROCESSING, GOBP_MRNA_PROCESSING, GOBP_LIPID_METABOLIC_PROCESS, GOBP_PHOSPHOLIPID_METABOLIC_PROCESS, GOBP_GLYCEROPHOSPHOLIPID_METABOLIC_PROCESS, GOBP_RESPONSE_TO_OXIDATIVE_STRESS, GOBP_RNA_SPLICING, GOBP_PHOSPHOLIPID_CATABOLIC_PROCESS, GOBP_RESPONSE_TO_TOXIC_SUBSTANCE, GOBP_POSITIVE_REGULATION_OF_GENE_EXPRESSION, GOBP_LIPID_CATABOLIC_P…
RHOA	LPA(18:1)[M-H]-	RHOA__LPA(18:1)[M-H]-	-0.712174	9.47278e-05	0.00749416	1	1.04777	0.0472339	-1.26733	0.0335673		Fatty acid metabolism	Lipid metabolism		HALLMARK_TGF_BETA_SIGNALING	LASTOWSKA_NEUROBLASTOMA_COPY_NUMBER_DN, LI_LUNG_CANCER, ALCALA_APOPTOSIS, IIZUKA_LIVER_CANCER_PROGRESSION_L0_L1_DN, ASTIER_INTEGRIN_SIGNALING, CHIBA_RESPONSE_TO_TSA, MACLACHLAN_BRCA1_TARGETS_UP, ZHANG_PROLIFERATING_VS_QUIESCENT, DELLA_RESPONSE_TO_TSA_AND_BUTYRATE, RAMPON_ENRICHED_LEARNING_ENVIRONMENT_EARLY_UP, VERRECCHIA_RESPONSE_TO_TGFB1_C3, JOSEPH_RESPONSE_TO_SODIUM_BUTYRATE_UP, ACEVEDO_METHYLA…	GOBP_MICROTUBULE_CYTOSKELETON_ORGANIZATION, GOBP_MITOTIC_CELL_CYCLE, GOBP_MITOTIC_CYTOKINESIS, GOBP_CELL_MORPHOGENESIS, GOBP_CELL_MORPHOGENESIS_INVOLVED_IN_DIFFERENTIATION, GOBP_CYTOKINESIS, GOBP_RESPONSE_TO_ACID_CHEMICAL, GOBP_SKELETAL_SYSTEM_DEVELOPMENT, GOBP_OSSIFICATION, GOBP_UROGENITAL_SYSTEM_DEVELOPMENT, GOBP_AMEBOIDAL_TYPE_CELL_MIGRATION, GOBP_MORPHOGENESIS_OF_A_POLARIZED_EPITHELIUM, GOBP_…
ABRACL	LysoPC(16:0)	ABRACL__LysoPC(16:0)	-0.711304	9.74805e-05	0.00757454	1	1.20325	0.0399862	-1.84116	0.00175574		Glycerophospholipid metabolism	Lipid metabolism			LANDIS_ERBB2_BREAST_PRENEOPLASTIC_UP, LANDIS_ERBB2_BREAST_TUMORS_324_UP, CAFFAREL_RESPONSE_TO_THC_24HR_5_UP, VANTVEER_BREAST_CANCER_ESR1_DN, MILI_PSEUDOPODIA_CHEMOTAXIS_UP, GRYDER_PAX3FOXO1_ENHANCERS_IN_TADS, GRYDER_PAX3FOXO1_ENHANCERS_KO_DOWN, DODD_NASOPHARYNGEAL_CARCINOMA_DN, WEI_MYCN_TARGETS_WITH_E_BOX, BENPORATH_NANOG_TARGETS, IVANOVA_HEMATOPOIESIS_EARLY_PROGENITOR, RODWELL_AGING_KIDNEY_UP, Y…	GOBP_ACTIN_FILAMENT_BASED_PROCESS, GOBP_REGULATION_OF_ACTIN_FILAMENT_BASED_PROCESS
AK1	Pyruvate	AK1__Pyruvate	-0.711304	9.74805e-05	0.00757454	1	2.29838	0.000212	-1.57647	0.00728911		Glycolysis / Gluconeogenesis	Energy metabolism		HALLMARK_DNA_REPAIR, HALLMARK_MYOGENESIS, HALLMARK_P53_PATHWAY	VECCHI_GASTRIC_CANCER_ADVANCED_VS_EARLY_DN, ODONNELL_TFRC_TARGETS_UP, ODONNELL_TARGETS_OF_MYC_AND_TFRC_UP, LINDGREN_BLADDER_CANCER_CLUSTER_2A_DN, PEREZ_TP53_TARGETS, TARTE_PLASMA_CELL_VS_PLASMABLAST_UP, BRUNO_HEMATOPOIESIS, SIMBULAN_PARP1_TARGETS_UP, RIZKI_TUMOR_INVASIVENESS_3D_DN, SHEDDEN_LUNG_CANCER_GOOD_SURVIVAL_A4, KUROKAWA_LIVER_CANCER_EARLY_RECURRENCE_UP, MIKKELSEN_ES_ICP_WITH_H3K4ME3, MIKK…	GOBP_ADP_BIOSYNTHETIC_PROCESS, GOBP_NUCLEOSIDE_MONOPHOSPHATE_METABOLIC_PROCESS, GOBP_PURINE_NUCLEOSIDE_MONOPHOSPHATE_METABOLIC_PROCESS, GOBP_NUCLEOSIDE_DIPHOSPHATE_METABOLIC_PROCESS, GOBP_NUCLEOSIDE_DIPHOSPHATE_BIOSYNTHETIC_PROCESS, GOBP_PURINE_NUCLEOSIDE_DIPHOSPHATE_BIOSYNTHETIC_PROCESS, GOBP_NUCLEOSIDE_TRIPHOSPHATE_METABOLIC_PROCESS, GOBP_NUCLEOSIDE_TRIPHOSPHATE_BIOSYNTHETIC_PROCESS, GOBP_RIBON…
ARF1	LysoPC(16:1)	ARF1__LysoPC(16:1)	-0.711304	9.74805e-05	0.00757454	1	2.6149	0.00185945	-1.88413	0.000702979		Glycerophospholipid metabolism	Lipid metabolism		HALLMARK_PROTEIN_SECRETION, HALLMARK_PI3K_AKT_MTOR_SIGNALING	HOUNKPE_HOUSEKEEPING_GENES, KYNG_DNA_DAMAGE_BY_GAMMA_RADIATION, KYNG_DNA_DAMAGE_DN, WANG_TUMOR_INVASIVENESS_DN, BOYAULT_LIVER_CANCER_SUBCLASS_G12_UP, GUTIERREZ_MULTIPLE_MYELOMA_UP, PURBEY_TARGETS_OF_CTBP1_NOT_SATB1_UP, REACTOME_CYTOKINE_SIGNALING_IN_IMMUNE_SYSTEM, REACTOME_ADAPTIVE_IMMUNE_SYSTEM, REACTOME_PI_METABOLISM, REACTOME_PHOSPHOLIPID_METABOLISM, REACTOME_HIV_INFECTION, REACTOME_HOST_INTER…	GOBP_MITOTIC_CELL_CYCLE, GOBP_MITOTIC_CYTOKINESIS, GOBP_CYTOKINESIS, GOBP_REGULATION_OF_RECEPTOR_INTERNALIZATION, GOBP_CELLULAR_ION_HOMEOSTASIS, GOBP_CELLULAR_METAL_ION_HOMEOSTASIS, GOBP_CELLULAR_COPPER_ION_HOMEOSTASIS, GOBP_INTRACELLULAR_PROTEIN_TRANSPORT, GOBP_ENDOCYTOSIS, GOBP_RECEPTOR_MEDIATED_ENDOCYTOSIS, GOBP_CYTOSKELETON_ORGANIZATION, GOBP_ACTIN_FILAMENT_ORGANIZATION, GOBP_CELL_CYCLE, GOBP…
CD5L	PC(42:6)	CD5L__PC(42:6)	0.710435	0.000100303	0.00757454	1	-0.881775	0.00308939	-1.42137	0.00230979		Glycerophospholipid metabolism	Lipid metabolism			COATES_MACROPHAGE_M1_VS_M2_DN, TORCHIA_TARGETS_OF_EWSR1_FLI1_FUSION_UP, VANLOO_SP3_TARGETS_DN, WIELAND_UP_BY_HBV_INFECTION, KUMAR_TARGETS_OF_MLL_AF9_FUSION, LIAN_LIPA_TARGETS_6M, LIAN_LIPA_TARGETS_3M, QI_PLASMACYTOMA_UP, ICHIBA_GRAFT_VERSUS_HOST_DISEASE_D7_UP, ICHIBA_GRAFT_VERSUS_HOST_DISEASE_35D_UP, CHEN_METABOLIC_SYNDROM_NETWORK, BROWNE_HCMV_INFECTION_18HR_DN, CAIRO_HEPATOBLASTOMA_CLASSES_DN, B…	GOBP_CELL_KILLING, GOBP_IMMUNE_EFFECTOR_PROCESS, GOBP_ACTIVATION_OF_IMMUNE_RESPONSE, GOBP_REGULATION_OF_IMMUNE_SYSTEM_PROCESS, GOBP_POSITIVE_REGULATION_OF_IMMUNE_SYSTEM_PROCESS, GOBP_REGULATION_OF_IMMUNE_EFFECTOR_PROCESS, GOBP_REGULATION_OF_HUMORAL_IMMUNE_RESPONSE, GOBP_PROTEOLYSIS, GOBP_ENDOCYTOSIS, GOBP_APOPTOTIC_PROCESS, GOBP_DEFENSE_RESPONSE, GOBP_INFLAMMATORY_RESPONSE, GOBP_IMMUNE_RESPONSE, …		monocyte
CDC42	LysoPC(16:1)	CDC42__LysoPC(16:1)	-0.710435	0.000100303	0.00757454	1	1.47881	0.03325	-1.88413	0.000702979		Glycerophospholipid metabolism	Lipid metabolism		HALLMARK_MITOTIC_SPINDLE	HOUNKPE_HOUSEKEEPING_GENES, WANG_LMO4_TARGETS_DN, HAHTOLA_MYCOSIS_FUNGOIDES_CD4_DN, HAHTOLA_MYCOSIS_FUNGOIDES_DN, LASTOWSKA_NEUROBLASTOMA_COPY_NUMBER_DN, LI_LUNG_CANCER, CAFFAREL_RESPONSE_TO_THC_24HR_3_DN, LEE_AGING_MUSCLE_UP, RIZKI_TUMOR_INVASIVENESS_3D_DN, BONCI_TARGETS_OF_MIR15A_AND_MIR16_1, HAHTOLA_CTCL_CUTANEOUS, VERHAAK_GLIOBLASTOMA_NEURAL, IKEDA_MIR133_TARGETS_UP, LIU_IL13_MEMORY_MODEL_UP,…	GOBP_MAPK_CASCADE, GOBP_MITOTIC_CELL_CYCLE, GOBP_CELL_MORPHOGENESIS, GOBP_CELL_MORPHOGENESIS_INVOLVED_IN_DIFFERENTIATION, GOBP_CYTOKINESIS, GOBP_AMEBOIDAL_TYPE_CELL_MIGRATION, GOBP_CELL_FATE_DETERMINATION, GOBP_MORPHOGENESIS_OF_A_POLARIZED_EPITHELIUM, GOBP_MORPHOGENESIS_OF_AN_EPITHELIUM, GOBP_IMMUNE_SYSTEM_DEVELOPMENT, GOBP_LEUKOCYTE_DIFFERENTIATION, GOBP_MYELOID_LEUKOCYTE_DIFFERENTIATION, GOBP_H…
FGB	PC(P-40:3)	FGB__PC(P-40:3)	-0.710435	0.000100303	0.00757454	1	-1.35189	0.000478	1.45038	0.00488215		Glycerophospholipid metabolism	Lipid metabolism			LIU_OVARIAN_CANCER_TUMORS_AND_XENOGRAFTS_XDGS_UP, BLANCO_MELO_COVID19_SARS_COV_2_LOW_MOI_INFECTION_A594_ACE2_EXPRESSING_CELLS_UP, BLANCO_MELO_COVID19_SARS_COV_2_INFECTION_A594_ACE2_EXPRESSING_CELLS_RUXOLITINIB_DN, BARIS_THYROID_CANCER_DN, CAVARD_LIVER_CANCER_MALIGNANT_VS_BENIGN, SHEN_SMARCA2_TARGETS_DN, JI_METASTASIS_REPRESSED_BY_STK11, BHATI_G2M_ARREST_BY_2METHOXYESTRADIOL_DN, BRUECKNER_TARGETS_…	GOBP_MAPK_CASCADE, GOBP_CELL_MORPHOGENESIS, GOBP_CELL_MORPHOGENESIS_INVOLVED_IN_DIFFERENTIATION, GOBP_CELL_ACTIVATION, GOBP_ADAPTIVE_IMMUNE_RESPONSE, GOBP_POSITIVE_REGULATION_OF_PEPTIDE_SECRETION, GOBP_CIRCULATORY_SYSTEM_PROCESS, GOBP_VASCULAR_PROCESS_IN_CIRCULATORY_SYSTEM, GOBP_PROTEOLYSIS, GOBP_EXOCYTOSIS, GOBP_APOPTOTIC_PROCESS, GOBP_DEFENSE_RESPONSE, GOBP_IMMUNE_RESPONSE, GOBP_HUMORAL_IMMUNE_…
FTH1	PC(38:3)	FTH1__PC(38:3)	0.710435	0.000100303	0.00757454	1	-1.29801	0.00420049	-1.03458	0.0449122	Metabolism > Metals and cofactors > Iron homeostasis	Glycerophospholipid metabolism	Lipid metabolism			IBRAHIM_NRF1_UP, IBRAHIM_NRF2_UP, BLANCO_MELO_MERS_COV_INFECTION_MCR5_CELLS_DN, WATANABE_RECTAL_CANCER_RADIOTHERAPY_RESPONSIVE_UP, NAM_FXYD5_TARGETS_DN, GAZDA_DIAMOND_BLACKFAN_ANEMIA_PROGENITOR_UP, ODONNELL_TFRC_TARGETS_UP, GRAHAM_NORMAL_QUIESCENT_VS_NORMAL_DIVIDING_UP, LASTOWSKA_NEUROBLASTOMA_COPY_NUMBER_DN, CAVARD_LIVER_CANCER_MALIGNANT_VS_BENIGN, WANG_HCP_PROSTATE_CANCER, COLIN_PILOCYTIC_ASTRO…	GOBP_TRANSITION_METAL_ION_TRANSPORT, GOBP_ION_TRANSPORT, GOBP_CATION_TRANSPORT, GOBP_IRON_ION_TRANSPORT, GOBP_CELLULAR_ION_HOMEOSTASIS, GOBP_CELLULAR_METAL_ION_HOMEOSTASIS, GOBP_CELLULAR_IRON_ION_HOMEOSTASIS, GOBP_IMMUNE_RESPONSE, GOBP_NEGATIVE_REGULATION_OF_CELL_POPULATION_PROLIFERATION, GOBP_CELLULAR_HOMEOSTASIS, GOBP_METAL_ION_TRANSPORT, GOBP_REGULATION_OF_CELL_POPULATION_PROLIFERATION, GOBP_H…
GNG5	Hypoxanthine	GNG5__Hypoxanthine	0.711304	9.74805e-05	0.00757454	1	2.25952	0.003439	1.33673	0.0320753		Purine metabolism	Purine and pyrimidine metabolism/nucleotide metabolism			BRUINS_UVC_RESPONSE_VIA_TP53_GROUP_C, VANOEVELEN_MYOGENESIS_SIN3A_TARGETS, REACTOME_HEMOSTASIS, REACTOME_OPIOID_SIGNALLING, REACTOME_NEUROTRANSMITTER_RECEPTORS_AND_POSTSYNAPTIC_SIGNAL_TRANSMISSION, REACTOME_TRANSMISSION_ACROSS_CHEMICAL_SYNAPSES, REACTOME_NEURONAL_SYSTEM, REACTOME_INWARDLY_RECTIFYING_K_CHANNELS, REACTOME_POTASSIUM_CHANNELS, REACTOME_GLUCAGON_SIGNALING_IN_METABOLIC_REGULATION, REAC…	GOBP_HEART_MORPHOGENESIS, GOBP_CARDIOBLAST_PROLIFERATION, GOBP_REGULATION_OF_SECONDARY_HEART_FIELD_CARDIOBLAST_PROLIFERATION, GOBP_G_PROTEIN_COUPLED_RECEPTOR_SIGNALING_PATHWAY, GOBP_HEART_DEVELOPMENT, GOBP_POSITIVE_REGULATION_OF_CELL_POPULATION_PROLIFERATION, GOBP_ANIMAL_ORGAN_MORPHOGENESIS, GOBP_REGULATION_OF_CELL_POPULATION_PROLIFERATION, GOBP_ANIMAL_ORGAN_FORMATION, GOBP_ANATOMICAL_STRUCTURE_F…
IGHV1-18	Inosine	IGHV1-18__Inosine	-0.710435	0.000100303	0.00757454	1	-0.622505	0.0378289	2.16016	0.000244573		Purine metabolism	Purine and pyrimidine metabolism/nucleotide metabolism			LIU_OVARIAN_CANCER_TUMORS_AND_XENOGRAFTS_XDGS_DN, XU_CREBBP_TARGETS_DN, YAO_TEMPORAL_RESPONSE_TO_PROGESTERONE_CLUSTER_3, RASHI_RESPONSE_TO_IONIZING_RADIATION_6, BYSTRYKH_HEMATOPOIESIS_STEM_CELL_QTL_TRANS, SANSOM_APC_TARGETS_DN, SWEET_LUNG_CANCER_KRAS_UP, GOLDRATH_ANTIGEN_RESPONSE	GOBP_CELL_ACTIVATION, GOBP_ADAPTIVE_IMMUNE_RESPONSE, GOBP_IMMUNE_EFFECTOR_PROCESS, GOBP_ACTIVATION_OF_IMMUNE_RESPONSE, GOBP_LEUKOCYTE_MEDIATED_IMMUNITY, GOBP_LYMPHOCYTE_MEDIATED_IMMUNITY, GOBP_HUMORAL_IMMUNE_RESPONSE_MEDIATED_BY_CIRCULATING_IMMUNOGLOBULIN, GOBP_ADAPTIVE_IMMUNE_RESPONSE_BASED_ON_SOMATIC_RECOMBINATION_OF_IMMUNE_RECEPTORS_BUILT_FROM_IMMUNOGLOBULIN_SUPERFAMILY_DOMAINS, GOBP_REGULATIO…
SELENOP	SM (d38:2) [M+H]+	SELENOP__SM (d38:2) [M+H]+	-0.710435	0.000100303	0.00757454	1	-1.16879	0.00685119	1.22576	0.0189059					HALLMARK_ANDROGEN_RESPONSE, HALLMARK_KRAS_SIGNALING_DN	LIU_OVARIAN_CANCER_TUMORS_AND_XENOGRAFTS_XDGS_DN, BLANCO_MELO_MERS_COV_INFECTION_MCR5_CELLS_DN, BLANCO_MELO_COVID19_BRONCHIAL_EPITHELIAL_CELLS_SARS_COV_2_INFECTION_DN, MULLIGHAN_NPM1_MUTATED_SIGNATURE_1_UP, MULLIGHAN_NPM1_SIGNATURE_3_UP, TONKS_TARGETS_OF_RUNX1_RUNX1T1_FUSION_MONOCYTE_UP, TONKS_TARGETS_OF_RUNX1_RUNX1T1_FUSION_ERYTHROCYTE_UP, JAATINEN_HEMATOPOIETIC_STEM_CELL_UP, LINDGREN_BLADDER_CA…	GOBP_REPRODUCTION, GOBP_RESPONSE_TO_OXIDATIVE_STRESS, GOBP_CENTRAL_NERVOUS_SYSTEM_DEVELOPMENT, GOBP_BEHAVIOR, GOBP_LOCOMOTORY_BEHAVIOR, GOBP_POST_EMBRYONIC_DEVELOPMENT, GOBP_RESPONSE_TO_INORGANIC_SUBSTANCE, GOBP_RESPONSE_TO_SELENIUM_ION, GOBP_SEXUAL_REPRODUCTION, GOBP_GROWTH, GOBP_REGULATION_OF_GROWTH, GOBP_HEAD_DEVELOPMENT, GOCC_SECRETORY_GRANULE, GOCC_PLATELET_DENSE_GRANULE_LUMEN, GOCC_VESICLE_…
VCP	LysoPC(20:1)	VCP__LysoPC(20:1)	-0.710435	0.000100303	0.00757454	1	1.59291	0.0147459	-1.57919	0.00246469		Glycerophospholipid metabolism	Lipid metabolism			HOUNKPE_HOUSEKEEPING_GENES, MULLIGHAN_NPM1_MUTATED_SIGNATURE_1_UP, MULLIGHAN_NPM1_SIGNATURE_3_UP, FAELT_B_CLL_WITH_VH3_21_UP, KUMAR_PATHOGEN_LOAD_BY_MACROPHAGES, KUMAR_AUTOPHAGY_NETWORK, REACTOME_TRANSLESION_SYNTHESIS_BY_Y_FAMILY_DNA_POLYMERASES_BYPASSES_LESIONS_ON_DNA_TEMPLATE, REACTOME_TRANSLESION_SYNTHESIS_BY_POLH, REACTOME_INNATE_IMMUNE_SYSTEM, REACTOME_HSF1_ACTIVATION, REACTOME_CELLULAR_RESP…	GOBP_MICROTUBULE_CYTOSKELETON_ORGANIZATION, GOBP_MITOTIC_CELL_CYCLE, GOBP_DNA_SYNTHESIS_INVOLVED_IN_DNA_REPAIR, GOBP_REGULATION_OF_OXIDATIVE_PHOSPHORYLATION, GOBP_GENERATION_OF_PRECURSOR_METABOLITES_AND_ENERGY, GOBP_OXIDATIVE_PHOSPHORYLATION, GOBP_REGULATION_OF_NUCLEOTIDE_METABOLIC_PROCESS, GOBP_DNA_METABOLIC_PROCESS, GOBP_DNA_REPAIR, GOBP_POSTREPLICATION_REPAIR, GOBP_DOUBLE_STRAND_BREAK_REPAIR, …
PROS1	SM(d30:1)	PROS1__SM(d30:1)	0.709565	0.000103197	0.00772919	1	-0.834026	0.03325	-1.29018	0.01267		Glycerophospholipid metabolism	Lipid metabolism		HALLMARK_XENOBIOTIC_METABOLISM, HALLMARK_COAGULATION	LIU_OVARIAN_CANCER_TUMORS_AND_XENOGRAFTS_XDGS_DN, BLANCO_MELO_COVID19_BRONCHIAL_EPITHELIAL_CELLS_SARS_COV_2_INFECTION_DN, SENGUPTA_NASOPHARYNGEAL_CARCINOMA_WITH_LMP1_DN, PEPPER_CHRONIC_LYMPHOCYTIC_LEUKEMIA_DN, GRAHAM_CML_DIVIDING_VS_NORMAL_DIVIDING_UP, WAMUNYOKOLI_OVARIAN_CANCER_LMP_DN, CHIARADONNA_NEOPLASTIC_TRANSFORMATION_KRAS_CDC25_DN, MOHANKUMAR_HOXA1_TARGETS_DN, ROSS_AML_OF_FAB_M7_TYPE, GOLD…	GOBP_PROTEOLYSIS, GOBP_HEMOSTASIS, GOBP_RESPONSE_TO_WOUNDING, GOBP_NEGATIVE_REGULATION_OF_PEPTIDASE_ACTIVITY, GOBP_REGULATION_OF_PROTEOLYSIS, GOBP_REGULATION_OF_RESPONSE_TO_EXTERNAL_STIMULUS, GOBP_NEGATIVE_REGULATION_OF_RESPONSE_TO_EXTERNAL_STIMULUS, GOBP_WOUND_HEALING, GOBP_FIBRINOLYSIS, GOBP_NEGATIVE_REGULATION_OF_CATALYTIC_ACTIVITY, GOBP_NEGATIVE_REGULATION_OF_MOLECULAR_FUNCTION, GOBP_NEGATIVE…		neutrophil
SELENOP	Arginine	SELENOP__Arginine	-0.709565	0.000103197	0.00772919	1	-1.16879	0.00685119	1.25393	0.0196956		Arginine and Proline metabolism	Amino acids		HALLMARK_ANDROGEN_RESPONSE, HALLMARK_KRAS_SIGNALING_DN	LIU_OVARIAN_CANCER_TUMORS_AND_XENOGRAFTS_XDGS_DN, BLANCO_MELO_MERS_COV_INFECTION_MCR5_CELLS_DN, BLANCO_MELO_COVID19_BRONCHIAL_EPITHELIAL_CELLS_SARS_COV_2_INFECTION_DN, MULLIGHAN_NPM1_MUTATED_SIGNATURE_1_UP, MULLIGHAN_NPM1_SIGNATURE_3_UP, TONKS_TARGETS_OF_RUNX1_RUNX1T1_FUSION_MONOCYTE_UP, TONKS_TARGETS_OF_RUNX1_RUNX1T1_FUSION_ERYTHROCYTE_UP, JAATINEN_HEMATOPOIETIC_STEM_CELL_UP, LINDGREN_BLADDER_CA…	GOBP_REPRODUCTION, GOBP_RESPONSE_TO_OXIDATIVE_STRESS, GOBP_CENTRAL_NERVOUS_SYSTEM_DEVELOPMENT, GOBP_BEHAVIOR, GOBP_LOCOMOTORY_BEHAVIOR, GOBP_POST_EMBRYONIC_DEVELOPMENT, GOBP_RESPONSE_TO_INORGANIC_SUBSTANCE, GOBP_RESPONSE_TO_SELENIUM_ION, GOBP_SEXUAL_REPRODUCTION, GOBP_GROWTH, GOBP_REGULATION_OF_GROWTH, GOBP_HEAD_DEVELOPMENT, GOCC_SECRETORY_GRANULE, GOCC_PLATELET_DENSE_GRANULE_LUMEN, GOCC_VESICLE_…
KATNAL2	Inosine	KATNAL2__Inosine	0.708696	0.000106164	0.00785481	1	1.57069	0.0182445	2.16016	0.000244573		Purine metabolism	Purine and pyrimidine metabolism/nucleotide metabolism			ACEVEDO_LIVER_CANCER_WITH_H3K27ME3_DN, MIKKELSEN_ES_ICP_WITH_H3K4ME3, MIKKELSEN_NPC_ICP_WITH_H3K4ME3, CARRILLOREIXACH_HEPATOBLASTOMA_VS_NORMAL_DN, GOBERT_OLIGODENDROCYTE_DIFFERENTIATION_DN, DODD_NASOPHARYNGEAL_CARCINOMA_UP, MARSON_BOUND_BY_E2F4_UNSTIMULATED, WP_VEGFAVEGFR2_SIGNALING_PATHWAY	GOBP_MICROTUBULE_CYTOSKELETON_ORGANIZATION, GOBP_CYTOSKELETON_ORGANIZATION, GOBP_MICROTUBULE_BASED_PROCESS, GOBP_CYTOPLASMIC_MICROTUBULE_ORGANIZATION, GOBP_MICROTUBULE_SEVERING, GOBP_SUPRAMOLECULAR_FIBER_ORGANIZATION, GOCC_SPINDLE_POLE, GOCC_SPINDLE, GOCC_MICROTUBULE, GOCC_MICROTUBULE_CYTOSKELETON, GOCC_SUPRAMOLECULAR_COMPLEX, GOCC_SUPRAMOLECULAR_POLYMER, GOCC_POLYMERIC_CYTOSKELETAL_FIBER, GOMF_M…
MTPN	Dihydroorotic Acid	MTPN__Dihydroorotic Acid	-0.708696	0.000106164	0.00785481	1	1.62534	0.0118584	-1.41742	0.01267		Pyrimidine metabolism	Purine and pyrimidine metabolism/nucleotide metabolism			HOUNKPE_HOUSEKEEPING_GENES, IBRAHIM_NRF2_UP, RASHI_RESPONSE_TO_IONIZING_RADIATION_4, RICKMAN_TUMOR_DIFFERENTIATED_WELL_VS_POORLY_DN, PASQUALUCCI_LYMPHOMA_BY_GC_STAGE_DN, NOUZOVA_TRETINOIN_AND_H4_ACETYLATION, CHUNG_BLISTER_CYTOTOXICITY_DN, MILI_PSEUDOPODIA_CHEMOTAXIS_UP, GABRIELY_MIR21_TARGETS, DOUGLAS_BMI1_TARGETS_UP, ACEVEDO_NORMAL_TISSUE_ADJACENT_TO_LIVER_TUMOR_UP, ACEVEDO_LIVER_CANCER_UP, QI_P…	GOBP_MUSCLE_SYSTEM_PROCESS, GOBP_PEPTIDE_METABOLIC_PROCESS, GOBP_CELLULAR_BIOGENIC_AMINE_METABOLIC_PROCESS, GOBP_CYTOSKELETON_ORGANIZATION, GOBP_ACTIN_FILAMENT_ORGANIZATION, GOBP_CENTRAL_NERVOUS_SYSTEM_DEVELOPMENT, GOBP_MUSCLE_ORGAN_DEVELOPMENT, GOBP_ACTIN_POLYMERIZATION_OR_DEPOLYMERIZATION, GOBP_REGULATION_OF_CELL_SIZE, GOBP_AMINE_METABOLIC_PROCESS, GOBP_RESPONSE_TO_MECHANICAL_STIMULUS, GOBP_RES…
SVIP	Hydroquinone	SVIP__Hydroquinone	-0.708696	0.000106164	0.00785481	1	3.47041	0.00123562	-1.49462	0.00488215		Tyrosine metabolism	Amino acids			CHEBOTAEV_GR_TARGETS_DN, RICKMAN_METASTASIS_UP, RICKMAN_HEAD_AND_NECK_CANCER_A, BRUINS_UVC_RESPONSE_VIA_TP53_GROUP_A, FISCHER_G1_S_CELL_CYCLE, REACTOME_INNATE_IMMUNE_SYSTEM, REACTOME_NEUTROPHIL_DEGRANULATION, TAKEDA_TARGETS_OF_NUP98_HOXA9_FUSION_16D_DN, KINSEY_TARGETS_OF_EWSR1_FLII_FUSION_UP, PATIL_LIVER_CANCER, NUYTTEN_NIPP1_TARGETS_DN, WEI_MYCN_TARGETS_WITH_E_BOX, IVANOVA_HEMATOPOIESIS_LATE_PRO…	GOBP_PROTEOLYSIS, GOBP_INTRACELLULAR_PROTEIN_TRANSPORT, GOBP_MACROMOLECULE_CATABOLIC_PROCESS, GOBP_REGULATION_OF_CATABOLIC_PROCESS, GOBP_NEGATIVE_REGULATION_OF_CATABOLIC_PROCESS, GOBP_POSITIVE_REGULATION_OF_CATABOLIC_PROCESS, GOBP_PROTEASOMAL_PROTEIN_CATABOLIC_PROCESS, GOBP_REGULATION_OF_AUTOPHAGY, GOBP_POSITIVE_REGULATION_OF_AUTOPHAGY, GOBP_REGULATION_OF_PROTEOLYSIS, GOBP_PROTEIN_CATABOLIC_PROCE…
ABRACL	LysoPC(16:1)	ABRACL__LysoPC(16:1)	-0.707826	0.000109205	0.00791949	1	1.20325	0.0399862	-1.88413	0.000702979		Glycerophospholipid metabolism	Lipid metabolism			LANDIS_ERBB2_BREAST_PRENEOPLASTIC_UP, LANDIS_ERBB2_BREAST_TUMORS_324_UP, CAFFAREL_RESPONSE_TO_THC_24HR_5_UP, VANTVEER_BREAST_CANCER_ESR1_DN, MILI_PSEUDOPODIA_CHEMOTAXIS_UP, GRYDER_PAX3FOXO1_ENHANCERS_IN_TADS, GRYDER_PAX3FOXO1_ENHANCERS_KO_DOWN, DODD_NASOPHARYNGEAL_CARCINOMA_DN, WEI_MYCN_TARGETS_WITH_E_BOX, BENPORATH_NANOG_TARGETS, IVANOVA_HEMATOPOIESIS_EARLY_PROGENITOR, RODWELL_AGING_KIDNEY_UP, Y…	GOBP_ACTIN_FILAMENT_BASED_PROCESS, GOBP_REGULATION_OF_ACTIN_FILAMENT_BASED_PROCESS
ANK1	115.027@1.04_ANPNEG	ANK1__115.027@1.04_ANPNEG	-0.707826	0.000109205	0.00791949	1	2.62339	0.00262982	-1.37415	0.0223961					HALLMARK_HEME_METABOLISM	LIU_OVARIAN_CANCER_TUMORS_AND_XENOGRAFTS_XDGS_UP, BLANCO_MELO_COVID19_SARS_COV_2_INFECTION_A594_ACE2_EXPRESSING_CELLS_DN, DAVICIONI_TARGETS_OF_PAX_FOXO1_FUSIONS_UP, DAVICIONI_RHABDOMYOSARCOMA_PAX_FOXO1_FUSION_UP, DEURIG_T_CELL_PROLYMPHOCYTIC_LEUKEMIA_UP, PEREZ_TP53_TARGETS, NIKOLSKY_BREAST_CANCER_8P12_P11_AMPLICON, NIKOLSKY_MUTATED_AND_AMPLIFIED_IN_BREAST_CANCER, ROSS_AML_OF_FAB_M7_TYPE, ALCALAY_…	GOBP_EXOCYTOSIS, GOBP_ENDOPLASMIC_RETICULUM_TO_GOLGI_VESICLE_MEDIATED_TRANSPORT, GOBP_CYTOSKELETON_ORGANIZATION, GOBP_ESTABLISHMENT_OR_MAINTENANCE_OF_CELL_POLARITY, GOBP_VESICLE_MEDIATED_TRANSPORT, GOBP_MAINTENANCE_OF_CELL_POLARITY, GOBP_MAINTENANCE_OF_APICAL_BASAL_CELL_POLARITY, GOBP_SECRETION, GOBP_INTRACELLULAR_TRANSPORT, GOBP_GOLGI_VESICLE_TRANSPORT, GOBP_LOCALIZATION_WITHIN_MEMBRANE, GOBP_ES…
CAT	Pyruvate	CAT__Pyruvate	-0.707826	0.000109205	0.00791949	1	2.07381	0.00352411	-1.57647	0.00728911	Metabolism > Detoxification > ROS and glutathione metabolism	Glycolysis / Gluconeogenesis	Energy metabolism	Antioxidant	HALLMARK_ADIPOGENESIS, HALLMARK_XENOBIOTIC_METABOLISM, HALLMARK_REACTIVE_OXYGEN_SPECIES_PATHWAY, HALLMARK_HEME_METABOLISM, HALLMARK_BILE_ACID_METABOLISM, HALLMARK_PEROXISOME	CORONEL_RFX7_DIRECT_TARGETS_UP, HOEBEKE_LYMPHOID_STEM_CELL_DN, MULLIGHAN_NPM1_MUTATED_SIGNATURE_1_UP, MULLIGHAN_NPM1_MUTATED_SIGNATURE_2_UP, MULLIGHAN_MLL_SIGNATURE_1_UP, MULLIGHAN_MLL_SIGNATURE_2_UP, MULLIGHAN_NPM1_SIGNATURE_3_UP, HAHTOLA_MYCOSIS_FUNGOIDES_SKIN_DN, PROVENZANI_METASTASIS_UP, DUNNE_TARGETS_OF_AML1_MTG8_FUSION_UP, LOCKWOOD_AMPLIFIED_IN_LUNG_CANCER, GOLUB_ALL_VS_AML_DN, SMITH_TERT_T…	GOBP_RESPONSE_TO_REACTIVE_OXYGEN_SPECIES, GOBP_OSSIFICATION, GOBP_OSTEOBLAST_DIFFERENTIATION, GOBP_UROGENITAL_SYSTEM_DEVELOPMENT, GOBP_MESONEPHROS_DEVELOPMENT, GOBP_ALCOHOL_METABOLIC_PROCESS, GOBP_GENERATION_OF_PRECURSOR_METABOLITES_AND_ENERGY, GOBP_LIPID_METABOLIC_PROCESS, GOBP_NEUTRAL_LIPID_METABOLIC_PROCESS, GOBP_TRIGLYCERIDE_METABOLIC_PROCESS, GOBP_APOPTOTIC_PROCESS, GOBP_RESPONSE_TO_OXIDATIV…
GPX1	LysoPC(15:0)	GPX1__LysoPC(15:0)	-0.707826	0.000109205	0.00791949	1	1.98283	0.0059911	-2.34156	3.68e-05		Glycerophospholipid metabolism	Lipid metabolism	Antioxidant	HALLMARK_APOPTOSIS	GROSS_ELK3_TARGETS_UP, GOLDRATH_HOMEOSTATIC_PROLIFERATION, GNATENKO_PLATELET_SIGNATURE, ZHANG_PROLIFERATING_VS_QUIESCENT, ACEVEDO_METHYLATED_IN_LIVER_CANCER_DN, WIERENGA_STAT5A_TARGETS_DN, FISCHER_DIRECT_P53_TARGETS_META_ANALYSIS, BIOCARTA_FLUMAZENIL_PATHWAY, KEGG_ARACHIDONIC_ACID_METABOLISM, REACTOME_SYNTHESIS_OF_5_EICOSATETRAENOIC_ACIDS, REACTOME_SYNTHESIS_OF_12_EICOSATETRAENOIC_ACID_DERIVATIVE…	GOBP_RESPONSE_TO_REACTIVE_OXYGEN_SPECIES, GOBP_TEMPERATURE_HOMEOSTASIS, GOBP_AMEBOIDAL_TYPE_CELL_MIGRATION, GOBP_LONG_CHAIN_FATTY_ACID_METABOLIC_PROCESS, GOBP_CELLULAR_GLUCOSE_HOMEOSTASIS, GOBP_RELEASE_OF_CYTOCHROME_C_FROM_MITOCHONDRIA, GOBP_ENDOTHELIAL_CELL_DEVELOPMENT, GOBP_VASCULATURE_DEVELOPMENT, GOBP_EPITHELIAL_CELL_DEVELOPMENT, GOBP_INFLAMMATORY_RESPONSE_TO_ANTIGENIC_STIMULUS, GOBP_REGULATI…
HBA1	115.027@1.04_ANPNEG	HBA1__115.027@1.04_ANPNEG	-0.707826	0.000109205	0.00791949	1	1.54807	0.0100398	-1.37415	0.0223961						LIU_OVARIAN_CANCER_TUMORS_AND_XENOGRAFTS_XDGS_DN, BLANCO_MELO_COVID19_SARS_COV_2_POS_PATIENT_LUNG_TISSUE_UP, LIU_CMYB_TARGETS_UP, VECCHI_GASTRIC_CANCER_ADVANCED_VS_EARLY_DN, TONKS_TARGETS_OF_RUNX1_RUNX1T1_FUSION_GRANULOCYTE_DN, TONKS_TARGETS_OF_RUNX1_RUNX1T1_FUSION_MONOCYTE_DN, TONKS_TARGETS_OF_RUNX1_RUNX1T1_FUSION_ERYTHROCYTE_DN, TONKS_TARGETS_OF_RUNX1_RUNX1T1_FUSION_SUSTAINED_IN_MONOCYTE_DN, HA…	GOBP_RESPONSE_TO_REACTIVE_OXYGEN_SPECIES, GOBP_RESPONSE_TO_OXIDATIVE_STRESS, GOBP_RESPONSE_TO_TOXIC_SUBSTANCE, GOBP_RESPONSE_TO_INORGANIC_SUBSTANCE, GOBP_REGULATION_OF_CELL_DEATH, GOBP_POSITIVE_REGULATION_OF_CELL_DEATH, GOBP_GAS_TRANSPORT, GOBP_CARBON_DIOXIDE_TRANSPORT, GOBP_OXYGEN_TRANSPORT, GOBP_ONE_CARBON_COMPOUND_TRANSPORT, GOBP_NITRIC_OXIDE_TRANSPORT, GOBP_RESPONSE_TO_HYDROGEN_PEROXIDE, GOBP…
APOD	SM (d36:0) [M+H]+	APOD__SM (d36:0) [M+H]+	-0.706957	0.000112321	0.0080814	1	-0.809133	0.0136045	1.60635	0.00206848					HALLMARK_MYOGENESIS, HALLMARK_KRAS_SIGNALING_UP	LIU_OVARIAN_CANCER_TUMORS_AND_XENOGRAFTS_XDGS_DN, BLANCO_MELO_BETA_INTERFERON_TREATED_BRONCHIAL_EPITHELIAL_CELLS_UP, TURASHVILI_BREAST_DUCTAL_CARCINOMA_VS_DUCTAL_NORMAL_DN, BORCZUK_MALIGNANT_MESOTHELIOMA_DN, DARWICHE_SKIN_TUMOR_PROMOTER_UP, DARWICHE_PAPILLOMA_RISK_LOW_DN, DARWICHE_PAPILLOMA_RISK_HIGH_DN, DARWICHE_SQUAMOUS_CELL_CARCINOMA_DN, AIYAR_COBRA1_TARGETS_UP, TERAMOTO_OPN_TARGETS_CLUSTER_6,…	GOBP_RESPONSE_TO_REACTIVE_OXYGEN_SPECIES, GOBP_CYTOKINE_PRODUCTION, GOBP_NEGATIVE_REGULATION_OF_CYTOKINE_PRODUCTION, GOBP_VASCULATURE_DEVELOPMENT, GOBP_REGULATION_OF_CELL_MATRIX_ADHESION, GOBP_NEGATIVE_REGULATION_OF_CELL_MATRIX_ADHESION, GOBP_PRODUCTION_OF_MOLECULAR_MEDIATOR_INVOLVED_IN_INFLAMMATORY_RESPONSE, GOBP_CYTOKINE_PRODUCTION_INVOLVED_IN_INFLAMMATORY_RESPONSE, GOBP_REGULATION_OF_IMMUNE_SY…		B cell, memory B cell
BPGM	115.027@1.04_ANPNEG	BPGM__115.027@1.04_ANPNEG	-0.706957	0.000112321	0.0080814	1	2.61415	0.00218919	-1.37415	0.0223961					HALLMARK_INTERFERON_GAMMA_RESPONSE, HALLMARK_HEME_METABOLISM, HALLMARK_KRAS_SIGNALING_UP	FOROUTAN_TGFB_EMT_UP, FOROUTAN_PRODRANK_TGFB_EMT_UP, BLANCO_MELO_COVID19_BRONCHIAL_EPITHELIAL_CELLS_SARS_COV_2_INFECTION_UP, BLANCO_MELO_BETA_INTERFERON_TREATED_BRONCHIAL_EPITHELIAL_CELLS_UP, BLANCO_MELO_BRONCHIAL_EPITHELIAL_CELLS_INFLUENZA_A_DEL_NS1_INFECTION_UP, LIU_SOX4_TARGETS_UP, UDAYAKUMAR_MED1_TARGETS_UP, WANG_HCP_PROSTATE_CANCER, MORI_PLASMA_CELL_UP, VERHAAK_AML_WITH_NPM1_MUTATED_DN, SEST…	GOBP_RESPONSE_TO_PROTOZOAN, GOBP_MYELOID_CELL_HOMEOSTASIS, GOBP_IMMUNE_SYSTEM_DEVELOPMENT, GOBP_CARBOHYDRATE_METABOLIC_PROCESS, GOBP_ORGANIC_ACID_METABOLIC_PROCESS, GOBP_PYRUVATE_METABOLIC_PROCESS, GOBP_GENERATION_OF_PRECURSOR_METABOLITES_AND_ENERGY, GOBP_DEFENSE_RESPONSE, GOBP_INFLAMMATORY_RESPONSE, GOBP_CENTRAL_NERVOUS_SYSTEM_DEVELOPMENT, GOBP_RESPIRATORY_GASEOUS_EXCHANGE_BY_RESPIRATORY_SYSTEM,…
ARF1	Dihydroorotic Acid	ARF1__Dihydroorotic Acid	-0.706087	0.000115516	0.00815079	1	2.6149	0.00185945	-1.41742	0.01267		Pyrimidine metabolism	Purine and pyrimidine metabolism/nucleotide metabolism		HALLMARK_PROTEIN_SECRETION, HALLMARK_PI3K_AKT_MTOR_SIGNALING	HOUNKPE_HOUSEKEEPING_GENES, KYNG_DNA_DAMAGE_BY_GAMMA_RADIATION, KYNG_DNA_DAMAGE_DN, WANG_TUMOR_INVASIVENESS_DN, BOYAULT_LIVER_CANCER_SUBCLASS_G12_UP, GUTIERREZ_MULTIPLE_MYELOMA_UP, PURBEY_TARGETS_OF_CTBP1_NOT_SATB1_UP, REACTOME_CYTOKINE_SIGNALING_IN_IMMUNE_SYSTEM, REACTOME_ADAPTIVE_IMMUNE_SYSTEM, REACTOME_PI_METABOLISM, REACTOME_PHOSPHOLIPID_METABOLISM, REACTOME_HIV_INFECTION, REACTOME_HOST_INTER…	GOBP_MITOTIC_CELL_CYCLE, GOBP_MITOTIC_CYTOKINESIS, GOBP_CYTOKINESIS, GOBP_REGULATION_OF_RECEPTOR_INTERNALIZATION, GOBP_CELLULAR_ION_HOMEOSTASIS, GOBP_CELLULAR_METAL_ION_HOMEOSTASIS, GOBP_CELLULAR_COPPER_ION_HOMEOSTASIS, GOBP_INTRACELLULAR_PROTEIN_TRANSPORT, GOBP_ENDOCYTOSIS, GOBP_RECEPTOR_MEDIATED_ENDOCYTOSIS, GOBP_CYTOSKELETON_ORGANIZATION, GOBP_ACTIN_FILAMENT_ORGANIZATION, GOBP_CELL_CYCLE, GOBP…
C1QA	Protoporphyrin	C1QA__Protoporphyrin	-0.706087	0.000115516	0.00815079	1	-0.990108	0.00185945	1.04748	0.0338779		Porphyrin and chlorophyll metabolism	Porphyrin metabolism		HALLMARK_COMPLEMENT, HALLMARK_COAGULATION	LIU_OVARIAN_CANCER_TUMORS_AND_XENOGRAFTS_XDGS_DN, LEE_TARGETS_OF_PTCH1_AND_SUFU_UP, VERHAAK_AML_WITH_NPM1_MUTATED_UP, MA_MYELOID_DIFFERENTIATION_UP, LEIN_ASTROCYTE_MARKERS, MIKKELSEN_MEF_ICP_WITH_H3K27ME3, MARTENS_TRETINOIN_RESPONSE_UP, PANGAS_TUMOR_SUPPRESSION_BY_SMAD1_AND_SMAD5_UP, KEGG_SYSTEMIC_LUPUS_ERYTHEMATOSUS, NABA_ECM_AFFILIATED, NABA_MATRISOME_ASSOCIATED, NABA_MATRISOME, REACTOME_COMPLE…	GOBP_CELL_ACTIVATION, GOBP_ADAPTIVE_IMMUNE_RESPONSE, GOBP_IMMUNE_EFFECTOR_PROCESS, GOBP_ACTIVATION_OF_IMMUNE_RESPONSE, GOBP_LEUKOCYTE_ACTIVATION_INVOLVED_IN_INFLAMMATORY_RESPONSE, GOBP_MYELOID_LEUKOCYTE_ACTIVATION, GOBP_LEUKOCYTE_MEDIATED_IMMUNITY, GOBP_LYMPHOCYTE_MEDIATED_IMMUNITY, GOBP_HUMORAL_IMMUNE_RESPONSE_MEDIATED_BY_CIRCULATING_IMMUNOGLOBULIN, GOBP_ADAPTIVE_IMMUNE_RESPONSE_BASED_ON_SOMATIC…		monocyte
C8A	Hypoxanthine	C8A__Hypoxanthine	-0.706087	0.000115516	0.00815079	1	-1.05614	0.00429768	1.33673	0.0320753		Purine metabolism	Purine and pyrimidine metabolism/nucleotide metabolism		HALLMARK_COAGULATION	DESERT_PERIPORTAL_HEPATOCELLULAR_CARCINOMA_SUBCLASS_UP, BIOCARTA_ALTERNATIVE_PATHWAY, KEGG_SYSTEMIC_LUPUS_ERYTHEMATOSUS, REACTOME_COMPLEMENT_CASCADE, REACTOME_TERMINAL_PATHWAY_OF_COMPLEMENT, REACTOME_INNATE_IMMUNE_SYSTEM, CARRILLOREIXACH_HEPATOBLASTOMA_VS_NORMAL_DN, HSIAO_LIVER_SPECIFIC_GENES, SU_LIVER, ACEVEDO_LIVER_CANCER_DN, CHIANG_LIVER_CANCER_SUBCLASS_PROLIFERATION_DN, YAMASHITA_LIVER_CANCER…	GOBP_ADAPTIVE_IMMUNE_RESPONSE, GOBP_IMMUNE_EFFECTOR_PROCESS, GOBP_ACTIVATION_OF_IMMUNE_RESPONSE, GOBP_LEUKOCYTE_MEDIATED_IMMUNITY, GOBP_LYMPHOCYTE_MEDIATED_IMMUNITY, GOBP_HUMORAL_IMMUNE_RESPONSE_MEDIATED_BY_CIRCULATING_IMMUNOGLOBULIN, GOBP_ADAPTIVE_IMMUNE_RESPONSE_BASED_ON_SOMATIC_RECOMBINATION_OF_IMMUNE_RECEPTORS_BUILT_FROM_IMMUNOGLOBULIN_SUPERFAMILY_DOMAINS, GOBP_REGULATION_OF_IMMUNE_SYSTEM_PRO…	liver
MTPN	Inosine	MTPN__Inosine	0.706087	0.000115516	0.00815079	1	1.62534	0.0118584	2.16016	0.000244573		Purine metabolism	Purine and pyrimidine metabolism/nucleotide metabolism			HOUNKPE_HOUSEKEEPING_GENES, IBRAHIM_NRF2_UP, RASHI_RESPONSE_TO_IONIZING_RADIATION_4, RICKMAN_TUMOR_DIFFERENTIATED_WELL_VS_POORLY_DN, PASQUALUCCI_LYMPHOMA_BY_GC_STAGE_DN, NOUZOVA_TRETINOIN_AND_H4_ACETYLATION, CHUNG_BLISTER_CYTOTOXICITY_DN, MILI_PSEUDOPODIA_CHEMOTAXIS_UP, GABRIELY_MIR21_TARGETS, DOUGLAS_BMI1_TARGETS_UP, ACEVEDO_NORMAL_TISSUE_ADJACENT_TO_LIVER_TUMOR_UP, ACEVEDO_LIVER_CANCER_UP, QI_P…	GOBP_MUSCLE_SYSTEM_PROCESS, GOBP_PEPTIDE_METABOLIC_PROCESS, GOBP_CELLULAR_BIOGENIC_AMINE_METABOLIC_PROCESS, GOBP_CYTOSKELETON_ORGANIZATION, GOBP_ACTIN_FILAMENT_ORGANIZATION, GOBP_CENTRAL_NERVOUS_SYSTEM_DEVELOPMENT, GOBP_MUSCLE_ORGAN_DEVELOPMENT, GOBP_ACTIN_POLYMERIZATION_OR_DEPOLYMERIZATION, GOBP_REGULATION_OF_CELL_SIZE, GOBP_AMINE_METABOLIC_PROCESS, GOBP_RESPONSE_TO_MECHANICAL_STIMULUS, GOBP_RES…
PCMT1	Sphingosine 1-phosphate	PCMT1__Sphingosine 1-phosphate	-0.706087	0.000115516	0.00815079	1	2.15912	0.000327	-1.90702	0.000585181		Glycerophospholipid metabolism	Lipid metabolism			HOUNKPE_HOUSEKEEPING_GENES, HOLLMANN_APOPTOSIS_VIA_CD40_UP, DAVICIONI_MOLECULAR_ARMS_VS_ERMS_UP, VANHARANTA_UTERINE_FIBROID_WITH_7Q_DELETION_UP, SEIDEN_ONCOGENESIS_BY_MET, DORSAM_HOXA9_TARGETS_UP, LU_AGING_BRAIN_DN, SESTO_RESPONSE_TO_UV_C2, VISALA_AGING_LYMPHOCYTE_DN, JOSEPH_RESPONSE_TO_SODIUM_BUTYRATE_UP, HIRSCH_CELLULAR_TRANSFORMATION_SIGNATURE_DN, LINSLEY_MIR16_TARGETS, MEBARKI_HCC_PROGENITOR_…	GOBP_PROTEIN_METHYLATION, GOBP_PROTEIN_REPAIR, GOBP_METHYLATION, GOMF_O_METHYLTRANSFERASE_ACTIVITY, GOMF_PROTEIN_METHYLTRANSFERASE_ACTIVITY, GOMF_S_ADENOSYLMETHIONINE_DEPENDENT_METHYLTRANSFERASE_ACTIVITY, GOMF_TRANSFERASE_ACTIVITY_TRANSFERRING_ONE_CARBON_GROUPS, GOMF_CADHERIN_BINDING, GOMF_CELL_ADHESION_MOLECULE_BINDING, GOMF_PROTEIN_CARBOXYL_O_METHYLTRANSFERASE_ACTIVITY
IGHV5-51	Pimelic Acid	IGHV5-51__Pimelic Acid	0.705217	0.00011879	0.00825431	1	-0.982313	0.00286248	-1.36275	0.0180254		Biotin metabolism	Cofactor, vitamin and antioxidant metabolism			LIU_OVARIAN_CANCER_TUMORS_AND_XENOGRAFTS_XDGS_DN, KESHELAVA_MULTIPLE_DRUG_RESISTANCE, PUJANA_BRCA1_PCC_NETWORK	GOBP_CELL_ACTIVATION, GOBP_ADAPTIVE_IMMUNE_RESPONSE, GOBP_IMMUNE_EFFECTOR_PROCESS, GOBP_ACTIVATION_OF_IMMUNE_RESPONSE, GOBP_LEUKOCYTE_MEDIATED_IMMUNITY, GOBP_LYMPHOCYTE_MEDIATED_IMMUNITY, GOBP_HUMORAL_IMMUNE_RESPONSE_MEDIATED_BY_CIRCULATING_IMMUNOGLOBULIN, GOBP_ADAPTIVE_IMMUNE_RESPONSE_BASED_ON_SOMATIC_RECOMBINATION_OF_IMMUNE_RECEPTORS_BUILT_FROM_IMMUNOGLOBULIN_SUPERFAMILY_DOMAINS, GOBP_REGULATIO…
KATNAL2	LysoPC(18:0)	KATNAL2__LysoPC(18:0)	-0.705217	0.00011879	0.00825431	1	1.57069	0.0182445	-1.70887	0.00123154		Glycerophospholipid metabolism	Lipid metabolism			ACEVEDO_LIVER_CANCER_WITH_H3K27ME3_DN, MIKKELSEN_ES_ICP_WITH_H3K4ME3, MIKKELSEN_NPC_ICP_WITH_H3K4ME3, CARRILLOREIXACH_HEPATOBLASTOMA_VS_NORMAL_DN, GOBERT_OLIGODENDROCYTE_DIFFERENTIATION_DN, DODD_NASOPHARYNGEAL_CARCINOMA_UP, MARSON_BOUND_BY_E2F4_UNSTIMULATED, WP_VEGFAVEGFR2_SIGNALING_PATHWAY	GOBP_MICROTUBULE_CYTOSKELETON_ORGANIZATION, GOBP_CYTOSKELETON_ORGANIZATION, GOBP_MICROTUBULE_BASED_PROCESS, GOBP_CYTOPLASMIC_MICROTUBULE_ORGANIZATION, GOBP_MICROTUBULE_SEVERING, GOBP_SUPRAMOLECULAR_FIBER_ORGANIZATION, GOCC_SPINDLE_POLE, GOCC_SPINDLE, GOCC_MICROTUBULE, GOCC_MICROTUBULE_CYTOSKELETON, GOCC_SUPRAMOLECULAR_COMPLEX, GOCC_SUPRAMOLECULAR_POLYMER, GOCC_POLYMERIC_CYTOSKELETAL_FIBER, GOMF_M…
PRKAR1A	Hypoxanthine	PRKAR1A__Hypoxanthine	0.705217	0.00011879	0.00825431	1	1.02661	0.0328055	1.33673	0.0320753		Purine metabolism	Purine and pyrimidine metabolism/nucleotide metabolism			HOUNKPE_HOUSEKEEPING_GENES, IBRAHIM_NRF2_UP, LAIHO_COLORECTAL_CANCER_SERRATED_UP, TONKS_TARGETS_OF_RUNX1_RUNX1T1_FUSION_HSC_UP, WAMUNYOKOLI_OVARIAN_CANCER_LMP_DN, SIMBULAN_UV_RESPONSE_IMMORTALIZED_DN, NIKOLSKY_BREAST_CANCER_17Q21_Q25_AMPLICON, PARK_HSC_VS_MULTIPOTENT_PROGENITORS_UP, THEILGAARD_NEUTROPHIL_AT_SKIN_WOUND_DN, VISALA_RESPONSE_TO_HEAT_SHOCK_AND_AGING_UP, WELCSH_BRCA1_TARGETS_UP, IZADPA…	GOBP_FORMATION_OF_PRIMARY_GERM_LAYER, GOBP_CELL_ACTIVATION, GOBP_REGULATION_OF_PROTEIN_PHOSPHORYLATION, GOBP_REGULATION_OF_IMMUNE_SYSTEM_PROCESS, GOBP_NEGATIVE_REGULATION_OF_IMMUNE_SYSTEM_PROCESS, GOBP_CYTOSKELETON_ORGANIZATION, GOBP_CELL_ADHESION, GOBP_LEUKOCYTE_CELL_CELL_ADHESION, GOBP_NEGATIVE_REGULATION_OF_CELL_ADHESION, GOBP_GASTRULATION, GOBP_MESODERM_DEVELOPMENT, GOBP_HEART_DEVELOPMENT, GO…
RHOA	LysoPC(16:1)	RHOA__LysoPC(16:1)	-0.705217	0.00011879	0.00825431	1	1.04777	0.0472339	-1.88413	0.000702979		Glycerophospholipid metabolism	Lipid metabolism		HALLMARK_TGF_BETA_SIGNALING	LASTOWSKA_NEUROBLASTOMA_COPY_NUMBER_DN, LI_LUNG_CANCER, ALCALA_APOPTOSIS, IIZUKA_LIVER_CANCER_PROGRESSION_L0_L1_DN, ASTIER_INTEGRIN_SIGNALING, CHIBA_RESPONSE_TO_TSA, MACLACHLAN_BRCA1_TARGETS_UP, ZHANG_PROLIFERATING_VS_QUIESCENT, DELLA_RESPONSE_TO_TSA_AND_BUTYRATE, RAMPON_ENRICHED_LEARNING_ENVIRONMENT_EARLY_UP, VERRECCHIA_RESPONSE_TO_TGFB1_C3, JOSEPH_RESPONSE_TO_SODIUM_BUTYRATE_UP, ACEVEDO_METHYLA…	GOBP_MICROTUBULE_CYTOSKELETON_ORGANIZATION, GOBP_MITOTIC_CELL_CYCLE, GOBP_MITOTIC_CYTOKINESIS, GOBP_CELL_MORPHOGENESIS, GOBP_CELL_MORPHOGENESIS_INVOLVED_IN_DIFFERENTIATION, GOBP_CYTOKINESIS, GOBP_RESPONSE_TO_ACID_CHEMICAL, GOBP_SKELETAL_SYSTEM_DEVELOPMENT, GOBP_OSSIFICATION, GOBP_UROGENITAL_SYSTEM_DEVELOPMENT, GOBP_AMEBOIDAL_TYPE_CELL_MIGRATION, GOBP_MORPHOGENESIS_OF_A_POLARIZED_EPITHELIUM, GOBP_…
APOD	LysoPC(20:3)	APOD__LysoPC(20:3)	0.704348	0.000122144	0.0084375	1	-0.809133	0.0136045	-1.37219	0.00685108		Glycerophospholipid metabolism	Lipid metabolism		HALLMARK_MYOGENESIS, HALLMARK_KRAS_SIGNALING_UP	LIU_OVARIAN_CANCER_TUMORS_AND_XENOGRAFTS_XDGS_DN, BLANCO_MELO_BETA_INTERFERON_TREATED_BRONCHIAL_EPITHELIAL_CELLS_UP, TURASHVILI_BREAST_DUCTAL_CARCINOMA_VS_DUCTAL_NORMAL_DN, BORCZUK_MALIGNANT_MESOTHELIOMA_DN, DARWICHE_SKIN_TUMOR_PROMOTER_UP, DARWICHE_PAPILLOMA_RISK_LOW_DN, DARWICHE_PAPILLOMA_RISK_HIGH_DN, DARWICHE_SQUAMOUS_CELL_CARCINOMA_DN, AIYAR_COBRA1_TARGETS_UP, TERAMOTO_OPN_TARGETS_CLUSTER_6,…	GOBP_RESPONSE_TO_REACTIVE_OXYGEN_SPECIES, GOBP_CYTOKINE_PRODUCTION, GOBP_NEGATIVE_REGULATION_OF_CYTOKINE_PRODUCTION, GOBP_VASCULATURE_DEVELOPMENT, GOBP_REGULATION_OF_CELL_MATRIX_ADHESION, GOBP_NEGATIVE_REGULATION_OF_CELL_MATRIX_ADHESION, GOBP_PRODUCTION_OF_MOLECULAR_MEDIATOR_INVOLVED_IN_INFLAMMATORY_RESPONSE, GOBP_CYTOKINE_PRODUCTION_INVOLVED_IN_INFLAMMATORY_RESPONSE, GOBP_REGULATION_OF_IMMUNE_SY…		B cell, memory B cell
CLEC3B	Hydroquinone	CLEC3B__Hydroquinone	0.703478	0.000125581	0.0084375	1	-1.4976	0.00655694	-1.49462	0.00488215		Tyrosine metabolism	Amino acids			SHARMA_ASTROCYTOMA_WITH_NF1_SYNDROM, MULLIGHAN_MLL_SIGNATURE_1_UP, DARWICHE_SKIN_TUMOR_PROMOTER_DN, DARWICHE_PAPILLOMA_RISK_LOW_DN, DARWICHE_PAPILLOMA_RISK_HIGH_DN, DARWICHE_SQUAMOUS_CELL_CARCINOMA_DN, INGRAM_SHH_TARGETS_UP, NAKAJIMA_MAST_CELL, DASU_IL6_SIGNALING_SCAR_UP, HOWLIN_CITED1_TARGETS_1_UP, SMID_BREAST_CANCER_NORMAL_LIKE_UP, CROMER_TUMORIGENESIS_DN, POOLA_INVASIVE_BREAST_CANCER_DN, WINNE…	GOBP_OSSIFICATION, GOBP_PROTEOLYSIS, GOBP_RESPONSE_TO_ENDOGENOUS_STIMULUS, GOBP_TISSUE_DEVELOPMENT, GOBP_POSITIVE_REGULATION_OF_GENE_EXPRESSION, GOBP_REGULATION_OF_PLASMINOGEN_ACTIVATION, GOBP_POSITIVE_REGULATION_OF_PLASMINOGEN_ACTIVATION, GOBP_PROTEIN_PROCESSING, GOBP_REGULATION_OF_PROTEOLYSIS, GOBP_BONE_MINERALIZATION, GOBP_ZYMOGEN_ACTIVATION, GOBP_PLASMINOGEN_ACTIVATION, GOBP_POSITIVE_REGULATI…
FGG	115.027@1.04_ANPNEG	FGG__115.027@1.04_ANPNEG	0.703478	0.000125581	0.0084375	1	-1.25332	0.00125763	-1.37415	0.0223961					HALLMARK_COAGULATION	BLANCO_MELO_COVID19_SARS_COV_2_LOW_MOI_INFECTION_A594_ACE2_EXPRESSING_CELLS_UP, BLANCO_MELO_COVID19_SARS_COV_2_INFECTION_A594_ACE2_EXPRESSING_CELLS_RUXOLITINIB_DN, HERNANDEZ_ABERRANT_MITOSIS_BY_DOCETACEL_4NM_UP, MOHANKUMAR_HOXA1_TARGETS_DN, FALVELLA_SMOKERS_WITH_LUNG_CANCER, ABBUD_LIF_SIGNALING_1_UP, KAYO_AGING_MUSCLE_UP, HOWLIN_CITED1_TARGETS_2_DN, RIZKI_TUMOR_INVASIVENESS_3D_DN, BRUECKNER_TARGE…	GOBP_MAPK_CASCADE, GOBP_CELL_MORPHOGENESIS, GOBP_CELL_MORPHOGENESIS_INVOLVED_IN_DIFFERENTIATION, GOBP_CELL_ACTIVATION, GOBP_POSITIVE_REGULATION_OF_PEPTIDE_SECRETION, GOBP_CIRCULATORY_SYSTEM_PROCESS, GOBP_VASCULAR_PROCESS_IN_CIRCULATORY_SYSTEM, GOBP_PROTEOLYSIS, GOBP_EXOCYTOSIS, GOBP_APOPTOTIC_PROCESS, GOBP_CELL_ADHESION, GOBP_CELL_MATRIX_ADHESION, GOBP_NEGATIVE_REGULATION_OF_CELL_ADHESION, GOBP_C…
FGG	PC(P-40:3)	FGG__PC(P-40:3)	-0.703478	0.000125581	0.0084375	1	-1.25332	0.00125763	1.45038	0.00488215		Glycerophospholipid metabolism	Lipid metabolism		HALLMARK_COAGULATION	BLANCO_MELO_COVID19_SARS_COV_2_LOW_MOI_INFECTION_A594_ACE2_EXPRESSING_CELLS_UP, BLANCO_MELO_COVID19_SARS_COV_2_INFECTION_A594_ACE2_EXPRESSING_CELLS_RUXOLITINIB_DN, HERNANDEZ_ABERRANT_MITOSIS_BY_DOCETACEL_4NM_UP, MOHANKUMAR_HOXA1_TARGETS_DN, FALVELLA_SMOKERS_WITH_LUNG_CANCER, ABBUD_LIF_SIGNALING_1_UP, KAYO_AGING_MUSCLE_UP, HOWLIN_CITED1_TARGETS_2_DN, RIZKI_TUMOR_INVASIVENESS_3D_DN, BRUECKNER_TARGE…	GOBP_MAPK_CASCADE, GOBP_CELL_MORPHOGENESIS, GOBP_CELL_MORPHOGENESIS_INVOLVED_IN_DIFFERENTIATION, GOBP_CELL_ACTIVATION, GOBP_POSITIVE_REGULATION_OF_PEPTIDE_SECRETION, GOBP_CIRCULATORY_SYSTEM_PROCESS, GOBP_VASCULAR_PROCESS_IN_CIRCULATORY_SYSTEM, GOBP_PROTEOLYSIS, GOBP_EXOCYTOSIS, GOBP_APOPTOTIC_PROCESS, GOBP_CELL_ADHESION, GOBP_CELL_MATRIX_ADHESION, GOBP_NEGATIVE_REGULATION_OF_CELL_ADHESION, GOBP_C…
IGLV3-27	1-Methylguanine	IGLV3-27__1-Methylguanine	0.703478	0.000125581	0.0084375	1	-0.843805	0.0123284	-1.00037	0.0336862		Nucleotide methylation	Purine and pyrimidine metabolism/nucleotide metabolism			REACTOME_HEMOSTASIS, REACTOME_ADAPTIVE_IMMUNE_SYSTEM, REACTOME_COMPLEMENT_CASCADE, REACTOME_INITIAL_TRIGGERING_OF_COMPLEMENT, REACTOME_CREATION_OF_C4_AND_C2_ACTIVATORS, REACTOME_INNATE_IMMUNE_SYSTEM, REACTOME_IMMUNOREGULATORY_INTERACTIONS_BETWEEN_A_LYMPHOID_AND_A_NON_LYMPHOID_CELL, REACTOME_CELL_SURFACE_INTERACTIONS_AT_THE_VASCULAR_WALL, REACTOME_FCGAMMA_RECEPTOR_FCGR_DEPENDENT_PHAGOCYTOSIS, REAC…	GOBP_ADAPTIVE_IMMUNE_RESPONSE, GOBP_IMMUNOGLOBULIN_PRODUCTION, GOBP_PRODUCTION_OF_MOLECULAR_MEDIATOR_OF_IMMUNE_RESPONSE, GOBP_IMMUNE_RESPONSE, GOCC_IMMUNOGLOBULIN_COMPLEX, GOMF_ANTIGEN_BINDING
KNG1	Hypoxanthine	KNG1__Hypoxanthine	-0.703478	0.000125581	0.0084375	1	-0.986004	0.0165664	1.33673	0.0320753		Purine metabolism	Purine and pyrimidine metabolism/nucleotide metabolism			ZHOU_INFLAMMATORY_RESPONSE_LIVE_DN, MULLIGHAN_MLL_SIGNATURE_1_UP, ABBUD_LIF_SIGNALING_1_UP, TSENG_IRS1_TARGETS_DN, IWANAGA_CARCINOGENESIS_BY_KRAS_PTEN_UP, YAUCH_HEDGEHOG_SIGNALING_PARACRINE_UP, VANASSE_BCL2_TARGETS_UP, BIOCARTA_LAIR_PATHWAY, PID_INTEGRIN2_PATHWAY, NABA_ECM_REGULATORS, NABA_MATRISOME_ASSOCIATED, NABA_MATRISOME, REACTOME_HEMOSTASIS, REACTOME_INTRINSIC_PATHWAY_OF_FIBRIN_CLOT_FORMATI…	GOBP_CIRCULATORY_SYSTEM_PROCESS, GOBP_VASCULAR_PROCESS_IN_CIRCULATORY_SYSTEM, GOBP_PROTEOLYSIS, GOBP_APOPTOTIC_PROCESS, GOBP_DEFENSE_RESPONSE, GOBP_INFLAMMATORY_RESPONSE, GOBP_CELL_ADHESION, GOBP_NEGATIVE_REGULATION_OF_CELL_ADHESION, GOBP_POSITIVE_REGULATION_OF_CYTOSOLIC_CALCIUM_ION_CONCENTRATION, GOBP_HEMOSTASIS, GOBP_RESPONSE_TO_WOUNDING, GOBP_NEGATIVE_REGULATION_OF_PEPTIDASE_ACTIVITY, GOBP_REG…
MPP1	Pyruvate	MPP1__Pyruvate	-0.703478	0.000125581	0.0084375	1	2.48145	0.00123562	-1.57647	0.00728911		Glycolysis / Gluconeogenesis	Energy metabolism		HALLMARK_HEME_METABOLISM	LIU_OVARIAN_CANCER_TUMORS_AND_XENOGRAFTS_XDGS_DN, PUIFFE_INVASION_INHIBITED_BY_ASCITES_UP, DEURIG_T_CELL_PROLYMPHOCYTIC_LEUKEMIA_UP, LUCAS_HNF4A_TARGETS_UP, MORI_MATURE_B_LYMPHOCYTE_DN, LEE_AGING_NEOCORTEX_DN, KAAB_FAILED_HEART_ATRIUM_DN, MCCABE_BOUND_BY_HOXC6, ACEVEDO_LIVER_CANCER_WITH_H3K27ME3_UP, RAGHAVACHARI_PLATELET_SPECIFIC_GENES, REACTOME_SENSORY_PROCESSING_OF_SOUND, REACTOME_SENSORY_PROCE…	GOBP_REGULATION_OF_IMMUNE_SYSTEM_PROCESS, GOBP_REGULATION_OF_LEUKOCYTE_MIGRATION, GOBP_REGULATION_OF_LEUKOCYTE_CHEMOTAXIS, GOBP_NUCLEOSIDE_MONOPHOSPHATE_METABOLIC_PROCESS, GOBP_PURINE_NUCLEOSIDE_MONOPHOSPHATE_METABOLIC_PROCESS, GOBP_NUCLEOSIDE_DIPHOSPHATE_METABOLIC_PROCESS, GOBP_RIBONUCLEOSIDE_MONOPHOSPHATE_METABOLIC_PROCESS, GOBP_RIBONUCLEOSIDE_DIPHOSPHATE_METABOLIC_PROCESS, GOBP_ORGANOPHOSPHATE…
TFRC	PC(34:5)	TFRC__PC(34:5)	0.703478	0.000125581	0.0084375	1	-1.95381	9.52e-05	-1.46989	0.00442418		Glycerophospholipid metabolism	Lipid metabolism		HALLMARK_MTORC1_SIGNALING, HALLMARK_E2F_TARGETS, HALLMARK_UV_RESPONSE_UP, HALLMARK_HEME_METABOLISM	IBRAHIM_NRF2_UP, BLANCO_MELO_BETA_INTERFERON_TREATED_BRONCHIAL_EPITHELIAL_CELLS_UP, BLANCO_MELO_BRONCHIAL_EPITHELIAL_CELLS_INFLUENZA_A_INFECTION_UP, APPIERTO_RESPONSE_TO_FENRETINIDE_UP, MYLLYKANGAS_AMPLIFICATION_HOT_SPOT_7, HERNANDEZ_ABERRANT_MITOSIS_BY_DOCETACEL_4NM_DN, TERAMOTO_OPN_TARGETS_CLUSTER_1, LOCKWOOD_AMPLIFIED_IN_LUNG_CANCER, CAFFAREL_RESPONSE_TO_THC_UP, CAFFAREL_RESPONSE_TO_THC_24HR_5…	GOBP_REGULATION_OF_DNA_RECOMBINATION, GOBP_TRANSITION_METAL_ION_TRANSPORT, GOBP_CELL_ACTIVATION, GOBP_TISSUE_HOMEOSTASIS, GOBP_REGULATION_OF_PROTEIN_PHOSPHORYLATION, GOBP_SOMATIC_DIVERSIFICATION_OF_IMMUNE_RECEPTORS, GOBP_SOMATIC_DIVERSIFICATION_OF_IMMUNOGLOBULINS_INVOLVED_IN_IMMUNE_RESPONSE, GOBP_ADAPTIVE_IMMUNE_RESPONSE, GOBP_IMMUNE_EFFECTOR_PROCESS, GOBP_CELL_ACTIVATION_INVOLVED_IN_IMMUNE_RESPO…
TPI1	LysoPC(16:1)	TPI1__LysoPC(16:1)	-0.703478	0.000125581	0.0084375	1	1.20108	0.042809	-1.88413	0.000702979		Glycerophospholipid metabolism	Lipid metabolism		HALLMARK_HYPOXIA, HALLMARK_MTORC1_SIGNALING, HALLMARK_GLYCOLYSIS	HOUNKPE_HOUSEKEEPING_GENES, BUFFA_HYPOXIA_METAGENE, KORKOLA_EMBRYONAL_CARCINOMA_UP, KORKOLA_YOLK_SAC_TUMOR_UP, KORKOLA_CHORIOCARCINOMA_UP, KORKOLA_SEMINOMA_UP, LIU_VMYB_TARGETS_UP, DITTMER_PTHLH_TARGETS_UP, MODY_HIPPOCAMPUS_POSTNATAL, TOOKER_GEMCITABINE_RESISTANCE_UP, YAMANAKA_GLIOBLASTOMA_SURVIVAL_UP, BRUINS_UVC_RESPONSE_VIA_TP53_GROUP_D, SERVITJA_ISLET_HNF1A_TARGETS_DN, REACTOME_GLYCOLYSIS, REA…	GOBP_CARBOHYDRATE_METABOLIC_PROCESS, GOBP_MONOSACCHARIDE_METABOLIC_PROCESS, GOBP_GLUCOSE_METABOLIC_PROCESS, GOBP_GLUCOSE_CATABOLIC_PROCESS, GOBP_ALCOHOL_METABOLIC_PROCESS, GOBP_CELLULAR_ALDEHYDE_METABOLIC_PROCESS, GOBP_ORGANIC_ACID_METABOLIC_PROCESS, GOBP_PYRUVATE_METABOLIC_PROCESS, GOBP_GENERATION_OF_PRECURSOR_METABOLITES_AND_ENERGY, GOBP_NADH_METABOLIC_PROCESS, GOBP_NADH_REGENERATION, GOBP_NUCL…
IGKV2-40	Proline	IGKV2-40__Proline	-0.702609	0.000129103	0.00864233	1	-0.513541	0.012402	1.21762	0.0189124		Arginine and Proline metabolism	Amino acids				GOBP_ADAPTIVE_IMMUNE_RESPONSE, GOBP_IMMUNOGLOBULIN_PRODUCTION, GOBP_PRODUCTION_OF_MOLECULAR_MEDIATOR_OF_IMMUNE_RESPONSE, GOBP_IMMUNE_RESPONSE, GOCC_IMMUNOGLOBULIN_COMPLEX
ARPC4	Inosine	ARPC4__Inosine	0.701739	0.00013271	0.00875552	1	1.46312	0.0311144	2.16016	0.000244573		Purine metabolism	Purine and pyrimidine metabolism/nucleotide metabolism			MULLIGHAN_MLL_SIGNATURE_1_UP, MULLIGHAN_MLL_SIGNATURE_2_UP, ELVIDGE_HYPOXIA_DN, SCHLOSSER_SERUM_RESPONSE_UP, SPIELMAN_LYMPHOBLAST_EUROPEAN_VS_ASIAN_2FC_UP, AMIT_EGF_RESPONSE_240_HELA, SCHUHMACHER_MYC_TARGETS_DN, NOUZOVA_TRETINOIN_AND_H4_ACETYLATION, TAKAO_RESPONSE_TO_UVB_RADIATION_DN, SMID_BREAST_CANCER_BASAL_UP, SASSON_RESPONSE_TO_GONADOTROPHINS_DN, SASSON_RESPONSE_TO_FORSKOLIN_UP, BRUINS_UVC_RE…	GOBP_CYTOSKELETON_ORGANIZATION, GOBP_ACTIN_FILAMENT_ORGANIZATION, GOBP_ACTIN_POLYMERIZATION_OR_DEPOLYMERIZATION, GOBP_ACTIN_FILAMENT_BASED_PROCESS, GOBP_REGULATION_OF_ACTIN_FILAMENT_LENGTH, GOBP_REGULATION_OF_PROTEIN_POLYMERIZATION, GOBP_REGULATION_OF_CELLULAR_COMPONENT_SIZE, GOBP_REGULATION_OF_ACTIN_FILAMENT_BASED_PROCESS, GOBP_REGULATION_OF_ORGANELLE_ORGANIZATION, GOBP_ARP2_3_COMPLEX_MEDIATED_A…
CFI	LysoPC(16:0)	CFI__LysoPC(16:0)	0.701739	0.00013271	0.00875552	1	-0.854136	0.00346145	-1.84116	0.00175574		Glycerophospholipid metabolism	Lipid metabolism		HALLMARK_COAGULATION	LIU_OVARIAN_CANCER_TUMORS_AND_XENOGRAFTS_XDGS_DN, BLANCO_MELO_COVID19_SARS_COV_2_INFECTION_A594_ACE2_EXPRESSING_CELLS_RUXOLITINIB_DN, TURASHVILI_BREAST_DUCTAL_CARCINOMA_VS_DUCTAL_NORMAL_DN, SAMOLS_TARGETS_OF_KHSV_MIRNAS_DN, LOPEZ_MESOTELIOMA_SURVIVAL_TIME_DN, LOPEZ_MESOTHELIOMA_SURVIVAL_WORST_VS_BEST_DN, WAMUNYOKOLI_OVARIAN_CANCER_GRADES_1_2_DN, KLEIN_PRIMARY_EFFUSION_LYMPHOMA_UP, HOEGERKORP_CD44…	GOBP_ADAPTIVE_IMMUNE_RESPONSE, GOBP_IMMUNE_EFFECTOR_PROCESS, GOBP_ACTIVATION_OF_IMMUNE_RESPONSE, GOBP_LEUKOCYTE_MEDIATED_IMMUNITY, GOBP_LYMPHOCYTE_MEDIATED_IMMUNITY, GOBP_HUMORAL_IMMUNE_RESPONSE_MEDIATED_BY_CIRCULATING_IMMUNOGLOBULIN, GOBP_ADAPTIVE_IMMUNE_RESPONSE_BASED_ON_SOMATIC_RECOMBINATION_OF_IMMUNE_RECEPTORS_BUILT_FROM_IMMUNOGLOBULIN_SUPERFAMILY_DOMAINS, GOBP_REGULATION_OF_IMMUNE_SYSTEM_PRO…
JCHAIN	SM(d30:1)	JCHAIN__SM(d30:1)	0.701739	0.00013271	0.00875552	1	-0.663941	0.0172804	-1.29018	0.01267		Glycerophospholipid metabolism	Lipid metabolism			LIU_OVARIAN_CANCER_TUMORS_AND_XENOGRAFTS_XDGS_DN, HOLLMANN_APOPTOSIS_VIA_CD40_UP, TURASHVILI_BREAST_DUCTAL_CARCINOMA_VS_DUCTAL_NORMAL_DN, DEURIG_T_CELL_PROLYMPHOCYTIC_LEUKEMIA_UP, GRAHAM_CML_QUIESCENT_VS_NORMAL_DIVIDING_DN, GRAHAM_CML_DIVIDING_VS_NORMAL_DIVIDING_DN, HAHTOLA_MYCOSIS_FUNGOIDES_DN, OUELLET_CULTURED_OVARIAN_CANCER_INVASIVE_VS_LMP_UP, WONG_ENDOMETRIAL_CANCER_LATE, HASLINGER_B_CLL_WITH…	GOBP_TISSUE_HOMEOSTASIS, GOBP_RETINA_HOMEOSTASIS, GOBP_ADAPTIVE_IMMUNE_RESPONSE, GOBP_RENAL_SYSTEM_PROCESS, GOBP_DEFENSE_RESPONSE, GOBP_IMMUNE_RESPONSE, GOBP_HUMORAL_IMMUNE_RESPONSE, GOBP_RESPONSE_TO_BACTERIUM, GOBP_ANTIMICROBIAL_HUMORAL_RESPONSE, GOBP_ANTIBACTERIAL_HUMORAL_RESPONSE, GOBP_HOMEOSTATIC_PROCESS, GOBP_DEFENSE_RESPONSE_TO_BACTERIUM, GOBP_PROTEIN_CONTAINING_COMPLEX_ORGANIZATION, GOBP_B…
OLA1	SM (d36:1) [M+H]+	OLA1__SM (d36:1) [M+H]+	0.701739	0.00013271	0.00875552	1	1.52857	0.00782509	1.66223	0.00200152						MULLIGHAN_MLL_SIGNATURE_1_DN, MULLIGHAN_MLL_SIGNATURE_2_DN, HAHTOLA_MYCOSIS_FUNGOIDES_CD4_DN, LIAO_METASTASIS, KENNY_CTNNB1_TARGETS_DN, VANOEVELEN_MYOGENESIS_SIN3A_TARGETS, VILLANUEVA_LIVER_CANCER_KRT19_UP, REACTOME_HEMOSTASIS, REACTOME_PLATELET_ACTIVATION_SIGNALING_AND_AGGREGATION, REACTOME_RESPONSE_TO_ELEVATED_PLATELET_CYTOSOLIC_CA2, SENGUPTA_NASOPHARYNGEAL_CARCINOMA_WITH_LMP1_UP, RHEIN_ALL_GLU…	GOBP_NUCLEOSIDE_TRIPHOSPHATE_METABOLIC_PROCESS, GOBP_ORGANOPHOSPHATE_METABOLIC_PROCESS, GOBP_SMALL_MOLECULE_METABOLIC_PROCESS, GOBP_ATP_METABOLIC_PROCESS, GOBP_NUCLEOBASE_CONTAINING_SMALL_MOLECULE_METABOLIC_PROCESS, GOBP_PURINE_CONTAINING_COMPOUND_METABOLIC_PROCESS, GOBP_CARBOHYDRATE_DERIVATIVE_METABOLIC_PROCESS, GOCC_NUCLEOLUS, GOCC_CENTROSOME, GOCC_MICROTUBULE_ORGANIZING_CENTER, GOCC_MICROTUBUL…
CDC42	LPA(18:1)[M-H]-	CDC42__LPA(18:1)[M-H]-	-0.70087	0.000136405	0.0089348	1	1.47881	0.03325	-1.26733	0.0335673		Fatty acid metabolism	Lipid metabolism		HALLMARK_MITOTIC_SPINDLE	HOUNKPE_HOUSEKEEPING_GENES, WANG_LMO4_TARGETS_DN, HAHTOLA_MYCOSIS_FUNGOIDES_CD4_DN, HAHTOLA_MYCOSIS_FUNGOIDES_DN, LASTOWSKA_NEUROBLASTOMA_COPY_NUMBER_DN, LI_LUNG_CANCER, CAFFAREL_RESPONSE_TO_THC_24HR_3_DN, LEE_AGING_MUSCLE_UP, RIZKI_TUMOR_INVASIVENESS_3D_DN, BONCI_TARGETS_OF_MIR15A_AND_MIR16_1, HAHTOLA_CTCL_CUTANEOUS, VERHAAK_GLIOBLASTOMA_NEURAL, IKEDA_MIR133_TARGETS_UP, LIU_IL13_MEMORY_MODEL_UP,…	GOBP_MAPK_CASCADE, GOBP_MITOTIC_CELL_CYCLE, GOBP_CELL_MORPHOGENESIS, GOBP_CELL_MORPHOGENESIS_INVOLVED_IN_DIFFERENTIATION, GOBP_CYTOKINESIS, GOBP_AMEBOIDAL_TYPE_CELL_MIGRATION, GOBP_CELL_FATE_DETERMINATION, GOBP_MORPHOGENESIS_OF_A_POLARIZED_EPITHELIUM, GOBP_MORPHOGENESIS_OF_AN_EPITHELIUM, GOBP_IMMUNE_SYSTEM_DEVELOPMENT, GOBP_LEUKOCYTE_DIFFERENTIATION, GOBP_MYELOID_LEUKOCYTE_DIFFERENTIATION, GOBP_H…
RAP2B	LysoPC(16:1)	RAP2B__LysoPC(16:1)	-0.70087	0.000136405	0.0089348	1	2.21744	0.00416514	-1.88413	0.000702979		Glycerophospholipid metabolism	Lipid metabolism		HALLMARK_P53_PATHWAY	BERTUCCI_MEDULLARY_VS_DUCTAL_BREAST_CANCER_UP, RASHI_RESPONSE_TO_IONIZING_RADIATION_5, YANG_BREAST_CANCER_ESR1_DN, LEE_CALORIE_RESTRICTION_NEOCORTEX_DN, BRUINS_UVC_RESPONSE_MIDDLE, QUINTENS_EMBRYONIC_BRAIN_RESPONSE_TO_IR, MACAEVA_PBMC_RESPONSE_TO_IR, FISCHER_DIRECT_P53_TARGETS_META_ANALYSIS, REACTOME_INNATE_IMMUNE_SYSTEM, REACTOME_NEUTROPHIL_DEGRANULATION, FULCHER_INFLAMMATORY_RESPONSE_LECTIN_VS_…	GOBP_CELL_ACTIVATION, GOBP_ENDOTHELIAL_CELL_DEVELOPMENT, GOBP_REGULATION_OF_PROTEIN_PHOSPHORYLATION, GOBP_EPITHELIAL_CELL_DEVELOPMENT, GOBP_ENDOTHELIUM_DEVELOPMENT, GOBP_CELL_ADHESION, GOBP_SMALL_GTPASE_MEDIATED_SIGNAL_TRANSDUCTION, GOBP_RAS_PROTEIN_SIGNAL_TRANSDUCTION, GOBP_HEMOSTASIS, GOBP_RESPONSE_TO_WOUNDING, GOBP_TISSUE_DEVELOPMENT, GOBP_POSITIVE_REGULATION_OF_PHOSPHORUS_METABOLIC_PROCESS, G…
APOC3	LysoPC(16:1)	APOC3__LysoPC(16:1)	0.7	0.00014019	0.00905292	1	-1.04757	0.0330465	-1.88413	0.000702979		Glycerophospholipid metabolism	Lipid metabolism		HALLMARK_COAGULATION	TARTE_PLASMA_CELL_VS_PLASMABLAST_UP, HOEGERKORP_CD44_TARGETS_TEMPORAL_DN, HOFFMANN_SMALL_PRE_BII_TO_IMMATURE_B_LYMPHOCYTE_UP, KIM_BIPOLAR_DISORDER_OLIGODENDROCYTE_DENSITY_CORR_DN, KIM_LIVER_CANCER_POOR_SURVIVAL_DN, REACTOME_PLASMA_LIPOPROTEIN_ASSEMBLY_REMODELING_AND_CLEARANCE, REACTOME_METABOLISM_OF_VITAMINS_AND_COFACTORS, REACTOME_VISUAL_PHOTOTRANSDUCTION, REACTOME_TRANSPORT_OF_SMALL_MOLECULES, …	GOBP_ORGANIC_ACID_METABOLIC_PROCESS, GOBP_LIPID_METABOLIC_PROCESS, GOBP_FATTY_ACID_METABOLIC_PROCESS, GOBP_FATTY_ACID_BIOSYNTHETIC_PROCESS, GOBP_NEUTRAL_LIPID_METABOLIC_PROCESS, GOBP_TRIGLYCERIDE_METABOLIC_PROCESS, GOBP_ENDOCYTOSIS, GOBP_RECEPTOR_MEDIATED_ENDOCYTOSIS, GOBP_G_PROTEIN_COUPLED_RECEPTOR_SIGNALING_PATHWAY, GOBP_SMALL_GTPASE_MEDIATED_SIGNAL_TRANSDUCTION, GOBP_RAS_PROTEIN_SIGNAL_TRANSDU…
GSTO1	Hypoxanthine	GSTO1__Hypoxanthine	0.7	0.00014019	0.00905292	1	1.79325	0.0047391	1.33673	0.0320753		Purine metabolism	Purine and pyrimidine metabolism/nucleotide metabolism	Antioxidant	HALLMARK_XENOBIOTIC_METABOLISM, HALLMARK_IL2_STAT5_SIGNALING	HOUNKPE_HOUSEKEEPING_GENES, LINDGREN_BLADDER_CANCER_CLUSTER_1_UP, LINDGREN_BLADDER_CANCER_CLUSTER_3_DN, HUMMERICH_BENIGN_SKIN_TUMOR_UP, HUMMERICH_MALIGNANT_SKIN_TUMOR_UP, SMITH_TERT_TARGETS_DN, ZHAN_MULTIPLE_MYELOMA_CD1_AND_CD2_DN, MCCLUNG_DELTA_FOSB_TARGETS_2WK, NATSUME_RESPONSE_TO_INTERFERON_BETA_DN, BURTON_ADIPOGENESIS_2, BURTON_ADIPOGENESIS_PEAK_AT_8HR, ZHANG_GATA6_TARGETS_UP, HANN_RESISTANCE…	GOBP_SKELETAL_MUSCLE_CONTRACTION, GOBP_MUSCLE_SYSTEM_PROCESS, GOBP_CIRCULATORY_SYSTEM_PROCESS, GOBP_HEART_PROCESS, GOBP_CARBOHYDRATE_METABOLIC_PROCESS, GOBP_MONOSACCHARIDE_METABOLIC_PROCESS, GOBP_ORGANIC_ACID_METABOLIC_PROCESS, GOBP_PEPTIDE_METABOLIC_PROCESS, GOBP_CELLULAR_MODIFIED_AMINO_ACID_METABOLIC_PROCESS, GOBP_GLUTATHIONE_METABOLIC_PROCESS, GOBP_VITAMIN_METABOLIC_PROCESS, GOBP_WATER_SOLUBLE…
RNH1	LysoPC(18:0)	RNH1__LysoPC(18:0)	-0.7	0.00014019	0.00905292	1	1.38122	0.0195056	-1.70887	0.00123154		Glycerophospholipid metabolism	Lipid metabolism		HALLMARK_IL2_STAT5_SIGNALING	SCHLOSSER_SERUM_RESPONSE_AUGMENTED_BY_MYC, MARTORIATI_MDM4_TARGETS_NEUROEPITHELIUM_DN, JAZAG_TGFB1_SIGNALING_DN, ROSS_AML_WITH_MLL_FUSIONS, WEIGEL_OXIDATIVE_STRESS_BY_TBH_AND_H2O2, DELLA_RESPONSE_TO_TSA_AND_BUTYRATE, TOOKER_GEMCITABINE_RESISTANCE_UP, MEISSNER_NPC_HCP_WITH_H3_UNMETHYLATED, BRUINS_UVC_RESPONSE_VIA_TP53_GROUP_A, IVANOVSKA_MIR106B_TARGETS, LINSLEY_MIR16_TARGETS, VANLOO_SP3_TARGETS_DN…	GOBP_VASCULATURE_DEVELOPMENT, GOBP_RNA_CATABOLIC_PROCESS, GOBP_MRNA_CATABOLIC_PROCESS, GOBP_MACROMOLECULE_CATABOLIC_PROCESS, GOBP_NEGATIVE_REGULATION_OF_GENE_EXPRESSION, GOBP_MRNA_METABOLIC_PROCESS, GOBP_REGULATION_OF_ANATOMICAL_STRUCTURE_MORPHOGENESIS, GOBP_TUBE_MORPHOGENESIS, GOBP_TUBE_DEVELOPMENT, GOBP_NEGATIVE_REGULATION_OF_CATALYTIC_ACTIVITY, GOBP_NEGATIVE_REGULATION_OF_MOLECULAR_FUNCTION, G…
RNH1	LysoPC(17:0)	RNH1__LysoPC(17:0)	-0.7	0.00014019	0.00905292	1	1.38122	0.0195056	-2.04656	0.000217281		Glycerophospholipid metabolism	Lipid metabolism		HALLMARK_IL2_STAT5_SIGNALING	SCHLOSSER_SERUM_RESPONSE_AUGMENTED_BY_MYC, MARTORIATI_MDM4_TARGETS_NEUROEPITHELIUM_DN, JAZAG_TGFB1_SIGNALING_DN, ROSS_AML_WITH_MLL_FUSIONS, WEIGEL_OXIDATIVE_STRESS_BY_TBH_AND_H2O2, DELLA_RESPONSE_TO_TSA_AND_BUTYRATE, TOOKER_GEMCITABINE_RESISTANCE_UP, MEISSNER_NPC_HCP_WITH_H3_UNMETHYLATED, BRUINS_UVC_RESPONSE_VIA_TP53_GROUP_A, IVANOVSKA_MIR106B_TARGETS, LINSLEY_MIR16_TARGETS, VANLOO_SP3_TARGETS_DN…	GOBP_VASCULATURE_DEVELOPMENT, GOBP_RNA_CATABOLIC_PROCESS, GOBP_MRNA_CATABOLIC_PROCESS, GOBP_MACROMOLECULE_CATABOLIC_PROCESS, GOBP_NEGATIVE_REGULATION_OF_GENE_EXPRESSION, GOBP_MRNA_METABOLIC_PROCESS, GOBP_REGULATION_OF_ANATOMICAL_STRUCTURE_MORPHOGENESIS, GOBP_TUBE_MORPHOGENESIS, GOBP_TUBE_DEVELOPMENT, GOBP_NEGATIVE_REGULATION_OF_CATALYTIC_ACTIVITY, GOBP_NEGATIVE_REGULATION_OF_MOLECULAR_FUNCTION, G…
A2M	Inosine	A2M__Inosine	-0.69913	0.000144066	0.00920565	1	-0.691826	0.0182445	2.16016	0.000244573		Purine metabolism	Purine and pyrimidine metabolism/nucleotide metabolism		HALLMARK_IL6_JAK_STAT3_SIGNALING, HALLMARK_COAGULATION	LIU_OVARIAN_CANCER_TUMORS_AND_XENOGRAFTS_XDGS_DN, KORKOLA_TERATOMA_UP, HERNANDEZ_ABERRANT_MITOSIS_BY_DOCETACEL_2NM_DN, HERNANDEZ_MITOTIC_ARREST_BY_DOCETAXEL_2_DN, COLIN_PILOCYTIC_ASTROCYTOMA_VS_GLIOBLASTOMA_DN, CERVERA_SDHB_TARGETS_2, CHESLER_BRAIN_D6MIT150_QTL_CIS, SMITH_TERT_TARGETS_DN, LENAOUR_DENDRITIC_CELL_MATURATION_UP, KANG_IMMORTALIZED_BY_TERT_DN, ZHAN_MULTIPLE_MYELOMA_DN, JOSEPH_RESPONSE…	GOBP_REPRODUCTION, GOBP_LUTEINIZATION, GOBP_COMPLEMENT_ACTIVATION_LECTIN_PATHWAY, GOBP_IMMUNE_EFFECTOR_PROCESS, GOBP_ACTIVATION_OF_IMMUNE_RESPONSE, GOBP_INFLAMMATORY_RESPONSE_TO_ANTIGENIC_STIMULUS, GOBP_ACUTE_INFLAMMATORY_RESPONSE_TO_ANTIGENIC_STIMULUS, GOBP_ACUTE_INFLAMMATORY_RESPONSE, GOBP_REGULATION_OF_IMMUNE_SYSTEM_PROCESS, GOBP_NEGATIVE_REGULATION_OF_IMMUNE_SYSTEM_PROCESS, GOBP_POSITIVE_REGU…
FN1	Pyruvate	FN1__Pyruvate	0.69913	0.000144066	0.00920565	1	-2.38402	9.82e-05	-1.57647	0.00728911		Glycolysis / Gluconeogenesis	Energy metabolism		HALLMARK_COMPLEMENT, HALLMARK_EPITHELIAL_MESENCHYMAL_TRANSITION, HALLMARK_COAGULATION	LIU_OVARIAN_CANCER_TUMORS_AND_XENOGRAFTS_XDGS_DN, FOROUTAN_TGFB_EMT_UP, FOROUTAN_PRODRANK_TGFB_EMT_UP, FOROUTAN_INTEGRATED_TGFB_EMT_UP, IBRAHIM_NRF1_DOWN, SAMOLS_TARGETS_OF_KHSV_MIRNAS_DN, DEURIG_T_CELL_PROLYMPHOCYTIC_LEUKEMIA_UP, JAEGER_METASTASIS_UP, RODRIGUES_THYROID_CARCINOMA_DN, VETTER_TARGETS_OF_PRKCA_AND_ETS1_UP, BEGUM_TARGETS_OF_PAX3_FOXO1_FUSION_AND_PAX3, TSUNODA_CISPLATIN_RESISTANCE_DN,…	GOBP_MAPK_CASCADE, GOBP_CELL_MORPHOGENESIS, GOBP_CELL_MORPHOGENESIS_INVOLVED_IN_DIFFERENTIATION, GOBP_AMEBOIDAL_TYPE_CELL_MIGRATION, GOBP_FORMATION_OF_PRIMARY_GERM_LAYER, GOBP_ENDODERM_FORMATION, GOBP_CELL_ACTIVATION, GOBP_CYTOKINE_PRODUCTION, GOBP_NEGATIVE_REGULATION_OF_CYTOKINE_PRODUCTION, GOBP_REGULATION_OF_PROTEIN_PHOSPHORYLATION, GOBP_VASCULATURE_DEVELOPMENT, GOBP_MYELOID_LEUKOCYTE_ACTIVATIO…
PRKACA	2-Ketoisovaleric acid	PRKACA__2-Ketoisovaleric acid	-0.69913	0.000144066	0.00920565	1	2.15898	0.000212	-1.75774	0.00344423	Signaling > cAMP-PKA signaling	Valine, leucine, and isoleucine biosynthesis / degradation	Amino acids		HALLMARK_UV_RESPONSE_UP	WIKMAN_ASBESTOS_LUNG_CANCER_DN, HOEGERKORP_CD44_TARGETS_TEMPORAL_DN, LEIN_NEURON_MARKERS, KYNG_DNA_DAMAGE_BY_UV, KYNG_DNA_DAMAGE_DN, CROONQUIST_NRAS_VS_STROMAL_STIMULATION_UP, KEGG_TASTE_TRANSDUCTION, KEGG_DILATED_CARDIOMYOPATHY, PID_HDAC_CLASSI_PATHWAY, PID_RETINOIC_ACID_PATHWAY, REACTOME_HEMOSTASIS, REACTOME_OPIOID_SIGNALLING, REACTOME_PKA_MEDIATED_PHOSPHORYLATION_OF_CREB, REACTOME_CA_DEPENDENT…	GOBP_REPRODUCTION, GOBP_OSSIFICATION, GOBP_OSTEOBLAST_DIFFERENTIATION, GOBP_CELLULAR_GLUCOSE_HOMEOSTASIS, GOBP_FORMATION_OF_PRIMARY_GERM_LAYER, GOBP_NEURAL_TUBE_FORMATION, GOBP_MORPHOGENESIS_OF_AN_EPITHELIUM, GOBP_REGULATION_OF_HEART_RATE, GOBP_REGIONALIZATION, GOBP_DEVELOPMENTAL_PROCESS_INVOLVED_IN_REPRODUCTION, GOBP_MUSCLE_SYSTEM_PROCESS, GOBP_CIRCULATORY_SYSTEM_PROCESS, GOBP_RENAL_SYSTEM_PROCE…
S100A6	Pyruvate	S100A6__Pyruvate	-0.698261	0.000148036	0.00942634	1	1.40857	0.00992835	-1.57647	0.00728911		Glycolysis / Gluconeogenesis	Energy metabolism			HOEBEKE_LYMPHOID_STEM_CELL_DN, MULLIGHAN_MLL_SIGNATURE_1_UP, MULLIGHAN_MLL_SIGNATURE_2_UP, HUMMERICH_SKIN_CANCER_PROGRESSION_UP, TERAMOTO_OPN_TARGETS_CLUSTER_7, MOHANKUMAR_HOXA1_TARGETS_DN, LIANG_HEMATOPOIESIS_STEM_CELL_NUMBER_LARGE_VS_TINY_UP, LIANG_HEMATOPOIESIS_STEM_CELL_NUMBER_SMALL_VS_HUGE_DN, WILLIAMS_ESR2_TARGETS_DN, LOCKWOOD_AMPLIFIED_IN_LUNG_CANCER, SUH_COEXPRESSED_WITH_ID1_AND_ID2_UP, R…	GOBP_CELL_MORPHOGENESIS, GOBP_CELL_MORPHOGENESIS_INVOLVED_IN_DIFFERENTIATION, GOBP_ION_TRANSPORT, GOBP_POSITIVE_REGULATION_OF_CELL_POPULATION_PROLIFERATION, GOBP_NEUROGENESIS, GOBP_CELL_PROJECTION_ORGANIZATION, GOBP_CELLULAR_COMPONENT_MORPHOGENESIS, GOBP_CELL_PART_MORPHOGENESIS, GOBP_ION_TRANSMEMBRANE_TRANSPORT, GOBP_REGULATION_OF_CELL_POPULATION_PROLIFERATION, GOBP_FIBROBLAST_PROLIFERATION, GOBP…
AMBP	Inosine	AMBP__Inosine	-0.697391	0.000152101	0.00958497	1	-0.74734	0.012402	2.16016	0.000244573		Purine metabolism	Purine and pyrimidine metabolism/nucleotide metabolism			BLANCO_MELO_HUMAN_PARAINFLUENZA_VIRUS_3_INFECTION_A594_CELLS_DN, BLANCO_MELO_RESPIRATORY_SYNCYTIAL_VIRUS_INFECTION_A594_CELLS_DN, BLANCO_MELO_COVID19_SARS_COV_2_INFECTION_A594_ACE2_EXPRESSING_CELLS_DN, BLANCO_MELO_COVID19_SARS_COV_2_INFECTION_A594_ACE2_EXPRESSING_CELLS_RUXOLITINIB_DN, RIGGINS_TAMOXIFEN_RESISTANCE_UP, MATZUK_CUMULUS_EXPANSION, SERVITJA_ISLET_HNF1A_TARGETS_DN, NABA_ECM_REGULATORS, …	GOBP_REPRODUCTION, GOBP_MAPK_CASCADE, GOBP_REGULATION_OF_IMMUNE_SYSTEM_PROCESS, GOBP_NEGATIVE_REGULATION_OF_IMMUNE_SYSTEM_PROCESS, GOBP_PROTEOLYSIS, GOBP_PORPHYRIN_CONTAINING_COMPOUND_METABOLIC_PROCESS, GOBP_IMMUNE_RESPONSE, GOBP_CELL_ADHESION, GOBP_JNK_CASCADE, GOBP_MACROMOLECULE_CATABOLIC_PROCESS, GOBP_NEGATIVE_REGULATION_OF_PEPTIDASE_ACTIVITY, GOBP_NEGATIVE_REGULATION_OF_SIGNALING, GOBP_REGULA…
C4BPA	Methionine Lactamide	C4BPA__Methionine Lactamide	0.697391	0.000152101	0.00958497	1	-1.08475	0.00178362	-1.29453	0.0332221		Cysteine and methionine metabolism, from msms fragmentation	Amino acids			TARTE_PLASMA_CELL_VS_PLASMABLAST_UP, KAYO_AGING_MUSCLE_UP, KYNG_RESPONSE_TO_H2O2, KONDO_PROSTATE_CANCER_WITH_H3K27ME3, VILLANUEVA_LIVER_CANCER_KRT19_DN, REACTOME_COMPLEMENT_CASCADE, REACTOME_INNATE_IMMUNE_SYSTEM, GAJATE_RESPONSE_TO_TRABECTEDIN_UP, CREIGHTON_ENDOCRINE_THERAPY_RESISTANCE_3, COLINA_TARGETS_OF_4EBP1_AND_4EBP2, WANG_MLL_TARGETS, LEE_LIVER_CANCER_CIPROFIBRATE_DN, LEE_LIVER_CANCER_MYC_T…	GOBP_ADAPTIVE_IMMUNE_RESPONSE, GOBP_IMMUNE_EFFECTOR_PROCESS, GOBP_ACTIVATION_OF_IMMUNE_RESPONSE, GOBP_LEUKOCYTE_MEDIATED_IMMUNITY, GOBP_LYMPHOCYTE_MEDIATED_IMMUNITY, GOBP_HUMORAL_IMMUNE_RESPONSE_MEDIATED_BY_CIRCULATING_IMMUNOGLOBULIN, GOBP_ADAPTIVE_IMMUNE_RESPONSE_BASED_ON_SOMATIC_RECOMBINATION_OF_IMMUNE_RECEPTORS_BUILT_FROM_IMMUNOGLOBULIN_SUPERFAMILY_DOMAINS, GOBP_REGULATION_OF_IMMUNE_SYSTEM_PRO…		neutrophil
RAB1B	LPA(18:1)[M-H]-	RAB1B__LPA(18:1)[M-H]-	-0.697391	0.000152101	0.00958497	1	1.14545	0.0273998	-1.26733	0.0335673		Fatty acid metabolism	Lipid metabolism			HOUNKPE_HOUSEKEEPING_GENES, DEURIG_T_CELL_PROLYMPHOCYTIC_LEUKEMIA_UP, NIKOLSKY_BREAST_CANCER_11Q12_Q14_AMPLICON, LIN_APC_TARGETS, ABE_INNER_EAR, KYNG_DNA_DAMAGE_BY_GAMMA_RADIATION, KYNG_DNA_DAMAGE_UP, KASLER_HDAC7_TARGETS_1_UP, REACTOME_GOLGI_CISTERNAE_PERICENTRIOLAR_STACK_REORGANIZATION, REACTOME_CELL_CYCLE, REACTOME_ER_TO_GOLGI_ANTEROGRADE_TRANSPORT, REACTOME_MEMBRANE_TRAFFICKING, REACTOME_COPI…	GOBP_ENDOTHELIAL_CELL_DEVELOPMENT, GOBP_EPITHELIAL_CELL_DEVELOPMENT, GOBP_ENDOTHELIUM_DEVELOPMENT, GOBP_INTRACELLULAR_PROTEIN_TRANSPORT, GOBP_ENDOPLASMIC_RETICULUM_TO_GOLGI_VESICLE_MEDIATED_TRANSPORT, GOBP_GOLGI_ORGANIZATION, GOBP_VACUOLE_ORGANIZATION, GOBP_GLYCOPROTEIN_METABOLIC_PROCESS, GOBP_TISSUE_DEVELOPMENT, GOBP_ENDOMEMBRANE_SYSTEM_ORGANIZATION, GOBP_VIRAL_PROCESS, GOBP_VESICLE_MEDIATED_TRA…
CFI	LPA(18:1)[M-H]-	CFI__LPA(18:1)[M-H]-	0.696522	0.000156263	0.00974641	1	-0.854136	0.00346145	-1.26733	0.0335673		Fatty acid metabolism	Lipid metabolism		HALLMARK_COAGULATION	LIU_OVARIAN_CANCER_TUMORS_AND_XENOGRAFTS_XDGS_DN, BLANCO_MELO_COVID19_SARS_COV_2_INFECTION_A594_ACE2_EXPRESSING_CELLS_RUXOLITINIB_DN, TURASHVILI_BREAST_DUCTAL_CARCINOMA_VS_DUCTAL_NORMAL_DN, SAMOLS_TARGETS_OF_KHSV_MIRNAS_DN, LOPEZ_MESOTELIOMA_SURVIVAL_TIME_DN, LOPEZ_MESOTHELIOMA_SURVIVAL_WORST_VS_BEST_DN, WAMUNYOKOLI_OVARIAN_CANCER_GRADES_1_2_DN, KLEIN_PRIMARY_EFFUSION_LYMPHOMA_UP, HOEGERKORP_CD44…	GOBP_ADAPTIVE_IMMUNE_RESPONSE, GOBP_IMMUNE_EFFECTOR_PROCESS, GOBP_ACTIVATION_OF_IMMUNE_RESPONSE, GOBP_LEUKOCYTE_MEDIATED_IMMUNITY, GOBP_LYMPHOCYTE_MEDIATED_IMMUNITY, GOBP_HUMORAL_IMMUNE_RESPONSE_MEDIATED_BY_CIRCULATING_IMMUNOGLOBULIN, GOBP_ADAPTIVE_IMMUNE_RESPONSE_BASED_ON_SOMATIC_RECOMBINATION_OF_IMMUNE_RECEPTORS_BUILT_FROM_IMMUNOGLOBULIN_SUPERFAMILY_DOMAINS, GOBP_REGULATION_OF_IMMUNE_SYSTEM_PRO…
GNG11	Hypoxanthine	GNG11__Hypoxanthine	0.696522	0.000156263	0.00974641	1	1.4348	0.0273998	1.33673	0.0320753		Purine metabolism	Purine and pyrimidine metabolism/nucleotide metabolism		HALLMARK_KRAS_SIGNALING_UP	LIU_OVARIAN_CANCER_TUMORS_AND_XENOGRAFTS_XDGS_DN, FOROUTAN_TGFB_EMT_UP, FOROUTAN_PRODRANK_TGFB_EMT_UP, CHARAFE_BREAST_CANCER_BASAL_VS_MESENCHYMAL_DN, BEGUM_TARGETS_OF_PAX3_FOXO1_FUSION_UP, PEREZ_TP53_TARGETS, NIKOLSKY_BREAST_CANCER_7Q21_Q22_AMPLICON, DORSEY_GAB2_TARGETS, ZHAN_MULTIPLE_MYELOMA_HP_UP, SMID_BREAST_CANCER_NORMAL_LIKE_UP, MIKKELSEN_ES_ICP_WITH_H3K4ME3, YAO_TEMPORAL_RESPONSE_TO_PROGEST…	GOBP_G_PROTEIN_COUPLED_RECEPTOR_SIGNALING_PATHWAY, GOCC_CYTOPLASMIC_SIDE_OF_PLASMA_MEMBRANE, GOCC_EXTRINSIC_COMPONENT_OF_PLASMA_MEMBRANE, GOCC_EXTRINSIC_COMPONENT_OF_MEMBRANE, GOCC_EXTRINSIC_COMPONENT_OF_CYTOPLASMIC_SIDE_OF_PLASMA_MEMBRANE, GOCC_SIDE_OF_MEMBRANE, GOCC_CYTOPLASMIC_SIDE_OF_MEMBRANE, GOCC_MEMBRANE_PROTEIN_COMPLEX, GOCC_PLASMA_MEMBRANE_PROTEIN_COMPLEX, GOCC_CATALYTIC_COMPLEX, GOCC_GT…
RAN	2-Ketoisovaleric acid	RAN__2-Ketoisovaleric acid	-0.696522	0.000156263	0.00974641	1	2.14719	0.00163663	-1.75774	0.00344423		Valine, leucine, and isoleucine biosynthesis / degradation	Amino acids		HALLMARK_E2F_TARGETS, HALLMARK_MYC_TARGETS_V1	HWANG_PROSTATE_CANCER_MARKERS, GRASEMANN_RETINOBLASTOMA_WITH_6P_AMPLIFICATION, MA_MYELOID_DIFFERENTIATION_UP, MUNSHI_MULTIPLE_MYELOMA_UP, KAAB_FAILED_HEART_ATRIUM_DN, LU_AGING_BRAIN_DN, ALONSO_METASTASIS_EMT_UP, ALONSO_METASTASIS_UP, RAO_BOUND_BY_SALL4_ISOFORM_A, BIOCARTA_RANMS_PATHWAY, BIOCARTA_RANBP2_PATHWAY, BIOCARTA_NPC_PATHWAY, BIOCARTA_RAN_PATHWAY, PID_HDAC_CLASSII_PATHWAY, PID_HDAC_CLASSI_…	GOBP_RIBOSOMAL_SUBUNIT_EXPORT_FROM_NUCLEUS, GOBP_RIBOSOMAL_LARGE_SUBUNIT_EXPORT_FROM_NUCLEUS, GOBP_RIBOSOMAL_SMALL_SUBUNIT_EXPORT_FROM_NUCLEUS, GOBP_MICROTUBULE_CYTOSKELETON_ORGANIZATION, GOBP_MITOTIC_CELL_CYCLE, GOBP_SISTER_CHROMATID_SEGREGATION, GOBP_DNA_METABOLIC_PROCESS, GOBP_RNA_LOCALIZATION, GOBP_RNA_EXPORT_FROM_NUCLEUS, GOBP_PROTEIN_EXPORT_FROM_NUCLEUS, GOBP_INTRACELLULAR_PROTEIN_TRANSPORT…
MMRN1	PC(P38:3)	MMRN1__PC(P38:3)	-0.695652	0.000160523	0.00997812	1	-2.20471	0.00445822	1.80644	0.000911341		Glycerophospholipid metabolism	Lipid metabolism			LIU_OVARIAN_CANCER_TUMORS_AND_XENOGRAFTS_XDGS_DN, SEAVEY_EPITHELIOID_HEMANGIOENDOTHELIOMA, KIM_MYCN_AMPLIFICATION_TARGETS_UP, SCHAEFFER_PROSTATE_DEVELOPMENT_6HR_UP, DURCHDEWALD_SKIN_CARCINOGENESIS_UP, VALK_AML_CLUSTER_1, GENTLES_LEUKEMIC_STEM_CELL_UP, NABA_ECM_GLYCOPROTEINS, NABA_CORE_MATRISOME, NABA_MATRISOME, REACTOME_HEMOSTASIS, REACTOME_PLATELET_ACTIVATION_SIGNALING_AND_AGGREGATION, REACTOME_…	GOBP_CELL_ACTIVATION, GOBP_CELL_ADHESION, GOBP_HEMOSTASIS, GOBP_RESPONSE_TO_WOUNDING, GOBP_REGULATION_OF_PLATELET_ACTIVATION, GOBP_REGULATION_OF_CELL_CELL_ADHESION, GOBP_POSITIVE_REGULATION_OF_CELL_CELL_ADHESION, GOBP_REGULATION_OF_CELL_ADHESION, GOBP_PLATELET_ACTIVATION, GOBP_REGULATION_OF_RESPONSE_TO_EXTERNAL_STIMULUS, GOBP_NEGATIVE_REGULATION_OF_RESPONSE_TO_EXTERNAL_STIMULUS, GOBP_CELL_ADHESIO…
CAT	115.027@1.04_ANPNEG	CAT__115.027@1.04_ANPNEG	-0.694783	0.000164885	0.01018	1	2.07381	0.00352411	-1.37415	0.0223961	Metabolism > Detoxification > ROS and glutathione metabolism			Antioxidant	HALLMARK_ADIPOGENESIS, HALLMARK_XENOBIOTIC_METABOLISM, HALLMARK_REACTIVE_OXYGEN_SPECIES_PATHWAY, HALLMARK_HEME_METABOLISM, HALLMARK_BILE_ACID_METABOLISM, HALLMARK_PEROXISOME	CORONEL_RFX7_DIRECT_TARGETS_UP, HOEBEKE_LYMPHOID_STEM_CELL_DN, MULLIGHAN_NPM1_MUTATED_SIGNATURE_1_UP, MULLIGHAN_NPM1_MUTATED_SIGNATURE_2_UP, MULLIGHAN_MLL_SIGNATURE_1_UP, MULLIGHAN_MLL_SIGNATURE_2_UP, MULLIGHAN_NPM1_SIGNATURE_3_UP, HAHTOLA_MYCOSIS_FUNGOIDES_SKIN_DN, PROVENZANI_METASTASIS_UP, DUNNE_TARGETS_OF_AML1_MTG8_FUSION_UP, LOCKWOOD_AMPLIFIED_IN_LUNG_CANCER, GOLUB_ALL_VS_AML_DN, SMITH_TERT_T…	GOBP_RESPONSE_TO_REACTIVE_OXYGEN_SPECIES, GOBP_OSSIFICATION, GOBP_OSTEOBLAST_DIFFERENTIATION, GOBP_UROGENITAL_SYSTEM_DEVELOPMENT, GOBP_MESONEPHROS_DEVELOPMENT, GOBP_ALCOHOL_METABOLIC_PROCESS, GOBP_GENERATION_OF_PRECURSOR_METABOLITES_AND_ENERGY, GOBP_LIPID_METABOLIC_PROCESS, GOBP_NEUTRAL_LIPID_METABOLIC_PROCESS, GOBP_TRIGLYCERIDE_METABOLIC_PROCESS, GOBP_APOPTOTIC_PROCESS, GOBP_RESPONSE_TO_OXIDATIV…
FCN3	PI(36:5)	FCN3__PI(36:5)	-0.694783	0.000164885	0.01018	1	2.0306	0.000212	-1.09046	0.0299976		Glycerophospholipid metabolism	Lipid metabolism			LIU_SOX4_TARGETS_UP, THUM_SYSTOLIC_HEART_FAILURE_DN, KAAB_FAILED_HEART_ATRIUM_DN, KAAB_FAILED_HEART_VENTRICLE_DN, RIZKI_TUMOR_INVASIVENESS_3D_DN, CHIANG_LIVER_CANCER_SUBCLASS_UNANNOTATED_UP, YAGI_AML_WITH_T_9_11_TRANSLOCATION, NABA_ECM_AFFILIATED, NABA_MATRISOME_ASSOCIATED, NABA_MATRISOME, REACTOME_COMPLEMENT_CASCADE, REACTOME_LECTIN_PATHWAY_OF_COMPLEMENT_ACTIVATION, REACTOME_INITIAL_TRIGGERING_O…	GOBP_COMPLEMENT_ACTIVATION_LECTIN_PATHWAY, GOBP_ACTIVATION_OF_INNATE_IMMUNE_RESPONSE, GOBP_PATTERN_RECOGNITION_RECEPTOR_SIGNALING_PATHWAY, GOBP_IMMUNE_EFFECTOR_PROCESS, GOBP_ACTIVATION_OF_IMMUNE_RESPONSE, GOBP_REGULATION_OF_IMMUNE_SYSTEM_PROCESS, GOBP_POSITIVE_REGULATION_OF_IMMUNE_SYSTEM_PROCESS, GOBP_REGULATION_OF_IMMUNE_EFFECTOR_PROCESS, GOBP_POSITIVE_REGULATION_OF_IMMUNE_EFFECTOR_PROCESS, GOBP…
APOD	LysoPC(18:0)	APOD__LysoPC(18:0)	0.693913	0.000169351	0.0101805	1	-0.809133	0.0136045	-1.70887	0.00123154		Glycerophospholipid metabolism	Lipid metabolism		HALLMARK_MYOGENESIS, HALLMARK_KRAS_SIGNALING_UP	LIU_OVARIAN_CANCER_TUMORS_AND_XENOGRAFTS_XDGS_DN, BLANCO_MELO_BETA_INTERFERON_TREATED_BRONCHIAL_EPITHELIAL_CELLS_UP, TURASHVILI_BREAST_DUCTAL_CARCINOMA_VS_DUCTAL_NORMAL_DN, BORCZUK_MALIGNANT_MESOTHELIOMA_DN, DARWICHE_SKIN_TUMOR_PROMOTER_UP, DARWICHE_PAPILLOMA_RISK_LOW_DN, DARWICHE_PAPILLOMA_RISK_HIGH_DN, DARWICHE_SQUAMOUS_CELL_CARCINOMA_DN, AIYAR_COBRA1_TARGETS_UP, TERAMOTO_OPN_TARGETS_CLUSTER_6,…	GOBP_RESPONSE_TO_REACTIVE_OXYGEN_SPECIES, GOBP_CYTOKINE_PRODUCTION, GOBP_NEGATIVE_REGULATION_OF_CYTOKINE_PRODUCTION, GOBP_VASCULATURE_DEVELOPMENT, GOBP_REGULATION_OF_CELL_MATRIX_ADHESION, GOBP_NEGATIVE_REGULATION_OF_CELL_MATRIX_ADHESION, GOBP_PRODUCTION_OF_MOLECULAR_MEDIATOR_INVOLVED_IN_INFLAMMATORY_RESPONSE, GOBP_CYTOKINE_PRODUCTION_INVOLVED_IN_INFLAMMATORY_RESPONSE, GOBP_REGULATION_OF_IMMUNE_SY…		B cell, memory B cell
ARF1	LysoPC(18:1)	ARF1__LysoPC(18:1)	-0.693913	0.000169351	0.0101805	1	2.6149	0.00185945	-1.67672	0.0036291		Glycerophospholipid metabolism	Lipid metabolism		HALLMARK_PROTEIN_SECRETION, HALLMARK_PI3K_AKT_MTOR_SIGNALING	HOUNKPE_HOUSEKEEPING_GENES, KYNG_DNA_DAMAGE_BY_GAMMA_RADIATION, KYNG_DNA_DAMAGE_DN, WANG_TUMOR_INVASIVENESS_DN, BOYAULT_LIVER_CANCER_SUBCLASS_G12_UP, GUTIERREZ_MULTIPLE_MYELOMA_UP, PURBEY_TARGETS_OF_CTBP1_NOT_SATB1_UP, REACTOME_CYTOKINE_SIGNALING_IN_IMMUNE_SYSTEM, REACTOME_ADAPTIVE_IMMUNE_SYSTEM, REACTOME_PI_METABOLISM, REACTOME_PHOSPHOLIPID_METABOLISM, REACTOME_HIV_INFECTION, REACTOME_HOST_INTER…	GOBP_MITOTIC_CELL_CYCLE, GOBP_MITOTIC_CYTOKINESIS, GOBP_CYTOKINESIS, GOBP_REGULATION_OF_RECEPTOR_INTERNALIZATION, GOBP_CELLULAR_ION_HOMEOSTASIS, GOBP_CELLULAR_METAL_ION_HOMEOSTASIS, GOBP_CELLULAR_COPPER_ION_HOMEOSTASIS, GOBP_INTRACELLULAR_PROTEIN_TRANSPORT, GOBP_ENDOCYTOSIS, GOBP_RECEPTOR_MEDIATED_ENDOCYTOSIS, GOBP_CYTOSKELETON_ORGANIZATION, GOBP_ACTIN_FILAMENT_ORGANIZATION, GOBP_CELL_CYCLE, GOBP…
CA1	115.027@1.04_ANPNEG	CA1__115.027@1.04_ANPNEG	-0.693913	0.000169351	0.0101805	1	2.27274	0.003439	-1.37415	0.0223961					HALLMARK_HEME_METABOLISM	BLANCO_MELO_COVID19_SARS_COV_2_POS_PATIENT_LUNG_TISSUE_UP, RHEIN_ALL_GLUCOCORTICOID_THERAPY_UP, HAHTOLA_SEZARY_SYNDROM_UP, KAYO_AGING_MUSCLE_UP, RIZKI_TUMOR_INVASIVENESS_3D_DN, ACEVEDO_LIVER_CANCER_WITH_H3K9ME3_UP, ACEVEDO_METHYLATED_IN_LIVER_CANCER_DN, BRUINS_UVC_RESPONSE_VIA_TP53_GROUP_A, CHANGOLKAR_H2AFY_TARGETS_UP, XIE_ST_HSC_S1PR3_OE_DN, PID_CMYB_PATHWAY, REACTOME_ERYTHROCYTES_TAKE_UP_CARBON…	GOBP_ONE_CARBON_METABOLIC_PROCESS, GOBP_SMALL_MOLECULE_METABOLIC_PROCESS, GOMF_ARYLESTERASE_ACTIVITY, GOMF_CARBONATE_DEHYDRATASE_ACTIVITY, GOMF_ZINC_ION_BINDING, GOMF_HYDROLASE_ACTIVITY_ACTING_ON_ESTER_BONDS, GOMF_LYASE_ACTIVITY, GOMF_CARBON_OXYGEN_LYASE_ACTIVITY, GOMF_HYDRO_LYASE_ACTIVITY, GOMF_TRANSITION_METAL_ION_BINDING, GOMF_CARBOXYLIC_ESTER_HYDROLASE_ACTIVITY
CLEC3B	LPA(18:1)[M-H]-	CLEC3B__LPA(18:1)[M-H]-	0.693913	0.000169351	0.0101805	1	-1.4976	0.00655694	-1.26733	0.0335673		Fatty acid metabolism	Lipid metabolism			SHARMA_ASTROCYTOMA_WITH_NF1_SYNDROM, MULLIGHAN_MLL_SIGNATURE_1_UP, DARWICHE_SKIN_TUMOR_PROMOTER_DN, DARWICHE_PAPILLOMA_RISK_LOW_DN, DARWICHE_PAPILLOMA_RISK_HIGH_DN, DARWICHE_SQUAMOUS_CELL_CARCINOMA_DN, INGRAM_SHH_TARGETS_UP, NAKAJIMA_MAST_CELL, DASU_IL6_SIGNALING_SCAR_UP, HOWLIN_CITED1_TARGETS_1_UP, SMID_BREAST_CANCER_NORMAL_LIKE_UP, CROMER_TUMORIGENESIS_DN, POOLA_INVASIVE_BREAST_CANCER_DN, WINNE…	GOBP_OSSIFICATION, GOBP_PROTEOLYSIS, GOBP_RESPONSE_TO_ENDOGENOUS_STIMULUS, GOBP_TISSUE_DEVELOPMENT, GOBP_POSITIVE_REGULATION_OF_GENE_EXPRESSION, GOBP_REGULATION_OF_PLASMINOGEN_ACTIVATION, GOBP_POSITIVE_REGULATION_OF_PLASMINOGEN_ACTIVATION, GOBP_PROTEIN_PROCESSING, GOBP_REGULATION_OF_PROTEOLYSIS, GOBP_BONE_MINERALIZATION, GOBP_ZYMOGEN_ACTIVATION, GOBP_PLASMINOGEN_ACTIVATION, GOBP_POSITIVE_REGULATI…
HBB	Pyruvate	HBB__Pyruvate	-0.693913	0.000169351	0.0101805	1	1.41415	0.0243994	-1.57647	0.00728911		Glycolysis / Gluconeogenesis	Energy metabolism		HALLMARK_HEME_METABOLISM	LIU_OVARIAN_CANCER_TUMORS_AND_XENOGRAFTS_XDGS_DN, VECCHI_GASTRIC_CANCER_ADVANCED_VS_EARLY_DN, TONKS_TARGETS_OF_RUNX1_RUNX1T1_FUSION_MONOCYTE_DN, TONKS_TARGETS_OF_RUNX1_RUNX1T1_FUSION_SUSTAINED_IN_MONOCYTE_DN, WAMUNYOKOLI_OVARIAN_CANCER_LMP_DN, WAMUNYOKOLI_OVARIAN_CANCER_GRADES_1_2_DN, HAHTOLA_SEZARY_SYNDROM_UP, GNATENKO_PLATELET_SIGNATURE, GUO_HEX_TARGETS_DN, CHEN_LVAD_SUPPORT_OF_FAILING_HEART_DN…	GOBP_RESPONSE_TO_REACTIVE_OXYGEN_SPECIES, GOBP_CELL_ACTIVATION, GOBP_CIRCULATORY_SYSTEM_PROCESS, GOBP_RENAL_SYSTEM_PROCESS, GOBP_VASCULAR_PROCESS_IN_CIRCULATORY_SYSTEM, GOBP_RESPONSE_TO_OXIDATIVE_STRESS, GOBP_CELL_ADHESION, GOBP_HEMOSTASIS, GOBP_REGULATION_OF_BLOOD_PRESSURE, GOBP_RESPONSE_TO_WOUNDING, GOBP_RESPONSE_TO_TOXIC_SUBSTANCE, GOBP_RESPONSE_TO_INORGANIC_SUBSTANCE, GOBP_REGULATION_OF_CELL_…
KATNAL2	Pyruvate	KATNAL2__Pyruvate	-0.693913	0.000169351	0.0101805	1	1.57069	0.0182445	-1.57647	0.00728911		Glycolysis / Gluconeogenesis	Energy metabolism			ACEVEDO_LIVER_CANCER_WITH_H3K27ME3_DN, MIKKELSEN_ES_ICP_WITH_H3K4ME3, MIKKELSEN_NPC_ICP_WITH_H3K4ME3, CARRILLOREIXACH_HEPATOBLASTOMA_VS_NORMAL_DN, GOBERT_OLIGODENDROCYTE_DIFFERENTIATION_DN, DODD_NASOPHARYNGEAL_CARCINOMA_UP, MARSON_BOUND_BY_E2F4_UNSTIMULATED, WP_VEGFAVEGFR2_SIGNALING_PATHWAY	GOBP_MICROTUBULE_CYTOSKELETON_ORGANIZATION, GOBP_CYTOSKELETON_ORGANIZATION, GOBP_MICROTUBULE_BASED_PROCESS, GOBP_CYTOPLASMIC_MICROTUBULE_ORGANIZATION, GOBP_MICROTUBULE_SEVERING, GOBP_SUPRAMOLECULAR_FIBER_ORGANIZATION, GOCC_SPINDLE_POLE, GOCC_SPINDLE, GOCC_MICROTUBULE, GOCC_MICROTUBULE_CYTOSKELETON, GOCC_SUPRAMOLECULAR_COMPLEX, GOCC_SUPRAMOLECULAR_POLYMER, GOCC_POLYMERIC_CYTOSKELETAL_FIBER, GOMF_M…
KNG1	LysoPC(16:1)	KNG1__LysoPC(16:1)	0.693913	0.000169351	0.0101805	1	-0.986004	0.0165664	-1.88413	0.000702979		Glycerophospholipid metabolism	Lipid metabolism			ZHOU_INFLAMMATORY_RESPONSE_LIVE_DN, MULLIGHAN_MLL_SIGNATURE_1_UP, ABBUD_LIF_SIGNALING_1_UP, TSENG_IRS1_TARGETS_DN, IWANAGA_CARCINOGENESIS_BY_KRAS_PTEN_UP, YAUCH_HEDGEHOG_SIGNALING_PARACRINE_UP, VANASSE_BCL2_TARGETS_UP, BIOCARTA_LAIR_PATHWAY, PID_INTEGRIN2_PATHWAY, NABA_ECM_REGULATORS, NABA_MATRISOME_ASSOCIATED, NABA_MATRISOME, REACTOME_HEMOSTASIS, REACTOME_INTRINSIC_PATHWAY_OF_FIBRIN_CLOT_FORMATI…	GOBP_CIRCULATORY_SYSTEM_PROCESS, GOBP_VASCULAR_PROCESS_IN_CIRCULATORY_SYSTEM, GOBP_PROTEOLYSIS, GOBP_APOPTOTIC_PROCESS, GOBP_DEFENSE_RESPONSE, GOBP_INFLAMMATORY_RESPONSE, GOBP_CELL_ADHESION, GOBP_NEGATIVE_REGULATION_OF_CELL_ADHESION, GOBP_POSITIVE_REGULATION_OF_CYTOSOLIC_CALCIUM_ION_CONCENTRATION, GOBP_HEMOSTASIS, GOBP_RESPONSE_TO_WOUNDING, GOBP_NEGATIVE_REGULATION_OF_PEPTIDASE_ACTIVITY, GOBP_REG…
LDHB	Methionine Lactamide	LDHB__Methionine Lactamide	-0.693913	0.000169351	0.0101805	1	1.27644	0.0188806	-1.29453	0.0332221	Metabolism > Amino acid metabolism > Glyoxylate metabolism	Cysteine and methionine metabolism, from msms fragmentation	Amino acids	Bioenergetics	HALLMARK_OXIDATIVE_PHOSPHORYLATION, HALLMARK_P53_PATHWAY	SOGA_COLORECTAL_CANCER_MYC_UP, IBRAHIM_NRF1_UP, KORKOLA_EMBRYONAL_CARCINOMA_UP, KORKOLA_YOLK_SAC_TUMOR_UP, KORKOLA_SEMINOMA_UP, OUELLET_CULTURED_OVARIAN_CANCER_INVASIVE_VS_LMP_UP, ROVERSI_GLIOMA_LOH_REGIONS, NEBEN_AML_WITH_FLT3_OR_NRAS_DN, KIM_MYC_AMPLIFICATION_TARGETS_UP, YANG_BREAST_CANCER_ESR1_DN, MUNSHI_MULTIPLE_MYELOMA_UP, MODY_HIPPOCAMPUS_POSTNATAL, SMID_BREAST_CANCER_RELAPSE_IN_BRAIN_UP, S…	GOBP_ORGANIC_ACID_METABOLIC_PROCESS, GOBP_LACTATE_METABOLIC_PROCESS, GOBP_PYRUVATE_METABOLIC_PROCESS, GOBP_ORGANOPHOSPHATE_METABOLIC_PROCESS, GOBP_NAD_METABOLIC_PROCESS, GOBP_MONOCARBOXYLIC_ACID_METABOLIC_PROCESS, GOBP_SMALL_MOLECULE_METABOLIC_PROCESS, GOBP_NUCLEOBASE_CONTAINING_SMALL_MOLECULE_METABOLIC_PROCESS, GOBP_PYRIDINE_CONTAINING_COMPOUND_METABOLIC_PROCESS, GOBP_ORGANIC_HYDROXY_COMPOUND_ME…
KRAS	LysoPC(16:1)	KRAS__LysoPC(16:1)	-0.693043	0.000173921	0.0103531	1	1.17133	0.0472339	-1.88413	0.000702979		Glycerophospholipid metabolism	Lipid metabolism			HOUNKPE_HOUSEKEEPING_GENES, KORKOLA_EMBRYONAL_CARCINOMA_UP, ODONNELL_TFRC_TARGETS_UP, TAKADA_GASTRIC_CANCER_COPY_NUMBER_UP, MYLLYKANGAS_AMPLIFICATION_HOT_SPOT_2, YANAGIHARA_ESX1_TARGETS, DING_LUNG_CANCER_MUTATED_SIGNIFICANTLY, SWEET_KRAS_TARGETS_DN, HU_GENOTOXIN_ACTION_DIRECT_VS_INDIRECT_4HR, LIN_MELANOMA_COPY_NUMBER_UP, BRUECKNER_TARGETS_OF_MIRLET7A3_UP, GRESHOCK_CANCER_COPY_NUMBER_UP, BOYLAN_MU…	GOBP_MAPK_CASCADE, GOBP_MORPHOGENESIS_OF_A_BRANCHING_STRUCTURE, GOBP_TISSUE_HOMEOSTASIS, GOBP_REGULATION_OF_PROTEIN_PHOSPHORYLATION, GOBP_MORPHOGENESIS_OF_AN_EPITHELIUM, GOBP_APOPTOTIC_PROCESS, GOBP_CYTOSKELETON_ORGANIZATION, GOBP_SMALL_GTPASE_MEDIATED_SIGNAL_TRANSDUCTION, GOBP_RAS_PROTEIN_SIGNAL_TRANSDUCTION, GOBP_CELL_CELL_SIGNALING, GOBP_CENTRAL_NERVOUS_SYSTEM_DEVELOPMENT, GOBP_MUSCLE_ORGAN_DE…
RAB13	Hypoxanthine	RAB13__Hypoxanthine	0.693043	0.000173921	0.0103531	1	1.30894	0.042809	1.33673	0.0320753		Purine metabolism	Purine and pyrimidine metabolism/nucleotide metabolism			TONKS_TARGETS_OF_RUNX1_RUNX1T1_FUSION_MONOCYTE_UP, DITTMER_PTHLH_TARGETS_UP, WOOD_EBV_EBNA1_TARGETS_DN, FRIDMAN_SENESCENCE_UP, TARTE_PLASMA_CELL_VS_PLASMABLAST_UP, ALCALAY_AML_BY_NPM1_LOCALIZATION_UP, BASSO_HAIRY_CELL_LEUKEMIA_UP, LEE_INTRATHYMIC_T_PROGENITOR, MEISSNER_ES_ICP_WITH_H3K4ME3, MEISSNER_NPC_ICP_WITH_H3K4ME3, MEISSNER_BRAIN_ICP_WITH_H3K4ME3, MILI_PSEUDOPODIA, MILI_PSEUDOPODIA_CHEMOTAXI…	GOBP_REPRODUCTION, GOBP_AMEBOIDAL_TYPE_CELL_MIGRATION, GOBP_EPITHELIAL_CELL_DEVELOPMENT, GOBP_DEVELOPMENTAL_PROCESS_INVOLVED_IN_REPRODUCTION, GOBP_EXOCYTOSIS, GOBP_VESICLE_DOCKING_INVOLVED_IN_EXOCYTOSIS, GOBP_CYTOSKELETON_ORGANIZATION, GOBP_CELL_CELL_JUNCTION_ASSEMBLY, GOBP_SEX_DIFFERENTIATION, GOBP_RESPONSE_TO_ENDOGENOUS_STIMULUS, GOBP_RESPONSE_TO_HORMONE, GOBP_TISSUE_DEVELOPMENT, GOBP_PROTEIN_K…
RAP2B	Pyruvate	RAP2B__Pyruvate	-0.693043	0.000173921	0.0103531	1	2.21744	0.00416514	-1.57647	0.00728911		Glycolysis / Gluconeogenesis	Energy metabolism		HALLMARK_P53_PATHWAY	BERTUCCI_MEDULLARY_VS_DUCTAL_BREAST_CANCER_UP, RASHI_RESPONSE_TO_IONIZING_RADIATION_5, YANG_BREAST_CANCER_ESR1_DN, LEE_CALORIE_RESTRICTION_NEOCORTEX_DN, BRUINS_UVC_RESPONSE_MIDDLE, QUINTENS_EMBRYONIC_BRAIN_RESPONSE_TO_IR, MACAEVA_PBMC_RESPONSE_TO_IR, FISCHER_DIRECT_P53_TARGETS_META_ANALYSIS, REACTOME_INNATE_IMMUNE_SYSTEM, REACTOME_NEUTROPHIL_DEGRANULATION, FULCHER_INFLAMMATORY_RESPONSE_LECTIN_VS_…	GOBP_CELL_ACTIVATION, GOBP_ENDOTHELIAL_CELL_DEVELOPMENT, GOBP_REGULATION_OF_PROTEIN_PHOSPHORYLATION, GOBP_EPITHELIAL_CELL_DEVELOPMENT, GOBP_ENDOTHELIUM_DEVELOPMENT, GOBP_CELL_ADHESION, GOBP_SMALL_GTPASE_MEDIATED_SIGNAL_TRANSDUCTION, GOBP_RAS_PROTEIN_SIGNAL_TRANSDUCTION, GOBP_HEMOSTASIS, GOBP_RESPONSE_TO_WOUNDING, GOBP_TISSUE_DEVELOPMENT, GOBP_POSITIVE_REGULATION_OF_PHOSPHORUS_METABOLIC_PROCESS, G…
APOA4	Hypoxanthine	APOA4__Hypoxanthine	-0.692174	0.000178598	0.0104277	1	-1.07018	0.00805654	1.33673	0.0320753		Purine metabolism	Purine and pyrimidine metabolism/nucleotide metabolism		HALLMARK_COMPLEMENT	YORDY_RECIPROCAL_REGULATION_BY_ETS1_AND_SP100_DN, FUJIWARA_PARK2_HEPATOCYTE_PROLIFERATION_UP, FUJIWARA_PARK2_IN_LIVER_CANCER_UP, MIKKELSEN_MEF_ICP_WITH_H3K27ME3, BRUINS_UVC_RESPONSE_VIA_TP53_GROUP_A, REACTOME_PLASMA_LIPOPROTEIN_ASSEMBLY_REMODELING_AND_CLEARANCE, REACTOME_METABOLISM_OF_VITAMINS_AND_COFACTORS, REACTOME_VISUAL_PHOTOTRANSDUCTION, REACTOME_TRANSPORT_OF_SMALL_MOLECULES, REACTOME_METABO…	GOBP_RESPONSE_TO_REACTIVE_OXYGEN_SPECIES, GOBP_RESPONSE_TO_OXYGEN_RADICAL, GOBP_INNATE_IMMUNE_RESPONSE_IN_MUCOSA, GOBP_ORGAN_OR_TISSUE_SPECIFIC_IMMUNE_RESPONSE, GOBP_ALCOHOL_METABOLIC_PROCESS, GOBP_ORGANIC_ACID_METABOLIC_PROCESS, GOBP_LIPID_METABOLIC_PROCESS, GOBP_FATTY_ACID_METABOLIC_PROCESS, GOBP_FATTY_ACID_BIOSYNTHETIC_PROCESS, GOBP_NEUTRAL_LIPID_METABOLIC_PROCESS, GOBP_TRIGLYCERIDE_METABOLIC_…
FTH1	SM (d36:3) [M+H]+	FTH1__SM (d36:3) [M+H]+	-0.692174	0.000178598	0.0104277	1	-1.29801	0.00420049	1.43929	0.0036291	Metabolism > Metals and cofactors > Iron homeostasis					IBRAHIM_NRF1_UP, IBRAHIM_NRF2_UP, BLANCO_MELO_MERS_COV_INFECTION_MCR5_CELLS_DN, WATANABE_RECTAL_CANCER_RADIOTHERAPY_RESPONSIVE_UP, NAM_FXYD5_TARGETS_DN, GAZDA_DIAMOND_BLACKFAN_ANEMIA_PROGENITOR_UP, ODONNELL_TFRC_TARGETS_UP, GRAHAM_NORMAL_QUIESCENT_VS_NORMAL_DIVIDING_UP, LASTOWSKA_NEUROBLASTOMA_COPY_NUMBER_DN, CAVARD_LIVER_CANCER_MALIGNANT_VS_BENIGN, WANG_HCP_PROSTATE_CANCER, COLIN_PILOCYTIC_ASTRO…	GOBP_TRANSITION_METAL_ION_TRANSPORT, GOBP_ION_TRANSPORT, GOBP_CATION_TRANSPORT, GOBP_IRON_ION_TRANSPORT, GOBP_CELLULAR_ION_HOMEOSTASIS, GOBP_CELLULAR_METAL_ION_HOMEOSTASIS, GOBP_CELLULAR_IRON_ION_HOMEOSTASIS, GOBP_IMMUNE_RESPONSE, GOBP_NEGATIVE_REGULATION_OF_CELL_POPULATION_PROLIFERATION, GOBP_CELLULAR_HOMEOSTASIS, GOBP_METAL_ION_TRANSPORT, GOBP_REGULATION_OF_CELL_POPULATION_PROLIFERATION, GOBP_H…
IGHM	Pimelic Acid	IGHM__Pimelic Acid	0.692174	0.000178598	0.0104277	1	-0.53186	0.0317603	-1.36275	0.0180254		Biotin metabolism	Cofactor, vitamin and antioxidant metabolism			LIU_OVARIAN_CANCER_TUMORS_AND_XENOGRAFTS_XDGS_DN, SENGUPTA_NASOPHARYNGEAL_CARCINOMA_WITH_LMP1_DN, BORCZUK_MALIGNANT_MESOTHELIOMA_DN, JAEGER_METASTASIS_UP, HOEBEKE_LYMPHOID_STEM_CELL_UP, MCBRYAN_PUBERTAL_BREAST_3_4WK_DN, CHESLER_BRAIN_QTL_CIS, CHESLER_BRAIN_HIGHEST_GENETIC_VARIANCE, KAYO_AGING_MUSCLE_UP, EHRLICH_ICF_SYNDROM_UP, LEE_CALORIE_RESTRICTION_MUSCLE_DN, COATES_MACROPHAGE_M1_VS_M2_DN, OUYA…	GOBP_CELL_ACTIVATION, GOBP_ADAPTIVE_IMMUNE_RESPONSE, GOBP_IMMUNE_EFFECTOR_PROCESS, GOBP_ACTIVATION_OF_IMMUNE_RESPONSE, GOBP_LEUKOCYTE_MEDIATED_IMMUNITY, GOBP_LYMPHOCYTE_MEDIATED_IMMUNITY, GOBP_HUMORAL_IMMUNE_RESPONSE_MEDIATED_BY_CIRCULATING_IMMUNOGLOBULIN, GOBP_ADAPTIVE_IMMUNE_RESPONSE_BASED_ON_SOMATIC_RECOMBINATION_OF_IMMUNE_RECEPTORS_BUILT_FROM_IMMUNOGLOBULIN_SUPERFAMILY_DOMAINS, GOBP_REGULATIO…
IGHM	PC(42:6)	IGHM__PC(42:6)	0.692174	0.000178598	0.0104277	1	-0.53186	0.0317603	-1.42137	0.00230979		Glycerophospholipid metabolism	Lipid metabolism			LIU_OVARIAN_CANCER_TUMORS_AND_XENOGRAFTS_XDGS_DN, SENGUPTA_NASOPHARYNGEAL_CARCINOMA_WITH_LMP1_DN, BORCZUK_MALIGNANT_MESOTHELIOMA_DN, JAEGER_METASTASIS_UP, HOEBEKE_LYMPHOID_STEM_CELL_UP, MCBRYAN_PUBERTAL_BREAST_3_4WK_DN, CHESLER_BRAIN_QTL_CIS, CHESLER_BRAIN_HIGHEST_GENETIC_VARIANCE, KAYO_AGING_MUSCLE_UP, EHRLICH_ICF_SYNDROM_UP, LEE_CALORIE_RESTRICTION_MUSCLE_DN, COATES_MACROPHAGE_M1_VS_M2_DN, OUYA…	GOBP_CELL_ACTIVATION, GOBP_ADAPTIVE_IMMUNE_RESPONSE, GOBP_IMMUNE_EFFECTOR_PROCESS, GOBP_ACTIVATION_OF_IMMUNE_RESPONSE, GOBP_LEUKOCYTE_MEDIATED_IMMUNITY, GOBP_LYMPHOCYTE_MEDIATED_IMMUNITY, GOBP_HUMORAL_IMMUNE_RESPONSE_MEDIATED_BY_CIRCULATING_IMMUNOGLOBULIN, GOBP_ADAPTIVE_IMMUNE_RESPONSE_BASED_ON_SOMATIC_RECOMBINATION_OF_IMMUNE_RECEPTORS_BUILT_FROM_IMMUNOGLOBULIN_SUPERFAMILY_DOMAINS, GOBP_REGULATIO…
PNP	LysoPC(16:1)	PNP__LysoPC(16:1)	-0.692174	0.000178598	0.0104277	1	1.8144	0.011129	-1.88413	0.000702979		Glycerophospholipid metabolism	Lipid metabolism		HALLMARK_DNA_REPAIR, HALLMARK_INTERFERON_GAMMA_RESPONSE, HALLMARK_MTORC1_SIGNALING, HALLMARK_IL2_STAT5_SIGNALING	GLASS_IGF2BP1_CLIP_TARGETS_KNOCKDOWN_DN, BLANCO_MELO_BRONCHIAL_EPITHELIAL_CELLS_INFLUENZA_A_DEL_NS1_INFECTION_UP, BUFFA_HYPOXIA_METAGENE, HAHTOLA_SEZARY_SYNDROM_UP, KIM_MYC_AMPLIFICATION_TARGETS_UP, CAFFAREL_RESPONSE_TO_THC_DN, CAFFAREL_RESPONSE_TO_THC_24HR_5_UP, RICKMAN_TUMOR_DIFFERENTIATED_WELL_VS_POORLY_DN, SUNG_METASTASIS_STROMA_DN, SMITH_TERT_TARGETS_DN, LEE_CALORIE_RESTRICTION_MUSCLE_UP, SE…	GOBP_ALLANTOIN_METABOLIC_PROCESS, GOBP_CELL_ACTIVATION, GOBP_CYTOKINE_PRODUCTION, GOBP_POSITIVE_REGULATION_OF_CYTOKINE_PRODUCTION, GOBP_IMMUNE_SYSTEM_DEVELOPMENT, GOBP_LEUKOCYTE_DIFFERENTIATION, GOBP_REGULATION_OF_IMMUNE_SYSTEM_PROCESS, GOBP_POSITIVE_REGULATION_OF_IMMUNE_SYSTEM_PROCESS, GOBP_PURINE_NUCLEOSIDE_CATABOLIC_PROCESS, GOBP_PURINE_RIBONUCLEOSIDE_SALVAGE, GOBP_PURINE_NUCLEOTIDE_CATABOLIC_…
PROS1	Pyruvate	PROS1__Pyruvate	0.692174	0.000178598	0.0104277	1	-0.834026	0.03325	-1.57647	0.00728911		Glycolysis / Gluconeogenesis	Energy metabolism		HALLMARK_XENOBIOTIC_METABOLISM, HALLMARK_COAGULATION	LIU_OVARIAN_CANCER_TUMORS_AND_XENOGRAFTS_XDGS_DN, BLANCO_MELO_COVID19_BRONCHIAL_EPITHELIAL_CELLS_SARS_COV_2_INFECTION_DN, SENGUPTA_NASOPHARYNGEAL_CARCINOMA_WITH_LMP1_DN, PEPPER_CHRONIC_LYMPHOCYTIC_LEUKEMIA_DN, GRAHAM_CML_DIVIDING_VS_NORMAL_DIVIDING_UP, WAMUNYOKOLI_OVARIAN_CANCER_LMP_DN, CHIARADONNA_NEOPLASTIC_TRANSFORMATION_KRAS_CDC25_DN, MOHANKUMAR_HOXA1_TARGETS_DN, ROSS_AML_OF_FAB_M7_TYPE, GOLD…	GOBP_PROTEOLYSIS, GOBP_HEMOSTASIS, GOBP_RESPONSE_TO_WOUNDING, GOBP_NEGATIVE_REGULATION_OF_PEPTIDASE_ACTIVITY, GOBP_REGULATION_OF_PROTEOLYSIS, GOBP_REGULATION_OF_RESPONSE_TO_EXTERNAL_STIMULUS, GOBP_NEGATIVE_REGULATION_OF_RESPONSE_TO_EXTERNAL_STIMULUS, GOBP_WOUND_HEALING, GOBP_FIBRINOLYSIS, GOBP_NEGATIVE_REGULATION_OF_CATALYTIC_ACTIVITY, GOBP_NEGATIVE_REGULATION_OF_MOLECULAR_FUNCTION, GOBP_NEGATIVE…		neutrophil
KATNAL2	115.027@1.04_ANPNEG	KATNAL2__115.027@1.04_ANPNEG	-0.691304	0.000183385	0.0106392	1	1.57069	0.0182445	-1.37415	0.0223961						ACEVEDO_LIVER_CANCER_WITH_H3K27ME3_DN, MIKKELSEN_ES_ICP_WITH_H3K4ME3, MIKKELSEN_NPC_ICP_WITH_H3K4ME3, CARRILLOREIXACH_HEPATOBLASTOMA_VS_NORMAL_DN, GOBERT_OLIGODENDROCYTE_DIFFERENTIATION_DN, DODD_NASOPHARYNGEAL_CARCINOMA_UP, MARSON_BOUND_BY_E2F4_UNSTIMULATED, WP_VEGFAVEGFR2_SIGNALING_PATHWAY	GOBP_MICROTUBULE_CYTOSKELETON_ORGANIZATION, GOBP_CYTOSKELETON_ORGANIZATION, GOBP_MICROTUBULE_BASED_PROCESS, GOBP_CYTOPLASMIC_MICROTUBULE_ORGANIZATION, GOBP_MICROTUBULE_SEVERING, GOBP_SUPRAMOLECULAR_FIBER_ORGANIZATION, GOCC_SPINDLE_POLE, GOCC_SPINDLE, GOCC_MICROTUBULE, GOCC_MICROTUBULE_CYTOSKELETON, GOCC_SUPRAMOLECULAR_COMPLEX, GOCC_SUPRAMOLECULAR_POLYMER, GOCC_POLYMERIC_CYTOSKELETAL_FIBER, GOMF_M…
SLC4A1	Inosine	SLC4A1__Inosine	0.691304	0.000183385	0.0106392	1	2.33672	0.00140661	2.16016	0.000244573		Purine metabolism	Purine and pyrimidine metabolism/nucleotide metabolism		HALLMARK_HEME_METABOLISM	LIANG_HEMATOPOIESIS_STEM_CELL_NUMBER_LARGE_VS_TINY_DN, GUO_HEX_TARGETS_DN, LEE_AGING_CEREBELLUM_DN, MIKKELSEN_MEF_LCP_WITH_H3K27ME3, KYNG_WERNER_SYNDROM_AND_NORMAL_AGING_UP, YAO_TEMPORAL_RESPONSE_TO_PROGESTERONE_CLUSTER_2, MARTENS_TRETINOIN_RESPONSE_UP, REACTOME_ERYTHROCYTES_TAKE_UP_CARBON_DIOXIDE_AND_RELEASE_OXYGEN, REACTOME_ERYTHROCYTES_TAKE_UP_OXYGEN_AND_RELEASE_CARBON_DIOXIDE, REACTOME_TRANSP…	GOBP_MYELOID_CELL_HOMEOSTASIS, GOBP_IMMUNE_SYSTEM_DEVELOPMENT, GOBP_RENAL_SYSTEM_PROCESS, GOBP_CARBOHYDRATE_METABOLIC_PROCESS, GOBP_ORGANIC_ACID_METABOLIC_PROCESS, GOBP_PYRUVATE_METABOLIC_PROCESS, GOBP_GENERATION_OF_PRECURSOR_METABOLITES_AND_ENERGY, GOBP_REGULATION_OF_CARBOHYDRATE_METABOLIC_PROCESS, GOBP_REGULATION_OF_GLYCOLYTIC_PROCESS, GOBP_REGULATION_OF_NUCLEOTIDE_METABOLIC_PROCESS, GOBP_ION_T…
CA2	115.027@1.04_ANPNEG	CA2__115.027@1.04_ANPNEG	-0.690435	0.000188283	0.0108889	1	2.23797	0.00509755	-1.37415	0.0223961					HALLMARK_ESTROGEN_RESPONSE_LATE, HALLMARK_COMPLEMENT, HALLMARK_XENOBIOTIC_METABOLISM, HALLMARK_FATTY_ACID_METABOLISM, HALLMARK_UV_RESPONSE_UP, HALLMARK_HEME_METABOLISM, HALLMARK_IL2_STAT5_SIGNALING, HALLMARK_KRAS_SIGNALING_UP	LIU_OVARIAN_CANCER_TUMORS_AND_XENOGRAFTS_XDGS_DN, GAZDA_DIAMOND_BLACKFAN_ANEMIA_MYELOID_UP, TURASHVILI_BREAST_LOBULAR_CARCINOMA_VS_DUCTAL_NORMAL_DN, TURASHVILI_BREAST_LOBULAR_CARCINOMA_VS_LOBULAR_NORMAL_UP, VECCHI_GASTRIC_CANCER_ADVANCED_VS_EARLY_DN, TONKS_TARGETS_OF_RUNX1_RUNX1T1_FUSION_HSC_UP, LEE_NEURAL_CREST_STEM_CELL_DN, ELVIDGE_HYPOXIA_DN, HAHTOLA_MYCOSIS_FUNGOIDES_UP, WANG_BARRETTS_ESOPHAG…	GOBP_MORPHOGENESIS_OF_AN_EPITHELIUM, GOBP_ONE_CARBON_METABOLIC_PROCESS, GOBP_ION_TRANSPORT, GOBP_ANION_TRANSPORT, GOBP_CHLORIDE_TRANSPORT, GOBP_OLIGOPEPTIDE_TRANSPORT, GOBP_CELLULAR_ION_HOMEOSTASIS, GOBP_REGULATION_OF_PH, GOBP_G_PROTEIN_COUPLED_RECEPTOR_SIGNALING_PATHWAY, GOBP_CELL_CELL_SIGNALING, GOBP_RESPONSE_TO_ENDOGENOUS_STIMULUS, GOBP_RESPONSE_TO_HORMONE, GOBP_TISSUE_DEVELOPMENT, GOBP_GAS_TR…
MDH1	Methionine Lactamide	MDH1__Methionine Lactamide	-0.689565	0.000193295	0.0111434	1	1.43231	0.0100398	-1.29453	0.0332221		Cysteine and methionine metabolism, from msms fragmentation	Amino acids	Bioenergetics	HALLMARK_FATTY_ACID_METABOLISM, HALLMARK_OXIDATIVE_PHOSPHORYLATION, HALLMARK_GLYCOLYSIS	CHOI_ATL_CHRONIC_VS_ACUTE_DN, HU_ANGIOGENESIS_DN, RICKMAN_TUMOR_DIFFERENTIATED_WELL_VS_POORLY_UP, KENNY_CTNNB1_TARGETS_DN, MODY_HIPPOCAMPUS_POSTNATAL, IVANOVA_HEMATOPOIESIS_INTERMEDIATE_PROGENITOR, DURCHDEWALD_SKIN_CARCINOGENESIS_UP, GAVIN_FOXP3_TARGETS_CLUSTER_T7, ALONSO_METASTASIS_UP, CHAUHAN_RESPONSE_TO_METHOXYESTRADIOL_DN, FONTAINE_FOLLICULAR_THYROID_ADENOMA_DN, VERHAAK_GLIOBLASTOMA_NEURAL, B…	GOBP_ORGANIC_ACID_METABOLIC_PROCESS, GOBP_GENERATION_OF_PRECURSOR_METABOLITES_AND_ENERGY, GOBP_TRICARBOXYLIC_ACID_CYCLE, GOBP_OXALOACETATE_METABOLIC_PROCESS, GOBP_MALATE_METABOLIC_PROCESS, GOBP_NADH_METABOLIC_PROCESS, GOBP_NADP_METABOLIC_PROCESS, GOBP_AEROBIC_RESPIRATION, GOBP_ENERGY_DERIVATION_BY_OXIDATION_OF_ORGANIC_COMPOUNDS, GOBP_ORGANOPHOSPHATE_METABOLIC_PROCESS, GOBP_DICARBOXYLIC_ACID_METAB…
FN1	PC(40:7)	FN1__PC(40:7)	0.688696	0.000198423	0.0113674	1	-2.38402	9.82e-05	-1.48344	0.00417738		Glycerophospholipid metabolism	Lipid metabolism		HALLMARK_COMPLEMENT, HALLMARK_EPITHELIAL_MESENCHYMAL_TRANSITION, HALLMARK_COAGULATION	LIU_OVARIAN_CANCER_TUMORS_AND_XENOGRAFTS_XDGS_DN, FOROUTAN_TGFB_EMT_UP, FOROUTAN_PRODRANK_TGFB_EMT_UP, FOROUTAN_INTEGRATED_TGFB_EMT_UP, IBRAHIM_NRF1_DOWN, SAMOLS_TARGETS_OF_KHSV_MIRNAS_DN, DEURIG_T_CELL_PROLYMPHOCYTIC_LEUKEMIA_UP, JAEGER_METASTASIS_UP, RODRIGUES_THYROID_CARCINOMA_DN, VETTER_TARGETS_OF_PRKCA_AND_ETS1_UP, BEGUM_TARGETS_OF_PAX3_FOXO1_FUSION_AND_PAX3, TSUNODA_CISPLATIN_RESISTANCE_DN,…	GOBP_MAPK_CASCADE, GOBP_CELL_MORPHOGENESIS, GOBP_CELL_MORPHOGENESIS_INVOLVED_IN_DIFFERENTIATION, GOBP_AMEBOIDAL_TYPE_CELL_MIGRATION, GOBP_FORMATION_OF_PRIMARY_GERM_LAYER, GOBP_ENDODERM_FORMATION, GOBP_CELL_ACTIVATION, GOBP_CYTOKINE_PRODUCTION, GOBP_NEGATIVE_REGULATION_OF_CYTOKINE_PRODUCTION, GOBP_REGULATION_OF_PROTEIN_PHOSPHORYLATION, GOBP_VASCULATURE_DEVELOPMENT, GOBP_MYELOID_LEUKOCYTE_ACTIVATIO…
RALA	LPA(18:1)[M-H]-	RALA__LPA(18:1)[M-H]-	-0.688696	0.000198423	0.0113674	1	0.810731	0.0423378	-1.26733	0.0335673		Fatty acid metabolism	Lipid metabolism		HALLMARK_DNA_REPAIR	FOROUTAN_TGFB_EMT_UP, FOROUTAN_PRODRANK_TGFB_EMT_UP, HOUNKPE_HOUSEKEEPING_GENES, CHANDRAN_METASTASIS_TOP50_UP, GARGALOVIC_RESPONSE_TO_OXIDIZED_PHOSPHOLIPIDS_RED_DN, CHOI_ATL_STAGE_PREDICTOR, SCHLOSSER_SERUM_RESPONSE_AUGMENTED_BY_MYC, ASTON_MAJOR_DEPRESSIVE_DISORDER_DN, MAHAJAN_RESPONSE_TO_IL1A_DN, MCCLUNG_CREB1_TARGETS_UP, RIZKI_TUMOR_INVASIVENESS_3D_DN, CHANDRAN_METASTASIS_UP, VANOEVELEN_MYOGENE…	GOBP_MITOCHONDRIAL_FISSION, GOBP_NEURAL_TUBE_FORMATION, GOBP_MORPHOGENESIS_OF_AN_EPITHELIUM, GOBP_EXOCYTOSIS, GOBP_ENDOCYTOSIS, GOBP_RECEPTOR_MEDIATED_ENDOCYTOSIS, GOBP_MITOCHONDRION_ORGANIZATION, GOBP_CYTOSKELETON_ORGANIZATION, GOBP_CELL_CYCLE, GOBP_ENZYME_LINKED_RECEPTOR_PROTEIN_SIGNALING_PATHWAY, GOBP_TRANSMEMBRANE_RECEPTOR_PROTEIN_TYROSINE_KINASE_SIGNALING_PATHWAY, GOBP_SMALL_GTPASE_MEDIATED_…
FTH1	LysoPC(20:5)	FTH1__LysoPC(20:5)	0.687826	0.000203669	0.0115592	1	-1.29801	0.00420049	-1.24856	0.0145526	Metabolism > Metals and cofactors > Iron homeostasis	Glycerophospholipid metabolism	Lipid metabolism			IBRAHIM_NRF1_UP, IBRAHIM_NRF2_UP, BLANCO_MELO_MERS_COV_INFECTION_MCR5_CELLS_DN, WATANABE_RECTAL_CANCER_RADIOTHERAPY_RESPONSIVE_UP, NAM_FXYD5_TARGETS_DN, GAZDA_DIAMOND_BLACKFAN_ANEMIA_PROGENITOR_UP, ODONNELL_TFRC_TARGETS_UP, GRAHAM_NORMAL_QUIESCENT_VS_NORMAL_DIVIDING_UP, LASTOWSKA_NEUROBLASTOMA_COPY_NUMBER_DN, CAVARD_LIVER_CANCER_MALIGNANT_VS_BENIGN, WANG_HCP_PROSTATE_CANCER, COLIN_PILOCYTIC_ASTRO…	GOBP_TRANSITION_METAL_ION_TRANSPORT, GOBP_ION_TRANSPORT, GOBP_CATION_TRANSPORT, GOBP_IRON_ION_TRANSPORT, GOBP_CELLULAR_ION_HOMEOSTASIS, GOBP_CELLULAR_METAL_ION_HOMEOSTASIS, GOBP_CELLULAR_IRON_ION_HOMEOSTASIS, GOBP_IMMUNE_RESPONSE, GOBP_NEGATIVE_REGULATION_OF_CELL_POPULATION_PROLIFERATION, GOBP_CELLULAR_HOMEOSTASIS, GOBP_METAL_ION_TRANSPORT, GOBP_REGULATION_OF_CELL_POPULATION_PROLIFERATION, GOBP_H…
LDHB	LysoPC(16:1)	LDHB__LysoPC(16:1)	-0.687826	0.000203669	0.0115592	1	1.27644	0.0188806	-1.88413	0.000702979	Metabolism > Amino acid metabolism > Glyoxylate metabolism	Glycerophospholipid metabolism	Lipid metabolism	Bioenergetics	HALLMARK_OXIDATIVE_PHOSPHORYLATION, HALLMARK_P53_PATHWAY	SOGA_COLORECTAL_CANCER_MYC_UP, IBRAHIM_NRF1_UP, KORKOLA_EMBRYONAL_CARCINOMA_UP, KORKOLA_YOLK_SAC_TUMOR_UP, KORKOLA_SEMINOMA_UP, OUELLET_CULTURED_OVARIAN_CANCER_INVASIVE_VS_LMP_UP, ROVERSI_GLIOMA_LOH_REGIONS, NEBEN_AML_WITH_FLT3_OR_NRAS_DN, KIM_MYC_AMPLIFICATION_TARGETS_UP, YANG_BREAST_CANCER_ESR1_DN, MUNSHI_MULTIPLE_MYELOMA_UP, MODY_HIPPOCAMPUS_POSTNATAL, SMID_BREAST_CANCER_RELAPSE_IN_BRAIN_UP, S…	GOBP_ORGANIC_ACID_METABOLIC_PROCESS, GOBP_LACTATE_METABOLIC_PROCESS, GOBP_PYRUVATE_METABOLIC_PROCESS, GOBP_ORGANOPHOSPHATE_METABOLIC_PROCESS, GOBP_NAD_METABOLIC_PROCESS, GOBP_MONOCARBOXYLIC_ACID_METABOLIC_PROCESS, GOBP_SMALL_MOLECULE_METABOLIC_PROCESS, GOBP_NUCLEOBASE_CONTAINING_SMALL_MOLECULE_METABOLIC_PROCESS, GOBP_PYRIDINE_CONTAINING_COMPOUND_METABOLIC_PROCESS, GOBP_ORGANIC_HYDROXY_COMPOUND_ME…
MIF	Hypoxanthine	MIF__Hypoxanthine	0.687826	0.000203669	0.0115592	1	1.29261	0.0394468	1.33673	0.0320753		Purine metabolism	Purine and pyrimidine metabolism/nucleotide metabolism		HALLMARK_HYPOXIA, HALLMARK_FATTY_ACID_METABOLISM, HALLMARK_GLYCOLYSIS	BUFFA_HYPOXIA_METAGENE, HWANG_PROSTATE_CANCER_MARKERS, HUMMERICH_SKIN_CANCER_PROGRESSION_UP, MARCHINI_TRABECTEDIN_RESISTANCE_UP, MOREIRA_RESPONSE_TO_TSA_UP, SANSOM_APC_MYC_TARGETS, IWANAGA_CARCINOGENESIS_BY_KRAS_PTEN_UP, GRYDER_PAX3FOXO1_ENHANCERS_IN_TADS, GRYDER_PAX3FOXO1_TOP_ENHANCERS, GRYDER_PAX3FOXO1_ENHANCERS_KO_DOWN, REACTOME_HEMOSTASIS, REACTOME_CYTOKINE_SIGNALING_IN_IMMUNE_SYSTEM, REACTOM…	GOBP_MAPK_CASCADE, GOBP_CELL_ACTIVATION, GOBP_LEUKOCYTE_HOMEOSTASIS, GOBP_B_CELL_HOMEOSTASIS, GOBP_B_CELL_APOPTOTIC_PROCESS, GOBP_CYTOKINE_PRODUCTION, GOBP_POSITIVE_REGULATION_OF_CYTOKINE_PRODUCTION, GOBP_REGULATION_OF_PROTEIN_PHOSPHORYLATION, GOBP_RESPONSE_TO_MOLECULE_OF_BACTERIAL_ORIGIN, GOBP_IMMUNE_EFFECTOR_PROCESS, GOBP_LYMPHOCYTE_HOMEOSTASIS, GOBP_MYELOID_LEUKOCYTE_ACTIVATION, GOBP_CYTOKINE_…
A2M	Hypoxanthine	A2M__Hypoxanthine	-0.686087	0.000214525	0.0117731	1	-0.691826	0.0182445	1.33673	0.0320753		Purine metabolism	Purine and pyrimidine metabolism/nucleotide metabolism		HALLMARK_IL6_JAK_STAT3_SIGNALING, HALLMARK_COAGULATION	LIU_OVARIAN_CANCER_TUMORS_AND_XENOGRAFTS_XDGS_DN, KORKOLA_TERATOMA_UP, HERNANDEZ_ABERRANT_MITOSIS_BY_DOCETACEL_2NM_DN, HERNANDEZ_MITOTIC_ARREST_BY_DOCETAXEL_2_DN, COLIN_PILOCYTIC_ASTROCYTOMA_VS_GLIOBLASTOMA_DN, CERVERA_SDHB_TARGETS_2, CHESLER_BRAIN_D6MIT150_QTL_CIS, SMITH_TERT_TARGETS_DN, LENAOUR_DENDRITIC_CELL_MATURATION_UP, KANG_IMMORTALIZED_BY_TERT_DN, ZHAN_MULTIPLE_MYELOMA_DN, JOSEPH_RESPONSE…	GOBP_REPRODUCTION, GOBP_LUTEINIZATION, GOBP_COMPLEMENT_ACTIVATION_LECTIN_PATHWAY, GOBP_IMMUNE_EFFECTOR_PROCESS, GOBP_ACTIVATION_OF_IMMUNE_RESPONSE, GOBP_INFLAMMATORY_RESPONSE_TO_ANTIGENIC_STIMULUS, GOBP_ACUTE_INFLAMMATORY_RESPONSE_TO_ANTIGENIC_STIMULUS, GOBP_ACUTE_INFLAMMATORY_RESPONSE, GOBP_REGULATION_OF_IMMUNE_SYSTEM_PROCESS, GOBP_NEGATIVE_REGULATION_OF_IMMUNE_SYSTEM_PROCESS, GOBP_POSITIVE_REGU…
CNP	2-Arachidonoylglycerol	CNP__2-Arachidonoylglycerol	0.686087	0.000214525	0.0117731	1	2.11069	0.000478	1.33593	0.0189124		Glycerolipids, Monoacylglycerols	Lipid metabolism		HALLMARK_INTERFERON_ALPHA_RESPONSE, HALLMARK_UV_RESPONSE_UP	BLANCO_MELO_BETA_INTERFERON_TREATED_BRONCHIAL_EPITHELIAL_CELLS_UP, BLANCO_MELO_BRONCHIAL_EPITHELIAL_CELLS_INFLUENZA_A_DEL_NS1_INFECTION_UP, TONG_INTERACT_WITH_PTTG1, LEE_TARGETS_OF_PTCH1_AND_SUFU_DN, ASTON_MAJOR_DEPRESSIVE_DISORDER_DN, KAYO_AGING_MUSCLE_UP, LEE_AGING_CEREBELLUM_DN, LEIN_OLIGODENDROCYTE_MARKERS, FIRESTEIN_PROLIFERATION, GAUSSMANN_MLL_AF4_FUSION_TARGETS_F_UP, BLALOCK_ALZHEIMERS_DIS…	GOBP_MICROTUBULE_CYTOSKELETON_ORGANIZATION, GOBP_CELL_MORPHOGENESIS, GOBP_CELL_MORPHOGENESIS_INVOLVED_IN_DIFFERENTIATION, GOBP_RESPONSE_TO_MOLECULE_OF_BACTERIAL_ORIGIN, GOBP_MITOCHONDRIAL_TRANSPORT, GOBP_MITOCHONDRION_ORGANIZATION, GOBP_MITOCHONDRIAL_MEMBRANE_ORGANIZATION, GOBP_CYTOSKELETON_ORGANIZATION, GOBP_MICROTUBULE_BASED_PROCESS, GOBP_CELL_CELL_SIGNALING, GOBP_CENTRAL_NERVOUS_SYSTEM_DEVELOP…
ECM1	LysoPC(20:0)	ECM1__LysoPC(20:0)	0.686087	0.000214525	0.0117731	1	-1.96236	0.00211527	-1.48412	0.0034426		Glycerophospholipid metabolism	Lipid metabolism		HALLMARK_EPITHELIAL_MESENCHYMAL_TRANSITION, HALLMARK_IL2_STAT5_SIGNALING	LIU_OVARIAN_CANCER_TUMORS_AND_XENOGRAFTS_XDGS_DN, BLANCO_MELO_BETA_INTERFERON_TREATED_BRONCHIAL_EPITHELIAL_CELLS_DN, BLANCO_MELO_BRONCHIAL_EPITHELIAL_CELLS_INFLUENZA_A_INFECTION_DN, DAVICIONI_TARGETS_OF_PAX_FOXO1_FUSIONS_UP, TONKS_TARGETS_OF_RUNX1_RUNX1T1_FUSION_HSC_UP, TONKS_TARGETS_OF_RUNX1_RUNX1T1_FUSION_ERYTHROCYTE_UP, TONKS_TARGETS_OF_RUNX1_RUNX1T1_FUSION_SUSTAINDED_IN_ERYTHROCYTE_UP, DITTME…	GOBP_SKELETAL_SYSTEM_DEVELOPMENT, GOBP_OSSIFICATION, GOBP_ENDOTHELIAL_CELL_PROLIFERATION, GOBP_POSITIVE_REGULATION_OF_ENDOTHELIAL_CELL_PROLIFERATION, GOBP_VASCULATURE_DEVELOPMENT, GOBP_CHONDROCYTE_DIFFERENTIATION, GOBP_CHONDROCYTE_DEVELOPMENT, GOBP_REGULATION_OF_IMMUNE_SYSTEM_PROCESS, GOBP_REGULATION_OF_LEUKOCYTE_MIGRATION, GOBP_PROTEOLYSIS, GOBP_DEFENSE_RESPONSE, GOBP_INFLAMMATORY_RESPONSE, GOBP…
EPB41	Pyruvate	EPB41__Pyruvate	-0.686087	0.000214525	0.0117731	1	2.45793	0.0121084	-1.57647	0.00728911		Glycolysis / Gluconeogenesis	Energy metabolism		HALLMARK_MITOTIC_SPINDLE, HALLMARK_HEME_METABOLISM	BERTUCCI_MEDULLARY_VS_DUCTAL_BREAST_CANCER_UP, DEURIG_T_CELL_PROLYMPHOCYTIC_LEUKEMIA_UP, BOGNI_TREATMENT_RELATED_MYELOID_LEUKEMIA_UP, ZHOU_INFLAMMATORY_RESPONSE_FIMA_DN, LASTOWSKA_NEUROBLASTOMA_COPY_NUMBER_DN, PEREZ_TP53_TARGETS, PEREZ_TP63_TARGETS, PEREZ_TP53_AND_TP63_TARGETS, RASHI_RESPONSE_TO_IONIZING_RADIATION_5, WEI_MIR34A_TARGETS, RICKMAN_TUMOR_DIFFERENTIATED_WELL_VS_POORLY_UP, SU_PANCREAS,…	GOBP_CELL_MORPHOGENESIS, GOBP_ION_TRANSPORT, GOBP_CATION_TRANSPORT, GOBP_CALCIUM_ION_TRANSPORT, GOBP_CYTOSKELETON_ORGANIZATION, GOBP_CELL_CYCLE, GOBP_DIGESTION, GOBP_REGULATION_OF_CELL_SHAPE, GOBP_REGULATION_OF_METAL_ION_TRANSPORT, GOBP_DIGESTIVE_SYSTEM_PROCESS, GOBP_REGULATION_OF_ANATOMICAL_STRUCTURE_MORPHOGENESIS, GOBP_REGULATION_OF_CELL_MORPHOGENESIS, GOBP_METAL_ION_TRANSPORT, GOBP_ACTIN_FILAM…
GNG11	Dihydroorotic Acid	GNG11__Dihydroorotic Acid	-0.686087	0.000214525	0.0117731	1	1.4348	0.0273998	-1.41742	0.01267		Pyrimidine metabolism	Purine and pyrimidine metabolism/nucleotide metabolism		HALLMARK_KRAS_SIGNALING_UP	LIU_OVARIAN_CANCER_TUMORS_AND_XENOGRAFTS_XDGS_DN, FOROUTAN_TGFB_EMT_UP, FOROUTAN_PRODRANK_TGFB_EMT_UP, CHARAFE_BREAST_CANCER_BASAL_VS_MESENCHYMAL_DN, BEGUM_TARGETS_OF_PAX3_FOXO1_FUSION_UP, PEREZ_TP53_TARGETS, NIKOLSKY_BREAST_CANCER_7Q21_Q22_AMPLICON, DORSEY_GAB2_TARGETS, ZHAN_MULTIPLE_MYELOMA_HP_UP, SMID_BREAST_CANCER_NORMAL_LIKE_UP, MIKKELSEN_ES_ICP_WITH_H3K4ME3, YAO_TEMPORAL_RESPONSE_TO_PROGEST…	GOBP_G_PROTEIN_COUPLED_RECEPTOR_SIGNALING_PATHWAY, GOCC_CYTOPLASMIC_SIDE_OF_PLASMA_MEMBRANE, GOCC_EXTRINSIC_COMPONENT_OF_PLASMA_MEMBRANE, GOCC_EXTRINSIC_COMPONENT_OF_MEMBRANE, GOCC_EXTRINSIC_COMPONENT_OF_CYTOPLASMIC_SIDE_OF_PLASMA_MEMBRANE, GOCC_SIDE_OF_MEMBRANE, GOCC_CYTOPLASMIC_SIDE_OF_MEMBRANE, GOCC_MEMBRANE_PROTEIN_COMPLEX, GOCC_PLASMA_MEMBRANE_PROTEIN_COMPLEX, GOCC_CATALYTIC_COMPLEX, GOCC_GT…
IGLV7-46	Hypoxanthine	IGLV7-46__Hypoxanthine	-0.686087	0.000214525	0.0117731	1	-3.22556	0.000173	1.33673	0.0320753		Purine metabolism	Purine and pyrimidine metabolism/nucleotide metabolism				GOBP_ADAPTIVE_IMMUNE_RESPONSE, GOBP_IMMUNOGLOBULIN_PRODUCTION, GOBP_PRODUCTION_OF_MOLECULAR_MEDIATOR_OF_IMMUNE_RESPONSE, GOBP_IMMUNE_RESPONSE, GOCC_IMMUNOGLOBULIN_COMPLEX
KNG1	Dihydroorotic Acid	KNG1__Dihydroorotic Acid	0.686087	0.000214525	0.0117731	1	-0.986004	0.0165664	-1.41742	0.01267		Pyrimidine metabolism	Purine and pyrimidine metabolism/nucleotide metabolism			ZHOU_INFLAMMATORY_RESPONSE_LIVE_DN, MULLIGHAN_MLL_SIGNATURE_1_UP, ABBUD_LIF_SIGNALING_1_UP, TSENG_IRS1_TARGETS_DN, IWANAGA_CARCINOGENESIS_BY_KRAS_PTEN_UP, YAUCH_HEDGEHOG_SIGNALING_PARACRINE_UP, VANASSE_BCL2_TARGETS_UP, BIOCARTA_LAIR_PATHWAY, PID_INTEGRIN2_PATHWAY, NABA_ECM_REGULATORS, NABA_MATRISOME_ASSOCIATED, NABA_MATRISOME, REACTOME_HEMOSTASIS, REACTOME_INTRINSIC_PATHWAY_OF_FIBRIN_CLOT_FORMATI…	GOBP_CIRCULATORY_SYSTEM_PROCESS, GOBP_VASCULAR_PROCESS_IN_CIRCULATORY_SYSTEM, GOBP_PROTEOLYSIS, GOBP_APOPTOTIC_PROCESS, GOBP_DEFENSE_RESPONSE, GOBP_INFLAMMATORY_RESPONSE, GOBP_CELL_ADHESION, GOBP_NEGATIVE_REGULATION_OF_CELL_ADHESION, GOBP_POSITIVE_REGULATION_OF_CYTOSOLIC_CALCIUM_ION_CONCENTRATION, GOBP_HEMOSTASIS, GOBP_RESPONSE_TO_WOUNDING, GOBP_NEGATIVE_REGULATION_OF_PEPTIDASE_ACTIVITY, GOBP_REG…
MIF	LPA(18:1)[M-H]-	MIF__LPA(18:1)[M-H]-	-0.686087	0.000214525	0.0117731	1	1.29261	0.0394468	-1.26733	0.0335673		Fatty acid metabolism	Lipid metabolism		HALLMARK_HYPOXIA, HALLMARK_FATTY_ACID_METABOLISM, HALLMARK_GLYCOLYSIS	BUFFA_HYPOXIA_METAGENE, HWANG_PROSTATE_CANCER_MARKERS, HUMMERICH_SKIN_CANCER_PROGRESSION_UP, MARCHINI_TRABECTEDIN_RESISTANCE_UP, MOREIRA_RESPONSE_TO_TSA_UP, SANSOM_APC_MYC_TARGETS, IWANAGA_CARCINOGENESIS_BY_KRAS_PTEN_UP, GRYDER_PAX3FOXO1_ENHANCERS_IN_TADS, GRYDER_PAX3FOXO1_TOP_ENHANCERS, GRYDER_PAX3FOXO1_ENHANCERS_KO_DOWN, REACTOME_HEMOSTASIS, REACTOME_CYTOKINE_SIGNALING_IN_IMMUNE_SYSTEM, REACTOM…	GOBP_MAPK_CASCADE, GOBP_CELL_ACTIVATION, GOBP_LEUKOCYTE_HOMEOSTASIS, GOBP_B_CELL_HOMEOSTASIS, GOBP_B_CELL_APOPTOTIC_PROCESS, GOBP_CYTOKINE_PRODUCTION, GOBP_POSITIVE_REGULATION_OF_CYTOKINE_PRODUCTION, GOBP_REGULATION_OF_PROTEIN_PHOSPHORYLATION, GOBP_RESPONSE_TO_MOLECULE_OF_BACTERIAL_ORIGIN, GOBP_IMMUNE_EFFECTOR_PROCESS, GOBP_LYMPHOCYTE_HOMEOSTASIS, GOBP_MYELOID_LEUKOCYTE_ACTIVATION, GOBP_CYTOKINE_…
PNP	Pyruvate	PNP__Pyruvate	-0.686087	0.000214525	0.0117731	1	1.8144	0.011129	-1.57647	0.00728911		Glycolysis / Gluconeogenesis	Energy metabolism		HALLMARK_DNA_REPAIR, HALLMARK_INTERFERON_GAMMA_RESPONSE, HALLMARK_MTORC1_SIGNALING, HALLMARK_IL2_STAT5_SIGNALING	GLASS_IGF2BP1_CLIP_TARGETS_KNOCKDOWN_DN, BLANCO_MELO_BRONCHIAL_EPITHELIAL_CELLS_INFLUENZA_A_DEL_NS1_INFECTION_UP, BUFFA_HYPOXIA_METAGENE, HAHTOLA_SEZARY_SYNDROM_UP, KIM_MYC_AMPLIFICATION_TARGETS_UP, CAFFAREL_RESPONSE_TO_THC_DN, CAFFAREL_RESPONSE_TO_THC_24HR_5_UP, RICKMAN_TUMOR_DIFFERENTIATED_WELL_VS_POORLY_DN, SUNG_METASTASIS_STROMA_DN, SMITH_TERT_TARGETS_DN, LEE_CALORIE_RESTRICTION_MUSCLE_UP, SE…	GOBP_ALLANTOIN_METABOLIC_PROCESS, GOBP_CELL_ACTIVATION, GOBP_CYTOKINE_PRODUCTION, GOBP_POSITIVE_REGULATION_OF_CYTOKINE_PRODUCTION, GOBP_IMMUNE_SYSTEM_DEVELOPMENT, GOBP_LEUKOCYTE_DIFFERENTIATION, GOBP_REGULATION_OF_IMMUNE_SYSTEM_PROCESS, GOBP_POSITIVE_REGULATION_OF_IMMUNE_SYSTEM_PROCESS, GOBP_PURINE_NUCLEOSIDE_CATABOLIC_PROCESS, GOBP_PURINE_RIBONUCLEOSIDE_SALVAGE, GOBP_PURINE_NUCLEOTIDE_CATABOLIC_…
RAP2A	Dihydroorotic Acid	RAP2A__Dihydroorotic Acid	-0.686957	0.000209036	0.0117731	1	1.7269	0.0171193	-1.41742	0.01267		Pyrimidine metabolism	Purine and pyrimidine metabolism/nucleotide metabolism			CORONEL_RFX7_DIRECT_TARGETS_UP, MULLIGHAN_NPM1_MUTATED_SIGNATURE_1_UP, PROVENZANI_METASTASIS_UP, XU_RESPONSE_TO_TRETINOIN_DN, VERHAAK_AML_WITH_NPM1_MUTATED_DN, LU_AGING_BRAIN_DN, KYNG_DNA_DAMAGE_BY_4NQO_OR_UV, KYNG_DNA_DAMAGE_DN, RIZKI_TUMOR_INVASIVENESS_3D_DN, SMID_BREAST_CANCER_BASAL_UP, VALK_AML_CLUSTER_3, BOYAULT_LIVER_CANCER_SUBCLASS_G12_UP, SYED_ESTRADIOL_RESPONSE, CAIRO_HEPATOBLASTOMA_UP, …	GOBP_MAPK_CASCADE, GOBP_CELL_MORPHOGENESIS, GOBP_CELL_MORPHOGENESIS_INVOLVED_IN_DIFFERENTIATION, GOBP_MORPHOGENESIS_OF_A_POLARIZED_EPITHELIUM, GOBP_REGULATION_OF_PROTEIN_PHOSPHORYLATION, GOBP_MORPHOGENESIS_OF_AN_EPITHELIUM, GOBP_CYTOSKELETON_ORGANIZATION, GOBP_ESTABLISHMENT_OR_MAINTENANCE_OF_CELL_POLARITY, GOBP_JNK_CASCADE, GOBP_SMALL_GTPASE_MEDIATED_SIGNAL_TRANSDUCTION, GOBP_RAS_PROTEIN_SIGNAL_T…
SELENBP1	Inosine	SELENBP1__Inosine	0.686957	0.000209036	0.0117731	1	1.86255	0.000844	2.16016	0.000244573		Purine metabolism	Purine and pyrimidine metabolism/nucleotide metabolism		HALLMARK_HYPOXIA, HALLMARK_HEME_METABOLISM	BLANCO_MELO_HUMAN_PARAINFLUENZA_VIRUS_3_INFECTION_A594_CELLS_DN, CORRE_MULTIPLE_MYELOMA_DN, HAHTOLA_SEZARY_SYNDROM_UP, LUCAS_HNF4A_TARGETS_UP, HWANG_PROSTATE_CANCER_MARKERS, RADMACHER_AML_PROGNOSIS, WEIGEL_OXIDATIVE_STRESS_BY_HNE_AND_TBH, CROMER_TUMORIGENESIS_DN, SEKI_INFLAMMATORY_RESPONSE_LPS_DN, CHIANG_LIVER_CANCER_SUBCLASS_CTNNB1_UP, BRUINS_UVC_RESPONSE_VIA_TP53_GROUP_A, PLASARI_TGFB1_SIGNALIN…	GOBP_ESTABLISHMENT_OF_PROTEIN_LOCALIZATION, GOCC_FIBRILLAR_CENTER, GOCC_NUCLEOLUS, GOMF_SELENIUM_BINDING, GOMF_OXIDOREDUCTASE_ACTIVITY, GOMF_OXIDOREDUCTASE_ACTIVITY_ACTING_ON_A_SULFUR_GROUP_OF_DONORS, GOMF_OXIDOREDUCTASE_ACTIVITY_ACTING_ON_A_SULFUR_GROUP_OF_DONORS_OXYGEN_AS_ACCEPTOR, HP_CONSTITUTIONAL_SYMPTOM, HP_ABNORMAL_ORAL_PHYSIOLOGY, HP_HALITOSIS
AK1	Inosine	AK1__Inosine	0.685217	0.00022014	0.0119379	1	2.29838	0.000212	2.16016	0.000244573		Purine metabolism	Purine and pyrimidine metabolism/nucleotide metabolism		HALLMARK_DNA_REPAIR, HALLMARK_MYOGENESIS, HALLMARK_P53_PATHWAY	VECCHI_GASTRIC_CANCER_ADVANCED_VS_EARLY_DN, ODONNELL_TFRC_TARGETS_UP, ODONNELL_TARGETS_OF_MYC_AND_TFRC_UP, LINDGREN_BLADDER_CANCER_CLUSTER_2A_DN, PEREZ_TP53_TARGETS, TARTE_PLASMA_CELL_VS_PLASMABLAST_UP, BRUNO_HEMATOPOIESIS, SIMBULAN_PARP1_TARGETS_UP, RIZKI_TUMOR_INVASIVENESS_3D_DN, SHEDDEN_LUNG_CANCER_GOOD_SURVIVAL_A4, KUROKAWA_LIVER_CANCER_EARLY_RECURRENCE_UP, MIKKELSEN_ES_ICP_WITH_H3K4ME3, MIKK…	GOBP_ADP_BIOSYNTHETIC_PROCESS, GOBP_NUCLEOSIDE_MONOPHOSPHATE_METABOLIC_PROCESS, GOBP_PURINE_NUCLEOSIDE_MONOPHOSPHATE_METABOLIC_PROCESS, GOBP_NUCLEOSIDE_DIPHOSPHATE_METABOLIC_PROCESS, GOBP_NUCLEOSIDE_DIPHOSPHATE_BIOSYNTHETIC_PROCESS, GOBP_PURINE_NUCLEOSIDE_DIPHOSPHATE_BIOSYNTHETIC_PROCESS, GOBP_NUCLEOSIDE_TRIPHOSPHATE_METABOLIC_PROCESS, GOBP_NUCLEOSIDE_TRIPHOSPHATE_BIOSYNTHETIC_PROCESS, GOBP_RIBON…
FGB	Hypoxanthine	FGB__Hypoxanthine	-0.685217	0.00022014	0.0119379	1	-1.35189	0.000478	1.33673	0.0320753		Purine metabolism	Purine and pyrimidine metabolism/nucleotide metabolism			LIU_OVARIAN_CANCER_TUMORS_AND_XENOGRAFTS_XDGS_UP, BLANCO_MELO_COVID19_SARS_COV_2_LOW_MOI_INFECTION_A594_ACE2_EXPRESSING_CELLS_UP, BLANCO_MELO_COVID19_SARS_COV_2_INFECTION_A594_ACE2_EXPRESSING_CELLS_RUXOLITINIB_DN, BARIS_THYROID_CANCER_DN, CAVARD_LIVER_CANCER_MALIGNANT_VS_BENIGN, SHEN_SMARCA2_TARGETS_DN, JI_METASTASIS_REPRESSED_BY_STK11, BHATI_G2M_ARREST_BY_2METHOXYESTRADIOL_DN, BRUECKNER_TARGETS_…	GOBP_MAPK_CASCADE, GOBP_CELL_MORPHOGENESIS, GOBP_CELL_MORPHOGENESIS_INVOLVED_IN_DIFFERENTIATION, GOBP_CELL_ACTIVATION, GOBP_ADAPTIVE_IMMUNE_RESPONSE, GOBP_POSITIVE_REGULATION_OF_PEPTIDE_SECRETION, GOBP_CIRCULATORY_SYSTEM_PROCESS, GOBP_VASCULAR_PROCESS_IN_CIRCULATORY_SYSTEM, GOBP_PROTEOLYSIS, GOBP_EXOCYTOSIS, GOBP_APOPTOTIC_PROCESS, GOBP_DEFENSE_RESPONSE, GOBP_IMMUNE_RESPONSE, GOBP_HUMORAL_IMMUNE_…
FTH1	SM (d36:1) [M+H]+	FTH1__SM (d36:1) [M+H]+	-0.685217	0.00022014	0.0119379	1	-1.29801	0.00420049	1.66223	0.00200152	Metabolism > Metals and cofactors > Iron homeostasis					IBRAHIM_NRF1_UP, IBRAHIM_NRF2_UP, BLANCO_MELO_MERS_COV_INFECTION_MCR5_CELLS_DN, WATANABE_RECTAL_CANCER_RADIOTHERAPY_RESPONSIVE_UP, NAM_FXYD5_TARGETS_DN, GAZDA_DIAMOND_BLACKFAN_ANEMIA_PROGENITOR_UP, ODONNELL_TFRC_TARGETS_UP, GRAHAM_NORMAL_QUIESCENT_VS_NORMAL_DIVIDING_UP, LASTOWSKA_NEUROBLASTOMA_COPY_NUMBER_DN, CAVARD_LIVER_CANCER_MALIGNANT_VS_BENIGN, WANG_HCP_PROSTATE_CANCER, COLIN_PILOCYTIC_ASTRO…	GOBP_TRANSITION_METAL_ION_TRANSPORT, GOBP_ION_TRANSPORT, GOBP_CATION_TRANSPORT, GOBP_IRON_ION_TRANSPORT, GOBP_CELLULAR_ION_HOMEOSTASIS, GOBP_CELLULAR_METAL_ION_HOMEOSTASIS, GOBP_CELLULAR_IRON_ION_HOMEOSTASIS, GOBP_IMMUNE_RESPONSE, GOBP_NEGATIVE_REGULATION_OF_CELL_POPULATION_PROLIFERATION, GOBP_CELLULAR_HOMEOSTASIS, GOBP_METAL_ION_TRANSPORT, GOBP_REGULATION_OF_CELL_POPULATION_PROLIFERATION, GOBP_H…
MIF	LysoPC(16:1)	MIF__LysoPC(16:1)	-0.685217	0.00022014	0.0119379	1	1.29261	0.0394468	-1.88413	0.000702979		Glycerophospholipid metabolism	Lipid metabolism		HALLMARK_HYPOXIA, HALLMARK_FATTY_ACID_METABOLISM, HALLMARK_GLYCOLYSIS	BUFFA_HYPOXIA_METAGENE, HWANG_PROSTATE_CANCER_MARKERS, HUMMERICH_SKIN_CANCER_PROGRESSION_UP, MARCHINI_TRABECTEDIN_RESISTANCE_UP, MOREIRA_RESPONSE_TO_TSA_UP, SANSOM_APC_MYC_TARGETS, IWANAGA_CARCINOGENESIS_BY_KRAS_PTEN_UP, GRYDER_PAX3FOXO1_ENHANCERS_IN_TADS, GRYDER_PAX3FOXO1_TOP_ENHANCERS, GRYDER_PAX3FOXO1_ENHANCERS_KO_DOWN, REACTOME_HEMOSTASIS, REACTOME_CYTOKINE_SIGNALING_IN_IMMUNE_SYSTEM, REACTOM…	GOBP_MAPK_CASCADE, GOBP_CELL_ACTIVATION, GOBP_LEUKOCYTE_HOMEOSTASIS, GOBP_B_CELL_HOMEOSTASIS, GOBP_B_CELL_APOPTOTIC_PROCESS, GOBP_CYTOKINE_PRODUCTION, GOBP_POSITIVE_REGULATION_OF_CYTOKINE_PRODUCTION, GOBP_REGULATION_OF_PROTEIN_PHOSPHORYLATION, GOBP_RESPONSE_TO_MOLECULE_OF_BACTERIAL_ORIGIN, GOBP_IMMUNE_EFFECTOR_PROCESS, GOBP_LYMPHOCYTE_HOMEOSTASIS, GOBP_MYELOID_LEUKOCYTE_ACTIVATION, GOBP_CYTOKINE_…
F13B	Taurine	F13B__Taurine	-0.684348	0.000225882	0.012177	1	-1.20134	0.00770633	1.30909	0.0165759		Taurine and hypotaurine metabolism	Amino acids		HALLMARK_COAGULATION	MEBARKI_HCC_PROGENITOR_FZD8CRD_DN, NABA_ECM_REGULATORS, NABA_MATRISOME_ASSOCIATED, NABA_MATRISOME, REACTOME_HEMOSTASIS, REACTOME_COMMON_PATHWAY_OF_FIBRIN_CLOT_FORMATION, REACTOME_FORMATION_OF_FIBRIN_CLOT_CLOTTING_CASCADE, ACEVEDO_LIVER_CANCER_UP, ACEVEDO_LIVER_TUMOR_VS_NORMAL_ADJACENT_TISSUE_UP, RAO_BOUND_BY_SALL4_ISOFORM_B, GRANDVAUX_IRF3_TARGETS_UP, HSIAO_LIVER_SPECIFIC_GENES, BOCHKIS_FOXA2_TAR…	GOBP_HEMOSTASIS, GOBP_RESPONSE_TO_WOUNDING, GOBP_PEPTIDE_CROSS_LINKING, GOBP_WOUND_HEALING, GOBP_REGULATION_OF_BODY_FLUID_LEVELS, GOBP_PROTEIN_MATURATION, GOBP_PROTEIN_ACTIVATION_CASCADE, GOCC_CATALYTIC_COMPLEX, GOCC_TRANSFERASE_COMPLEX, HP_ABNORMALITY_OF_REPRODUCTIVE_SYSTEM_PHYSIOLOGY, HP_MENORRHAGIA, HP_ABNORMALITY_OF_THE_MENSTRUAL_CYCLE, HP_ABNORMALITY_OF_THE_GINGIVA, HP_GINGIVAL_BLEEDING, HP_…	liver
GSTO1	Pyruvate	GSTO1__Pyruvate	-0.684348	0.000225882	0.012177	1	1.79325	0.0047391	-1.57647	0.00728911		Glycolysis / Gluconeogenesis	Energy metabolism	Antioxidant	HALLMARK_XENOBIOTIC_METABOLISM, HALLMARK_IL2_STAT5_SIGNALING	HOUNKPE_HOUSEKEEPING_GENES, LINDGREN_BLADDER_CANCER_CLUSTER_1_UP, LINDGREN_BLADDER_CANCER_CLUSTER_3_DN, HUMMERICH_BENIGN_SKIN_TUMOR_UP, HUMMERICH_MALIGNANT_SKIN_TUMOR_UP, SMITH_TERT_TARGETS_DN, ZHAN_MULTIPLE_MYELOMA_CD1_AND_CD2_DN, MCCLUNG_DELTA_FOSB_TARGETS_2WK, NATSUME_RESPONSE_TO_INTERFERON_BETA_DN, BURTON_ADIPOGENESIS_2, BURTON_ADIPOGENESIS_PEAK_AT_8HR, ZHANG_GATA6_TARGETS_UP, HANN_RESISTANCE…	GOBP_SKELETAL_MUSCLE_CONTRACTION, GOBP_MUSCLE_SYSTEM_PROCESS, GOBP_CIRCULATORY_SYSTEM_PROCESS, GOBP_HEART_PROCESS, GOBP_CARBOHYDRATE_METABOLIC_PROCESS, GOBP_MONOSACCHARIDE_METABOLIC_PROCESS, GOBP_ORGANIC_ACID_METABOLIC_PROCESS, GOBP_PEPTIDE_METABOLIC_PROCESS, GOBP_CELLULAR_MODIFIED_AMINO_ACID_METABOLIC_PROCESS, GOBP_GLUTATHIONE_METABOLIC_PROCESS, GOBP_VITAMIN_METABOLIC_PROCESS, GOBP_WATER_SOLUBLE…
APOD	LysoPC(20:2)	APOD__LysoPC(20:2)	0.683478	0.000231754	0.0123839	1	-0.809133	0.0136045	-1.43069	0.00488215		Glycerophospholipid metabolism	Lipid metabolism		HALLMARK_MYOGENESIS, HALLMARK_KRAS_SIGNALING_UP	LIU_OVARIAN_CANCER_TUMORS_AND_XENOGRAFTS_XDGS_DN, BLANCO_MELO_BETA_INTERFERON_TREATED_BRONCHIAL_EPITHELIAL_CELLS_UP, TURASHVILI_BREAST_DUCTAL_CARCINOMA_VS_DUCTAL_NORMAL_DN, BORCZUK_MALIGNANT_MESOTHELIOMA_DN, DARWICHE_SKIN_TUMOR_PROMOTER_UP, DARWICHE_PAPILLOMA_RISK_LOW_DN, DARWICHE_PAPILLOMA_RISK_HIGH_DN, DARWICHE_SQUAMOUS_CELL_CARCINOMA_DN, AIYAR_COBRA1_TARGETS_UP, TERAMOTO_OPN_TARGETS_CLUSTER_6,…	GOBP_RESPONSE_TO_REACTIVE_OXYGEN_SPECIES, GOBP_CYTOKINE_PRODUCTION, GOBP_NEGATIVE_REGULATION_OF_CYTOKINE_PRODUCTION, GOBP_VASCULATURE_DEVELOPMENT, GOBP_REGULATION_OF_CELL_MATRIX_ADHESION, GOBP_NEGATIVE_REGULATION_OF_CELL_MATRIX_ADHESION, GOBP_PRODUCTION_OF_MOLECULAR_MEDIATOR_INVOLVED_IN_INFLAMMATORY_RESPONSE, GOBP_CYTOKINE_PRODUCTION_INVOLVED_IN_INFLAMMATORY_RESPONSE, GOBP_REGULATION_OF_IMMUNE_SY…		B cell, memory B cell
IGKV4-1	1-Methylguanine	IGKV4-1__1-Methylguanine	0.683478	0.000231754	0.0123839	1	-0.440809	0.0399862	-1.00037	0.0336862		Nucleotide methylation	Purine and pyrimidine metabolism/nucleotide metabolism			LIU_OVARIAN_CANCER_TUMORS_AND_XENOGRAFTS_XDGS_DN, YU_MYC_TARGETS_DN, SMID_BREAST_CANCER_RELAPSE_IN_BONE_DN, SMID_BREAST_CANCER_LUMINAL_B_DN, SMID_BREAST_CANCER_NORMAL_LIKE_UP, SHEDDEN_LUNG_CANCER_GOOD_SURVIVAL_A12, YAO_TEMPORAL_RESPONSE_TO_PROGESTERONE_CLUSTER_3, REACTOME_HEMOSTASIS, REACTOME_ADAPTIVE_IMMUNE_SYSTEM, REACTOME_COMPLEMENT_CASCADE, REACTOME_INITIAL_TRIGGERING_OF_COMPLEMENT, REACTOME_…	GOBP_ADAPTIVE_IMMUNE_RESPONSE, GOBP_IMMUNOGLOBULIN_PRODUCTION, GOBP_PRODUCTION_OF_MOLECULAR_MEDIATOR_OF_IMMUNE_RESPONSE, GOBP_IMMUNE_RESPONSE, GOCC_IMMUNOGLOBULIN_COMPLEX, GOCC_BLOOD_MICROPARTICLE, GOMF_ANTIGEN_BINDING
LDHB	Cholesterol [M-H2O+H]+	LDHB__Cholesterol [M-H2O+H]+	0.683478	0.000231754	0.0123839	1	1.27644	0.0188806	1.40213	0.0135717	Metabolism > Amino acid metabolism > Glyoxylate metabolism			Bioenergetics	HALLMARK_OXIDATIVE_PHOSPHORYLATION, HALLMARK_P53_PATHWAY	SOGA_COLORECTAL_CANCER_MYC_UP, IBRAHIM_NRF1_UP, KORKOLA_EMBRYONAL_CARCINOMA_UP, KORKOLA_YOLK_SAC_TUMOR_UP, KORKOLA_SEMINOMA_UP, OUELLET_CULTURED_OVARIAN_CANCER_INVASIVE_VS_LMP_UP, ROVERSI_GLIOMA_LOH_REGIONS, NEBEN_AML_WITH_FLT3_OR_NRAS_DN, KIM_MYC_AMPLIFICATION_TARGETS_UP, YANG_BREAST_CANCER_ESR1_DN, MUNSHI_MULTIPLE_MYELOMA_UP, MODY_HIPPOCAMPUS_POSTNATAL, SMID_BREAST_CANCER_RELAPSE_IN_BRAIN_UP, S…	GOBP_ORGANIC_ACID_METABOLIC_PROCESS, GOBP_LACTATE_METABOLIC_PROCESS, GOBP_PYRUVATE_METABOLIC_PROCESS, GOBP_ORGANOPHOSPHATE_METABOLIC_PROCESS, GOBP_NAD_METABOLIC_PROCESS, GOBP_MONOCARBOXYLIC_ACID_METABOLIC_PROCESS, GOBP_SMALL_MOLECULE_METABOLIC_PROCESS, GOBP_NUCLEOBASE_CONTAINING_SMALL_MOLECULE_METABOLIC_PROCESS, GOBP_PYRIDINE_CONTAINING_COMPOUND_METABOLIC_PROCESS, GOBP_ORGANIC_HYDROXY_COMPOUND_ME…
ABRACL	Xanthine	ABRACL__Xanthine	0.682609	0.000237758	0.0125217	1	1.20325	0.0399862	1.45293	0.0145526		Purine metabolism	Purine and pyrimidine metabolism/nucleotide metabolism			LANDIS_ERBB2_BREAST_PRENEOPLASTIC_UP, LANDIS_ERBB2_BREAST_TUMORS_324_UP, CAFFAREL_RESPONSE_TO_THC_24HR_5_UP, VANTVEER_BREAST_CANCER_ESR1_DN, MILI_PSEUDOPODIA_CHEMOTAXIS_UP, GRYDER_PAX3FOXO1_ENHANCERS_IN_TADS, GRYDER_PAX3FOXO1_ENHANCERS_KO_DOWN, DODD_NASOPHARYNGEAL_CARCINOMA_DN, WEI_MYCN_TARGETS_WITH_E_BOX, BENPORATH_NANOG_TARGETS, IVANOVA_HEMATOPOIESIS_EARLY_PROGENITOR, RODWELL_AGING_KIDNEY_UP, Y…	GOBP_ACTIN_FILAMENT_BASED_PROCESS, GOBP_REGULATION_OF_ACTIN_FILAMENT_BASED_PROCESS
APOD	LysoPC(18:1)	APOD__LysoPC(18:1)	0.682609	0.000237758	0.0125217	1	-0.809133	0.0136045	-1.67672	0.0036291		Glycerophospholipid metabolism	Lipid metabolism		HALLMARK_MYOGENESIS, HALLMARK_KRAS_SIGNALING_UP	LIU_OVARIAN_CANCER_TUMORS_AND_XENOGRAFTS_XDGS_DN, BLANCO_MELO_BETA_INTERFERON_TREATED_BRONCHIAL_EPITHELIAL_CELLS_UP, TURASHVILI_BREAST_DUCTAL_CARCINOMA_VS_DUCTAL_NORMAL_DN, BORCZUK_MALIGNANT_MESOTHELIOMA_DN, DARWICHE_SKIN_TUMOR_PROMOTER_UP, DARWICHE_PAPILLOMA_RISK_LOW_DN, DARWICHE_PAPILLOMA_RISK_HIGH_DN, DARWICHE_SQUAMOUS_CELL_CARCINOMA_DN, AIYAR_COBRA1_TARGETS_UP, TERAMOTO_OPN_TARGETS_CLUSTER_6,…	GOBP_RESPONSE_TO_REACTIVE_OXYGEN_SPECIES, GOBP_CYTOKINE_PRODUCTION, GOBP_NEGATIVE_REGULATION_OF_CYTOKINE_PRODUCTION, GOBP_VASCULATURE_DEVELOPMENT, GOBP_REGULATION_OF_CELL_MATRIX_ADHESION, GOBP_NEGATIVE_REGULATION_OF_CELL_MATRIX_ADHESION, GOBP_PRODUCTION_OF_MOLECULAR_MEDIATOR_INVOLVED_IN_INFLAMMATORY_RESPONSE, GOBP_CYTOKINE_PRODUCTION_INVOLVED_IN_INFLAMMATORY_RESPONSE, GOBP_REGULATION_OF_IMMUNE_SY…		B cell, memory B cell
HLA-C	Hypoxanthine	HLA-C__Hypoxanthine	0.682609	0.000237758	0.0125217	1	1.29407	0.0198905	1.33673	0.0320753		Purine metabolism	Purine and pyrimidine metabolism/nucleotide metabolism		HALLMARK_INTERFERON_ALPHA_RESPONSE	LIU_OVARIAN_CANCER_TUMORS_AND_XENOGRAFTS_XDGS_DN, BLANCO_MELO_BRONCHIAL_EPITHELIAL_CELLS_INFLUENZA_A_DEL_NS1_INFECTION_UP, CAVARD_LIVER_CANCER_MALIGNANT_VS_BENIGN, BENPORATH_EED_TARGETS, BENPORATH_ES_WITH_H3K27ME3, GNATENKO_PLATELET_SIGNATURE, WEIGEL_OXIDATIVE_STRESS_BY_TBH_AND_H2O2, CAMPS_COLON_CANCER_COPY_NUMBER_DN, SALVADOR_MARTIN_PEDIATRIC_TBD_ANTI_TNF_THERAPY_NONRESPONDER_PRE_TREATMENT_UP, S…	GOBP_ADAPTIVE_IMMUNE_RESPONSE, GOBP_ANTIGEN_PROCESSING_AND_PRESENTATION_OF_PEPTIDE_ANTIGEN_VIA_MHC_CLASS_I, GOBP_ANTIGEN_PROCESSING_AND_PRESENTATION_OF_ENDOGENOUS_PEPTIDE_ANTIGEN, GOBP_ANTIGEN_PROCESSING_AND_PRESENTATION_OF_ENDOGENOUS_PEPTIDE_ANTIGEN_VIA_MHC_CLASS_I_VIA_ER_PATHWAY, GOBP_DEFENSE_RESPONSE, GOBP_IMMUNE_RESPONSE, GOBP_ANTIGEN_PROCESSING_AND_PRESENTATION, GOBP_ANTIGEN_PROCESSING_AND_P…
RNH1	LysoPC(20:1)	RNH1__LysoPC(20:1)	-0.682609	0.000237758	0.0125217	1	1.38122	0.0195056	-1.57919	0.00246469		Glycerophospholipid metabolism	Lipid metabolism		HALLMARK_IL2_STAT5_SIGNALING	SCHLOSSER_SERUM_RESPONSE_AUGMENTED_BY_MYC, MARTORIATI_MDM4_TARGETS_NEUROEPITHELIUM_DN, JAZAG_TGFB1_SIGNALING_DN, ROSS_AML_WITH_MLL_FUSIONS, WEIGEL_OXIDATIVE_STRESS_BY_TBH_AND_H2O2, DELLA_RESPONSE_TO_TSA_AND_BUTYRATE, TOOKER_GEMCITABINE_RESISTANCE_UP, MEISSNER_NPC_HCP_WITH_H3_UNMETHYLATED, BRUINS_UVC_RESPONSE_VIA_TP53_GROUP_A, IVANOVSKA_MIR106B_TARGETS, LINSLEY_MIR16_TARGETS, VANLOO_SP3_TARGETS_DN…	GOBP_VASCULATURE_DEVELOPMENT, GOBP_RNA_CATABOLIC_PROCESS, GOBP_MRNA_CATABOLIC_PROCESS, GOBP_MACROMOLECULE_CATABOLIC_PROCESS, GOBP_NEGATIVE_REGULATION_OF_GENE_EXPRESSION, GOBP_MRNA_METABOLIC_PROCESS, GOBP_REGULATION_OF_ANATOMICAL_STRUCTURE_MORPHOGENESIS, GOBP_TUBE_MORPHOGENESIS, GOBP_TUBE_DEVELOPMENT, GOBP_NEGATIVE_REGULATION_OF_CATALYTIC_ACTIVITY, GOBP_NEGATIVE_REGULATION_OF_MOLECULAR_FUNCTION, G…
TALDO1	Inosine	TALDO1__Inosine	0.682609	0.000237758	0.0125217	1	1.16147	0.0137544	2.16016	0.000244573		Purine metabolism	Purine and pyrimidine metabolism/nucleotide metabolism		HALLMARK_ADIPOGENESIS, HALLMARK_GLYCOLYSIS, HALLMARK_SPERMATOGENESIS	IBRAHIM_NRF1_UP, IBRAHIM_NRF2_UP, ALCALA_APOPTOSIS, ZHAN_V2_LATE_DIFFERENTIATION_GENES, LEIN_OLIGODENDROCYTE_MARKERS, MELLMAN_TUT1_TARGETS_DN, REACTOME_CYTOKINE_SIGNALING_IN_IMMUNE_SYSTEM, REACTOME_INTEGRATION_OF_ENERGY_METABOLISM, REACTOME_INTERLEUKIN_12_FAMILY_SIGNALING, REACTOME_SIGNALING_BY_INTERLEUKINS, REACTOME_DISEASES_OF_CARBOHYDRATE_METABOLISM, REACTOME_DISEASES_OF_METABOLISM, REACTOME_P…	GOBP_CARBOHYDRATE_METABOLIC_PROCESS, GOBP_FRUCTOSE_6_PHOSPHATE_METABOLIC_PROCESS, GOBP_CELLULAR_ALDEHYDE_METABOLIC_PROCESS, GOBP_GENERATION_OF_PRECURSOR_METABOLITES_AND_ENERGY, GOBP_NADP_METABOLIC_PROCESS, GOBP_NADPH_REGENERATION, GOBP_PENTOSE_PHOSPHATE_SHUNT_NON_OXIDATIVE_BRANCH, GOBP_ORGANOPHOSPHATE_METABOLIC_PROCESS, GOBP_GLYCERALDEHYDE_3_PHOSPHATE_METABOLIC_PROCESS, GOBP_SMALL_MOLECULE_METABO…
C1R	LysoPC(16:1)	C1R__LysoPC(16:1)	0.681739	0.000243898	0.0126626	1	-1.37395	0.000583	-1.88413	0.000702979		Glycerophospholipid metabolism	Lipid metabolism		HALLMARK_INTERFERON_GAMMA_RESPONSE, HALLMARK_COMPLEMENT, HALLMARK_COAGULATION	LIU_OVARIAN_CANCER_TUMORS_AND_XENOGRAFTS_XDGS_DN, BLANCO_MELO_COVID19_SARS_COV_2_INFECTION_CALU3_CELLS_UP, BLANCO_MELO_COVID19_SARS_COV_2_LOW_MOI_INFECTION_A594_ACE2_EXPRESSING_CELLS_UP, BLANCO_MELO_COVID19_BRONCHIAL_EPITHELIAL_CELLS_SARS_COV_2_INFECTION_UP, BLANCO_MELO_BETA_INTERFERON_TREATED_BRONCHIAL_EPITHELIAL_CELLS_UP, BLANCO_MELO_BRONCHIAL_EPITHELIAL_CELLS_INFLUENZA_A_DEL_NS1_INFECTION_UP, …	GOBP_ADAPTIVE_IMMUNE_RESPONSE, GOBP_IMMUNE_EFFECTOR_PROCESS, GOBP_ACTIVATION_OF_IMMUNE_RESPONSE, GOBP_LEUKOCYTE_MEDIATED_IMMUNITY, GOBP_LYMPHOCYTE_MEDIATED_IMMUNITY, GOBP_HUMORAL_IMMUNE_RESPONSE_MEDIATED_BY_CIRCULATING_IMMUNOGLOBULIN, GOBP_ADAPTIVE_IMMUNE_RESPONSE_BASED_ON_SOMATIC_RECOMBINATION_OF_IMMUNE_RECEPTORS_BUILT_FROM_IMMUNOGLOBULIN_SUPERFAMILY_DOMAINS, GOBP_REGULATION_OF_IMMUNE_SYSTEM_PRO…
C4BPB	Methionine Lactamide	C4BPB__Methionine Lactamide	0.681739	0.000243898	0.0126626	1	-1.04991	0.00586255	-1.29453	0.0332221		Cysteine and methionine metabolism, from msms fragmentation	Amino acids		HALLMARK_COMPLEMENT, HALLMARK_UV_RESPONSE_UP	RODRIGUES_DCC_TARGETS_UP, SABATES_COLORECTAL_ADENOMA_UP, TSUNODA_CISPLATIN_RESISTANCE_DN, WOOD_EBV_EBNA1_TARGETS_DN, KIM_LIVER_CANCER_POOR_SURVIVAL_DN, PID_HNF3A_PATHWAY, REACTOME_COMPLEMENT_CASCADE, REACTOME_INNATE_IMMUNE_SYSTEM, GRADE_COLON_AND_RECTAL_CANCER_UP, DODD_NASOPHARYNGEAL_CARCINOMA_UP, HSIAO_LIVER_SPECIFIC_GENES, BROWNE_HCMV_INFECTION_20HR_UP, SU_LIVER, BROWNE_HCMV_INFECTION_10HR_UP, …	GOBP_ADAPTIVE_IMMUNE_RESPONSE, GOBP_IMMUNE_EFFECTOR_PROCESS, GOBP_ACTIVATION_OF_IMMUNE_RESPONSE, GOBP_LEUKOCYTE_MEDIATED_IMMUNITY, GOBP_LYMPHOCYTE_MEDIATED_IMMUNITY, GOBP_HUMORAL_IMMUNE_RESPONSE_MEDIATED_BY_CIRCULATING_IMMUNOGLOBULIN, GOBP_ADAPTIVE_IMMUNE_RESPONSE_BASED_ON_SOMATIC_RECOMBINATION_OF_IMMUNE_RECEPTORS_BUILT_FROM_IMMUNOGLOBULIN_SUPERFAMILY_DOMAINS, GOBP_REGULATION_OF_IMMUNE_SYSTEM_PRO…
C4BPB	PC(42:6)	C4BPB__PC(42:6)	0.681739	0.000243898	0.0126626	1	-1.04991	0.00586255	-1.42137	0.00230979		Glycerophospholipid metabolism	Lipid metabolism		HALLMARK_COMPLEMENT, HALLMARK_UV_RESPONSE_UP	RODRIGUES_DCC_TARGETS_UP, SABATES_COLORECTAL_ADENOMA_UP, TSUNODA_CISPLATIN_RESISTANCE_DN, WOOD_EBV_EBNA1_TARGETS_DN, KIM_LIVER_CANCER_POOR_SURVIVAL_DN, PID_HNF3A_PATHWAY, REACTOME_COMPLEMENT_CASCADE, REACTOME_INNATE_IMMUNE_SYSTEM, GRADE_COLON_AND_RECTAL_CANCER_UP, DODD_NASOPHARYNGEAL_CARCINOMA_UP, HSIAO_LIVER_SPECIFIC_GENES, BROWNE_HCMV_INFECTION_20HR_UP, SU_LIVER, BROWNE_HCMV_INFECTION_10HR_UP, …	GOBP_ADAPTIVE_IMMUNE_RESPONSE, GOBP_IMMUNE_EFFECTOR_PROCESS, GOBP_ACTIVATION_OF_IMMUNE_RESPONSE, GOBP_LEUKOCYTE_MEDIATED_IMMUNITY, GOBP_LYMPHOCYTE_MEDIATED_IMMUNITY, GOBP_HUMORAL_IMMUNE_RESPONSE_MEDIATED_BY_CIRCULATING_IMMUNOGLOBULIN, GOBP_ADAPTIVE_IMMUNE_RESPONSE_BASED_ON_SOMATIC_RECOMBINATION_OF_IMMUNE_RECEPTORS_BUILT_FROM_IMMUNOGLOBULIN_SUPERFAMILY_DOMAINS, GOBP_REGULATION_OF_IMMUNE_SYSTEM_PRO…
CA1	LysoPC(18:0)	CA1__LysoPC(18:0)	-0.681739	0.000243898	0.0126626	1	2.27274	0.003439	-1.70887	0.00123154		Glycerophospholipid metabolism	Lipid metabolism		HALLMARK_HEME_METABOLISM	BLANCO_MELO_COVID19_SARS_COV_2_POS_PATIENT_LUNG_TISSUE_UP, RHEIN_ALL_GLUCOCORTICOID_THERAPY_UP, HAHTOLA_SEZARY_SYNDROM_UP, KAYO_AGING_MUSCLE_UP, RIZKI_TUMOR_INVASIVENESS_3D_DN, ACEVEDO_LIVER_CANCER_WITH_H3K9ME3_UP, ACEVEDO_METHYLATED_IN_LIVER_CANCER_DN, BRUINS_UVC_RESPONSE_VIA_TP53_GROUP_A, CHANGOLKAR_H2AFY_TARGETS_UP, XIE_ST_HSC_S1PR3_OE_DN, PID_CMYB_PATHWAY, REACTOME_ERYTHROCYTES_TAKE_UP_CARBON…	GOBP_ONE_CARBON_METABOLIC_PROCESS, GOBP_SMALL_MOLECULE_METABOLIC_PROCESS, GOMF_ARYLESTERASE_ACTIVITY, GOMF_CARBONATE_DEHYDRATASE_ACTIVITY, GOMF_ZINC_ION_BINDING, GOMF_HYDROLASE_ACTIVITY_ACTING_ON_ESTER_BONDS, GOMF_LYASE_ACTIVITY, GOMF_CARBON_OXYGEN_LYASE_ACTIVITY, GOMF_HYDRO_LYASE_ACTIVITY, GOMF_TRANSITION_METAL_ION_BINDING, GOMF_CARBOXYLIC_ESTER_HYDROLASE_ACTIVITY
HBA2	LysoPC(16:1)	HBA2__LysoPC(16:1)	-0.681739	0.000243898	0.0126626	1	1.61919	0.0084918	-1.88413	0.000702979		Glycerophospholipid metabolism	Lipid metabolism			LIU_OVARIAN_CANCER_TUMORS_AND_XENOGRAFTS_XDGS_DN, JOHANSSON_GLIOMAGENESIS_BY_PDGFB_DN, HUMMERICH_MALIGNANT_SKIN_TUMOR_UP, NEBEN_AML_WITH_FLT3_OR_NRAS_UP, BENPORATH_SUZ12_TARGETS, BENPORATH_EED_TARGETS, BENPORATH_ES_WITH_H3K27ME3, BENPORATH_PRC2_TARGETS, NIKOLSKY_BREAST_CANCER_16P13_AMPLICON, GUO_HEX_TARGETS_DN, LEE_AGING_MUSCLE_UP, JIANG_AGING_HYPOTHALAMUS_UP, MISHRA_CARCINOMA_ASSOCIATED_FIBROBLA…	GOBP_RESPONSE_TO_REACTIVE_OXYGEN_SPECIES, GOBP_RESPONSE_TO_OXIDATIVE_STRESS, GOBP_RESPONSE_TO_TOXIC_SUBSTANCE, GOBP_RESPONSE_TO_INORGANIC_SUBSTANCE, GOBP_REGULATION_OF_CELL_DEATH, GOBP_POSITIVE_REGULATION_OF_CELL_DEATH, GOBP_GAS_TRANSPORT, GOBP_CARBON_DIOXIDE_TRANSPORT, GOBP_OXYGEN_TRANSPORT, GOBP_ONE_CARBON_COMPOUND_TRANSPORT, GOBP_NITRIC_OXIDE_TRANSPORT, GOBP_RESPONSE_TO_HYDROGEN_PEROXIDE, GOBP…
CLEC3B	LysoPC(20:2)	CLEC3B__LysoPC(20:2)	0.68087	0.000250175	0.0127352	1	-1.4976	0.00655694	-1.43069	0.00488215		Glycerophospholipid metabolism	Lipid metabolism			SHARMA_ASTROCYTOMA_WITH_NF1_SYNDROM, MULLIGHAN_MLL_SIGNATURE_1_UP, DARWICHE_SKIN_TUMOR_PROMOTER_DN, DARWICHE_PAPILLOMA_RISK_LOW_DN, DARWICHE_PAPILLOMA_RISK_HIGH_DN, DARWICHE_SQUAMOUS_CELL_CARCINOMA_DN, INGRAM_SHH_TARGETS_UP, NAKAJIMA_MAST_CELL, DASU_IL6_SIGNALING_SCAR_UP, HOWLIN_CITED1_TARGETS_1_UP, SMID_BREAST_CANCER_NORMAL_LIKE_UP, CROMER_TUMORIGENESIS_DN, POOLA_INVASIVE_BREAST_CANCER_DN, WINNE…	GOBP_OSSIFICATION, GOBP_PROTEOLYSIS, GOBP_RESPONSE_TO_ENDOGENOUS_STIMULUS, GOBP_TISSUE_DEVELOPMENT, GOBP_POSITIVE_REGULATION_OF_GENE_EXPRESSION, GOBP_REGULATION_OF_PLASMINOGEN_ACTIVATION, GOBP_POSITIVE_REGULATION_OF_PLASMINOGEN_ACTIVATION, GOBP_PROTEIN_PROCESSING, GOBP_REGULATION_OF_PROTEOLYSIS, GOBP_BONE_MINERALIZATION, GOBP_ZYMOGEN_ACTIVATION, GOBP_PLASMINOGEN_ACTIVATION, GOBP_POSITIVE_REGULATI…
FGB	Hypoxanthine	FGB__Hypoxanthine	-0.68087	0.000250175	0.0127352	1	-1.35189	0.000478	1.33673	0.0320753		Purine metabolism	Purine and pyrimidine metabolism/nucleotide metabolism			LIU_OVARIAN_CANCER_TUMORS_AND_XENOGRAFTS_XDGS_UP, BLANCO_MELO_COVID19_SARS_COV_2_LOW_MOI_INFECTION_A594_ACE2_EXPRESSING_CELLS_UP, BLANCO_MELO_COVID19_SARS_COV_2_INFECTION_A594_ACE2_EXPRESSING_CELLS_RUXOLITINIB_DN, BARIS_THYROID_CANCER_DN, CAVARD_LIVER_CANCER_MALIGNANT_VS_BENIGN, SHEN_SMARCA2_TARGETS_DN, JI_METASTASIS_REPRESSED_BY_STK11, BHATI_G2M_ARREST_BY_2METHOXYESTRADIOL_DN, BRUECKNER_TARGETS_…	GOBP_MAPK_CASCADE, GOBP_CELL_MORPHOGENESIS, GOBP_CELL_MORPHOGENESIS_INVOLVED_IN_DIFFERENTIATION, GOBP_CELL_ACTIVATION, GOBP_ADAPTIVE_IMMUNE_RESPONSE, GOBP_POSITIVE_REGULATION_OF_PEPTIDE_SECRETION, GOBP_CIRCULATORY_SYSTEM_PROCESS, GOBP_VASCULAR_PROCESS_IN_CIRCULATORY_SYSTEM, GOBP_PROTEOLYSIS, GOBP_EXOCYTOSIS, GOBP_APOPTOTIC_PROCESS, GOBP_DEFENSE_RESPONSE, GOBP_IMMUNE_RESPONSE, GOBP_HUMORAL_IMMUNE_…
IGHV1-18	C-PAF/methylCarbamyl-PAF C-16	IGHV1-18__C-PAF/methylCarbamyl-PAF C-16	0.68087	0.000250175	0.0127352	1	-0.622505	0.0378289	-1.71497	0.00358349		Glycerophospholipid metabolism	Lipid metabolism			LIU_OVARIAN_CANCER_TUMORS_AND_XENOGRAFTS_XDGS_DN, XU_CREBBP_TARGETS_DN, YAO_TEMPORAL_RESPONSE_TO_PROGESTERONE_CLUSTER_3, RASHI_RESPONSE_TO_IONIZING_RADIATION_6, BYSTRYKH_HEMATOPOIESIS_STEM_CELL_QTL_TRANS, SANSOM_APC_TARGETS_DN, SWEET_LUNG_CANCER_KRAS_UP, GOLDRATH_ANTIGEN_RESPONSE	GOBP_CELL_ACTIVATION, GOBP_ADAPTIVE_IMMUNE_RESPONSE, GOBP_IMMUNE_EFFECTOR_PROCESS, GOBP_ACTIVATION_OF_IMMUNE_RESPONSE, GOBP_LEUKOCYTE_MEDIATED_IMMUNITY, GOBP_LYMPHOCYTE_MEDIATED_IMMUNITY, GOBP_HUMORAL_IMMUNE_RESPONSE_MEDIATED_BY_CIRCULATING_IMMUNOGLOBULIN, GOBP_ADAPTIVE_IMMUNE_RESPONSE_BASED_ON_SOMATIC_RECOMBINATION_OF_IMMUNE_RECEPTORS_BUILT_FROM_IMMUNOGLOBULIN_SUPERFAMILY_DOMAINS, GOBP_REGULATIO…
PROS1	Methionine Lactamide	PROS1__Methionine Lactamide	0.68087	0.000250175	0.0127352	1	-0.834026	0.03325	-1.29453	0.0332221		Cysteine and methionine metabolism, from msms fragmentation	Amino acids		HALLMARK_XENOBIOTIC_METABOLISM, HALLMARK_COAGULATION	LIU_OVARIAN_CANCER_TUMORS_AND_XENOGRAFTS_XDGS_DN, BLANCO_MELO_COVID19_BRONCHIAL_EPITHELIAL_CELLS_SARS_COV_2_INFECTION_DN, SENGUPTA_NASOPHARYNGEAL_CARCINOMA_WITH_LMP1_DN, PEPPER_CHRONIC_LYMPHOCYTIC_LEUKEMIA_DN, GRAHAM_CML_DIVIDING_VS_NORMAL_DIVIDING_UP, WAMUNYOKOLI_OVARIAN_CANCER_LMP_DN, CHIARADONNA_NEOPLASTIC_TRANSFORMATION_KRAS_CDC25_DN, MOHANKUMAR_HOXA1_TARGETS_DN, ROSS_AML_OF_FAB_M7_TYPE, GOLD…	GOBP_PROTEOLYSIS, GOBP_HEMOSTASIS, GOBP_RESPONSE_TO_WOUNDING, GOBP_NEGATIVE_REGULATION_OF_PEPTIDASE_ACTIVITY, GOBP_REGULATION_OF_PROTEOLYSIS, GOBP_REGULATION_OF_RESPONSE_TO_EXTERNAL_STIMULUS, GOBP_NEGATIVE_REGULATION_OF_RESPONSE_TO_EXTERNAL_STIMULUS, GOBP_WOUND_HEALING, GOBP_FIBRINOLYSIS, GOBP_NEGATIVE_REGULATION_OF_CATALYTIC_ACTIVITY, GOBP_NEGATIVE_REGULATION_OF_MOLECULAR_FUNCTION, GOBP_NEGATIVE…		neutrophil
STOM	Hypoxanthine	STOM__Hypoxanthine	0.68087	0.000250175	0.0127352	1	2.10915	0.00117465	1.33673	0.0320753	0	Purine metabolism	Purine and pyrimidine metabolism/nucleotide metabolism		HALLMARK_ADIPOGENESIS, HALLMARK_P53_PATHWAY	LIU_OVARIAN_CANCER_TUMORS_AND_XENOGRAFTS_XDGS_DN, WANG_CLIM2_TARGETS_DN, MULLIGHAN_MLL_SIGNATURE_1_DN, MULLIGHAN_MLL_SIGNATURE_2_DN, DARWICHE_PAPILLOMA_PROGRESSION_RISK, GOLUB_ALL_VS_AML_DN, ZHAN_MULTIPLE_MYELOMA_CD1_VS_CD2_UP, ALCALAY_AML_BY_NPM1_LOCALIZATION_DN, MOLENAAR_TARGETS_OF_CCND1_AND_CDK4_UP, ZHENG_IL22_SIGNALING_UP, BOYLAN_MULTIPLE_MYELOMA_C_CLUSTER_UP, VILIMAS_NOTCH1_TARGETS_DN, MEISS…	GOBP_REGULATION_OF_SODIUM_ION_TRANSPORT, GOBP_PROTEIN_TARGETING, GOBP_PROTEIN_TARGETING_TO_MEMBRANE, GOBP_ION_TRANSPORT, GOBP_CATION_TRANSPORT, GOBP_SODIUM_ION_TRANSPORT, GOBP_INTRACELLULAR_PROTEIN_TRANSPORT, GOBP_REGULATION_OF_METAL_ION_TRANSPORT, GOBP_VIRAL_PROCESS, GOBP_VIRAL_LIFE_CYCLE, GOBP_VIRAL_GENOME_REPLICATION, GOBP_METAL_ION_TRANSPORT, GOBP_REGULATION_OF_INTRACELLULAR_TRANSPORT, GOBP_P…
TFRC	PC(36:6)	TFRC__PC(36:6)	0.68087	0.000250175	0.0127352	1	-1.95381	9.52e-05	-1.55321	0.00246469		Glycerophospholipid metabolism	Lipid metabolism		HALLMARK_MTORC1_SIGNALING, HALLMARK_E2F_TARGETS, HALLMARK_UV_RESPONSE_UP, HALLMARK_HEME_METABOLISM	IBRAHIM_NRF2_UP, BLANCO_MELO_BETA_INTERFERON_TREATED_BRONCHIAL_EPITHELIAL_CELLS_UP, BLANCO_MELO_BRONCHIAL_EPITHELIAL_CELLS_INFLUENZA_A_INFECTION_UP, APPIERTO_RESPONSE_TO_FENRETINIDE_UP, MYLLYKANGAS_AMPLIFICATION_HOT_SPOT_7, HERNANDEZ_ABERRANT_MITOSIS_BY_DOCETACEL_4NM_DN, TERAMOTO_OPN_TARGETS_CLUSTER_1, LOCKWOOD_AMPLIFIED_IN_LUNG_CANCER, CAFFAREL_RESPONSE_TO_THC_UP, CAFFAREL_RESPONSE_TO_THC_24HR_5…	GOBP_REGULATION_OF_DNA_RECOMBINATION, GOBP_TRANSITION_METAL_ION_TRANSPORT, GOBP_CELL_ACTIVATION, GOBP_TISSUE_HOMEOSTASIS, GOBP_REGULATION_OF_PROTEIN_PHOSPHORYLATION, GOBP_SOMATIC_DIVERSIFICATION_OF_IMMUNE_RECEPTORS, GOBP_SOMATIC_DIVERSIFICATION_OF_IMMUNOGLOBULINS_INVOLVED_IN_IMMUNE_RESPONSE, GOBP_ADAPTIVE_IMMUNE_RESPONSE, GOBP_IMMUNE_EFFECTOR_PROCESS, GOBP_CELL_ACTIVATION_INVOLVED_IN_IMMUNE_RESPO…
VCP	SM (d36:0) [M+H]+	VCP__SM (d36:0) [M+H]+	0.68087	0.000250175	0.0127352	1	1.59291	0.0147459	1.60635	0.00206848						HOUNKPE_HOUSEKEEPING_GENES, MULLIGHAN_NPM1_MUTATED_SIGNATURE_1_UP, MULLIGHAN_NPM1_SIGNATURE_3_UP, FAELT_B_CLL_WITH_VH3_21_UP, KUMAR_PATHOGEN_LOAD_BY_MACROPHAGES, KUMAR_AUTOPHAGY_NETWORK, REACTOME_TRANSLESION_SYNTHESIS_BY_Y_FAMILY_DNA_POLYMERASES_BYPASSES_LESIONS_ON_DNA_TEMPLATE, REACTOME_TRANSLESION_SYNTHESIS_BY_POLH, REACTOME_INNATE_IMMUNE_SYSTEM, REACTOME_HSF1_ACTIVATION, REACTOME_CELLULAR_RESP…	GOBP_MICROTUBULE_CYTOSKELETON_ORGANIZATION, GOBP_MITOTIC_CELL_CYCLE, GOBP_DNA_SYNTHESIS_INVOLVED_IN_DNA_REPAIR, GOBP_REGULATION_OF_OXIDATIVE_PHOSPHORYLATION, GOBP_GENERATION_OF_PRECURSOR_METABOLITES_AND_ENERGY, GOBP_OXIDATIVE_PHOSPHORYLATION, GOBP_REGULATION_OF_NUCLEOTIDE_METABOLIC_PROCESS, GOBP_DNA_METABOLIC_PROCESS, GOBP_DNA_REPAIR, GOBP_POSTREPLICATION_REPAIR, GOBP_DOUBLE_STRAND_BREAK_REPAIR, …
ARPC4	Hypoxanthine	ARPC4__Hypoxanthine	0.68	0.000256592	0.0129536	1	1.46312	0.0311144	1.33673	0.0320753		Purine metabolism	Purine and pyrimidine metabolism/nucleotide metabolism			MULLIGHAN_MLL_SIGNATURE_1_UP, MULLIGHAN_MLL_SIGNATURE_2_UP, ELVIDGE_HYPOXIA_DN, SCHLOSSER_SERUM_RESPONSE_UP, SPIELMAN_LYMPHOBLAST_EUROPEAN_VS_ASIAN_2FC_UP, AMIT_EGF_RESPONSE_240_HELA, SCHUHMACHER_MYC_TARGETS_DN, NOUZOVA_TRETINOIN_AND_H4_ACETYLATION, TAKAO_RESPONSE_TO_UVB_RADIATION_DN, SMID_BREAST_CANCER_BASAL_UP, SASSON_RESPONSE_TO_GONADOTROPHINS_DN, SASSON_RESPONSE_TO_FORSKOLIN_UP, BRUINS_UVC_RE…	GOBP_CYTOSKELETON_ORGANIZATION, GOBP_ACTIN_FILAMENT_ORGANIZATION, GOBP_ACTIN_POLYMERIZATION_OR_DEPOLYMERIZATION, GOBP_ACTIN_FILAMENT_BASED_PROCESS, GOBP_REGULATION_OF_ACTIN_FILAMENT_LENGTH, GOBP_REGULATION_OF_PROTEIN_POLYMERIZATION, GOBP_REGULATION_OF_CELLULAR_COMPONENT_SIZE, GOBP_REGULATION_OF_ACTIN_FILAMENT_BASED_PROCESS, GOBP_REGULATION_OF_ORGANELLE_ORGANIZATION, GOBP_ARP2_3_COMPLEX_MEDIATED_A…
LTBP1	2-Ketoisovaleric acid	LTBP1__2-Ketoisovaleric acid	0.68	0.000256592	0.0129536	1	-1.97289	0.00569097	-1.75774	0.00344423		Valine, leucine, and isoleucine biosynthesis / degradation	Amino acids		HALLMARK_UV_RESPONSE_DN	SEAVEY_EPITHELIOID_HEMANGIOENDOTHELIOMA, HOLLMANN_APOPTOSIS_VIA_CD40_UP, FRASOR_TAMOXIFEN_RESPONSE_UP, DAVICIONI_TARGETS_OF_PAX_FOXO1_FUSIONS_UP, TONKS_TARGETS_OF_RUNX1_RUNX1T1_FUSION_ERYTHROCYTE_DN, DITTMER_PTHLH_TARGETS_UP, VANHARANTA_UTERINE_FIBROID_DN, BEGUM_TARGETS_OF_PAX3_FOXO1_FUSION_UP, JI_METASTASIS_REPRESSED_BY_STK11, ASTON_MAJOR_DEPRESSIVE_DISORDER_UP, ALCALAY_AML_BY_NPM1_LOCALIZATION_…	GOBP_CYTOKINE_PRODUCTION, GOBP_ENZYME_LINKED_RECEPTOR_PROTEIN_SIGNALING_PATHWAY, GOBP_TRANSMEMBRANE_RECEPTOR_PROTEIN_SERINE_THREONINE_KINASE_SIGNALING_PATHWAY, GOBP_TRANSFORMING_GROWTH_FACTOR_BETA_RECEPTOR_SIGNALING_PATHWAY, GOBP_CELL_CELL_SIGNALING, GOBP_RESPONSE_TO_ENDOGENOUS_STIMULUS, GOBP_NEGATIVE_REGULATION_OF_SIGNALING, GOBP_NEGATIVE_REGULATION_OF_TRANSFORMING_GROWTH_FACTOR_BETA_RECEPTOR_SI…
RAP2B	LPA(18:1)[M-H]-	RAP2B__LPA(18:1)[M-H]-	-0.68	0.000256592	0.0129536	1	2.21744	0.00416514	-1.26733	0.0335673		Fatty acid metabolism	Lipid metabolism		HALLMARK_P53_PATHWAY	BERTUCCI_MEDULLARY_VS_DUCTAL_BREAST_CANCER_UP, RASHI_RESPONSE_TO_IONIZING_RADIATION_5, YANG_BREAST_CANCER_ESR1_DN, LEE_CALORIE_RESTRICTION_NEOCORTEX_DN, BRUINS_UVC_RESPONSE_MIDDLE, QUINTENS_EMBRYONIC_BRAIN_RESPONSE_TO_IR, MACAEVA_PBMC_RESPONSE_TO_IR, FISCHER_DIRECT_P53_TARGETS_META_ANALYSIS, REACTOME_INNATE_IMMUNE_SYSTEM, REACTOME_NEUTROPHIL_DEGRANULATION, FULCHER_INFLAMMATORY_RESPONSE_LECTIN_VS_…	GOBP_CELL_ACTIVATION, GOBP_ENDOTHELIAL_CELL_DEVELOPMENT, GOBP_REGULATION_OF_PROTEIN_PHOSPHORYLATION, GOBP_EPITHELIAL_CELL_DEVELOPMENT, GOBP_ENDOTHELIUM_DEVELOPMENT, GOBP_CELL_ADHESION, GOBP_SMALL_GTPASE_MEDIATED_SIGNAL_TRANSDUCTION, GOBP_RAS_PROTEIN_SIGNAL_TRANSDUCTION, GOBP_HEMOSTASIS, GOBP_RESPONSE_TO_WOUNDING, GOBP_TISSUE_DEVELOPMENT, GOBP_POSITIVE_REGULATION_OF_PHOSPHORUS_METABOLIC_PROCESS, G…
A2M	LysoPC(20:0)	A2M__LysoPC(20:0)	0.67913	0.000263152	0.0131396	1	-0.691826	0.0182445	-1.48412	0.0034426		Glycerophospholipid metabolism	Lipid metabolism		HALLMARK_IL6_JAK_STAT3_SIGNALING, HALLMARK_COAGULATION	LIU_OVARIAN_CANCER_TUMORS_AND_XENOGRAFTS_XDGS_DN, KORKOLA_TERATOMA_UP, HERNANDEZ_ABERRANT_MITOSIS_BY_DOCETACEL_2NM_DN, HERNANDEZ_MITOTIC_ARREST_BY_DOCETAXEL_2_DN, COLIN_PILOCYTIC_ASTROCYTOMA_VS_GLIOBLASTOMA_DN, CERVERA_SDHB_TARGETS_2, CHESLER_BRAIN_D6MIT150_QTL_CIS, SMITH_TERT_TARGETS_DN, LENAOUR_DENDRITIC_CELL_MATURATION_UP, KANG_IMMORTALIZED_BY_TERT_DN, ZHAN_MULTIPLE_MYELOMA_DN, JOSEPH_RESPONSE…	GOBP_REPRODUCTION, GOBP_LUTEINIZATION, GOBP_COMPLEMENT_ACTIVATION_LECTIN_PATHWAY, GOBP_IMMUNE_EFFECTOR_PROCESS, GOBP_ACTIVATION_OF_IMMUNE_RESPONSE, GOBP_INFLAMMATORY_RESPONSE_TO_ANTIGENIC_STIMULUS, GOBP_ACUTE_INFLAMMATORY_RESPONSE_TO_ANTIGENIC_STIMULUS, GOBP_ACUTE_INFLAMMATORY_RESPONSE, GOBP_REGULATION_OF_IMMUNE_SYSTEM_PROCESS, GOBP_NEGATIVE_REGULATION_OF_IMMUNE_SYSTEM_PROCESS, GOBP_POSITIVE_REGU…
KATNAL2	LysoPC(20:0)	KATNAL2__LysoPC(20:0)	-0.67913	0.000263152	0.0131396	1	1.57069	0.0182445	-1.48412	0.0034426		Glycerophospholipid metabolism	Lipid metabolism			ACEVEDO_LIVER_CANCER_WITH_H3K27ME3_DN, MIKKELSEN_ES_ICP_WITH_H3K4ME3, MIKKELSEN_NPC_ICP_WITH_H3K4ME3, CARRILLOREIXACH_HEPATOBLASTOMA_VS_NORMAL_DN, GOBERT_OLIGODENDROCYTE_DIFFERENTIATION_DN, DODD_NASOPHARYNGEAL_CARCINOMA_UP, MARSON_BOUND_BY_E2F4_UNSTIMULATED, WP_VEGFAVEGFR2_SIGNALING_PATHWAY	GOBP_MICROTUBULE_CYTOSKELETON_ORGANIZATION, GOBP_CYTOSKELETON_ORGANIZATION, GOBP_MICROTUBULE_BASED_PROCESS, GOBP_CYTOPLASMIC_MICROTUBULE_ORGANIZATION, GOBP_MICROTUBULE_SEVERING, GOBP_SUPRAMOLECULAR_FIBER_ORGANIZATION, GOCC_SPINDLE_POLE, GOCC_SPINDLE, GOCC_MICROTUBULE, GOCC_MICROTUBULE_CYTOSKELETON, GOCC_SUPRAMOLECULAR_COMPLEX, GOCC_SUPRAMOLECULAR_POLYMER, GOCC_POLYMERIC_CYTOSKELETAL_FIBER, GOMF_M…
RNH1	Lyso-PAF C16	RNH1__Lyso-PAF C16	-0.67913	0.000263152	0.0131396	1	1.38122	0.0195056	-1.55409	0.00488215		Glycerophospholipid metabolism	Lipid metabolism		HALLMARK_IL2_STAT5_SIGNALING	SCHLOSSER_SERUM_RESPONSE_AUGMENTED_BY_MYC, MARTORIATI_MDM4_TARGETS_NEUROEPITHELIUM_DN, JAZAG_TGFB1_SIGNALING_DN, ROSS_AML_WITH_MLL_FUSIONS, WEIGEL_OXIDATIVE_STRESS_BY_TBH_AND_H2O2, DELLA_RESPONSE_TO_TSA_AND_BUTYRATE, TOOKER_GEMCITABINE_RESISTANCE_UP, MEISSNER_NPC_HCP_WITH_H3_UNMETHYLATED, BRUINS_UVC_RESPONSE_VIA_TP53_GROUP_A, IVANOVSKA_MIR106B_TARGETS, LINSLEY_MIR16_TARGETS, VANLOO_SP3_TARGETS_DN…	GOBP_VASCULATURE_DEVELOPMENT, GOBP_RNA_CATABOLIC_PROCESS, GOBP_MRNA_CATABOLIC_PROCESS, GOBP_MACROMOLECULE_CATABOLIC_PROCESS, GOBP_NEGATIVE_REGULATION_OF_GENE_EXPRESSION, GOBP_MRNA_METABOLIC_PROCESS, GOBP_REGULATION_OF_ANATOMICAL_STRUCTURE_MORPHOGENESIS, GOBP_TUBE_MORPHOGENESIS, GOBP_TUBE_DEVELOPMENT, GOBP_NEGATIVE_REGULATION_OF_CATALYTIC_ACTIVITY, GOBP_NEGATIVE_REGULATION_OF_MOLECULAR_FUNCTION, G…
TFRC	PC(36:5)	TFRC__PC(36:5)	0.67913	0.000263152	0.0131396	1	-1.95381	9.52e-05	-1.37187	0.0128053		Glycerophospholipid metabolism	Lipid metabolism		HALLMARK_MTORC1_SIGNALING, HALLMARK_E2F_TARGETS, HALLMARK_UV_RESPONSE_UP, HALLMARK_HEME_METABOLISM	IBRAHIM_NRF2_UP, BLANCO_MELO_BETA_INTERFERON_TREATED_BRONCHIAL_EPITHELIAL_CELLS_UP, BLANCO_MELO_BRONCHIAL_EPITHELIAL_CELLS_INFLUENZA_A_INFECTION_UP, APPIERTO_RESPONSE_TO_FENRETINIDE_UP, MYLLYKANGAS_AMPLIFICATION_HOT_SPOT_7, HERNANDEZ_ABERRANT_MITOSIS_BY_DOCETACEL_4NM_DN, TERAMOTO_OPN_TARGETS_CLUSTER_1, LOCKWOOD_AMPLIFIED_IN_LUNG_CANCER, CAFFAREL_RESPONSE_TO_THC_UP, CAFFAREL_RESPONSE_TO_THC_24HR_5…	GOBP_REGULATION_OF_DNA_RECOMBINATION, GOBP_TRANSITION_METAL_ION_TRANSPORT, GOBP_CELL_ACTIVATION, GOBP_TISSUE_HOMEOSTASIS, GOBP_REGULATION_OF_PROTEIN_PHOSPHORYLATION, GOBP_SOMATIC_DIVERSIFICATION_OF_IMMUNE_RECEPTORS, GOBP_SOMATIC_DIVERSIFICATION_OF_IMMUNOGLOBULINS_INVOLVED_IN_IMMUNE_RESPONSE, GOBP_ADAPTIVE_IMMUNE_RESPONSE, GOBP_IMMUNE_EFFECTOR_PROCESS, GOBP_CELL_ACTIVATION_INVOLVED_IN_IMMUNE_RESPO…
APOC1	Hypoxanthine	APOC1__Hypoxanthine	-0.678261	0.000269857	0.0133649	1	-1.487	0.00576413	1.33673	0.0320753		Purine metabolism	Purine and pyrimidine metabolism/nucleotide metabolism		HALLMARK_COMPLEMENT, HALLMARK_COAGULATION	LIU_OVARIAN_CANCER_TUMORS_AND_XENOGRAFTS_XDGS_DN, ROVERSI_GLIOMA_COPY_NUMBER_UP, IIZUKA_LIVER_CANCER_PROGRESSION_G2_G3_UP, TARTE_PLASMA_CELL_VS_PLASMABLAST_UP, ROSS_AML_OF_FAB_M7_TYPE, LENAOUR_DENDRITIC_CELL_MATURATION_UP, APPEL_IMATINIB_RESPONSE, ZHAN_MULTIPLE_MYELOMA_DN, HOQUE_METHYLATED_IN_CANCER, MARTENS_TRETINOIN_RESPONSE_UP, HOLLERN_EMT_BREAST_TUMOR_DN, JINESH_BLEBBISHIELD_TO_IMMUNE_CELL_FU…	GOBP_ALCOHOL_METABOLIC_PROCESS, GOBP_ORGANIC_ACID_METABOLIC_PROCESS, GOBP_LIPID_METABOLIC_PROCESS, GOBP_FATTY_ACID_METABOLIC_PROCESS, GOBP_FATTY_ACID_BIOSYNTHETIC_PROCESS, GOBP_NEUTRAL_LIPID_METABOLIC_PROCESS, GOBP_TRIGLYCERIDE_METABOLIC_PROCESS, GOBP_PHOSPHOLIPID_METABOLIC_PROCESS, GOBP_GLYCEROPHOSPHOLIPID_METABOLIC_PROCESS, GOBP_ENDOCYTOSIS, GOBP_RECEPTOR_MEDIATED_ENDOCYTOSIS, GOBP_STEROID_META…
FTH1	PC(38:8)	FTH1__PC(38:8)	0.678261	0.000269857	0.0133649	1	-1.29801	0.00420049	-1.20656	0.0274129	Metabolism > Metals and cofactors > Iron homeostasis	Glycerophospholipid metabolism	Lipid metabolism			IBRAHIM_NRF1_UP, IBRAHIM_NRF2_UP, BLANCO_MELO_MERS_COV_INFECTION_MCR5_CELLS_DN, WATANABE_RECTAL_CANCER_RADIOTHERAPY_RESPONSIVE_UP, NAM_FXYD5_TARGETS_DN, GAZDA_DIAMOND_BLACKFAN_ANEMIA_PROGENITOR_UP, ODONNELL_TFRC_TARGETS_UP, GRAHAM_NORMAL_QUIESCENT_VS_NORMAL_DIVIDING_UP, LASTOWSKA_NEUROBLASTOMA_COPY_NUMBER_DN, CAVARD_LIVER_CANCER_MALIGNANT_VS_BENIGN, WANG_HCP_PROSTATE_CANCER, COLIN_PILOCYTIC_ASTRO…	GOBP_TRANSITION_METAL_ION_TRANSPORT, GOBP_ION_TRANSPORT, GOBP_CATION_TRANSPORT, GOBP_IRON_ION_TRANSPORT, GOBP_CELLULAR_ION_HOMEOSTASIS, GOBP_CELLULAR_METAL_ION_HOMEOSTASIS, GOBP_CELLULAR_IRON_ION_HOMEOSTASIS, GOBP_IMMUNE_RESPONSE, GOBP_NEGATIVE_REGULATION_OF_CELL_POPULATION_PROLIFERATION, GOBP_CELLULAR_HOMEOSTASIS, GOBP_METAL_ION_TRANSPORT, GOBP_REGULATION_OF_CELL_POPULATION_PROLIFERATION, GOBP_H…
HLA-C	Hypoxanthine	HLA-C__Hypoxanthine	0.678261	0.000269857	0.0133649	1	1.29407	0.0198905	1.33673	0.0320753		Purine metabolism	Purine and pyrimidine metabolism/nucleotide metabolism		HALLMARK_INTERFERON_ALPHA_RESPONSE	LIU_OVARIAN_CANCER_TUMORS_AND_XENOGRAFTS_XDGS_DN, BLANCO_MELO_BRONCHIAL_EPITHELIAL_CELLS_INFLUENZA_A_DEL_NS1_INFECTION_UP, CAVARD_LIVER_CANCER_MALIGNANT_VS_BENIGN, BENPORATH_EED_TARGETS, BENPORATH_ES_WITH_H3K27ME3, GNATENKO_PLATELET_SIGNATURE, WEIGEL_OXIDATIVE_STRESS_BY_TBH_AND_H2O2, CAMPS_COLON_CANCER_COPY_NUMBER_DN, SALVADOR_MARTIN_PEDIATRIC_TBD_ANTI_TNF_THERAPY_NONRESPONDER_PRE_TREATMENT_UP, S…	GOBP_ADAPTIVE_IMMUNE_RESPONSE, GOBP_ANTIGEN_PROCESSING_AND_PRESENTATION_OF_PEPTIDE_ANTIGEN_VIA_MHC_CLASS_I, GOBP_ANTIGEN_PROCESSING_AND_PRESENTATION_OF_ENDOGENOUS_PEPTIDE_ANTIGEN, GOBP_ANTIGEN_PROCESSING_AND_PRESENTATION_OF_ENDOGENOUS_PEPTIDE_ANTIGEN_VIA_MHC_CLASS_I_VIA_ER_PATHWAY, GOBP_DEFENSE_RESPONSE, GOBP_IMMUNE_RESPONSE, GOBP_ANTIGEN_PROCESSING_AND_PRESENTATION, GOBP_ANTIGEN_PROCESSING_AND_P…
ALDH1A1	Hypoxanthine	ALDH1A1__Hypoxanthine	0.677391	0.00027671	0.013485	1	1.69353	0.00528078	1.33673	0.0320753		Purine metabolism	Purine and pyrimidine metabolism/nucleotide metabolism		HALLMARK_FATTY_ACID_METABOLISM, HALLMARK_BILE_ACID_METABOLISM, HALLMARK_PEROXISOME	BLANCO_MELO_COVID19_SARS_COV_2_INFECTION_A594_ACE2_EXPRESSING_CELLS_DN, BLANCO_MELO_COVID19_SARS_COV_2_INFECTION_A594_ACE2_EXPRESSING_CELLS_RUXOLITINIB_DN, TONKS_TARGETS_OF_RUNX1_RUNX1T1_FUSION_SUSTAINED_IN_GRANULOCYTE_UP, TONKS_TARGETS_OF_RUNX1_RUNX1T1_FUSION_HSC_UP, TONKS_TARGETS_OF_RUNX1_RUNX1T1_FUSION_GRANULOCYTE_UP, JAATINEN_HEMATOPOIETIC_STEM_CELL_UP, MOROSETTI_FACIOSCAPULOHUMERAL_MUSCULAR_…	GOBP_TEMPERATURE_HOMEOSTASIS, GOBP_TISSUE_HOMEOSTASIS, GOBP_AMINO_SUGAR_METABOLIC_PROCESS, GOBP_ALCOHOL_METABOLIC_PROCESS, GOBP_CELLULAR_ALDEHYDE_METABOLIC_PROCESS, GOBP_ORGANIC_ACID_METABOLIC_PROCESS, GOBP_CELLULAR_AMINO_ACID_METABOLIC_PROCESS, GOBP_LIPID_METABOLIC_PROCESS, GOBP_ISOPRENOID_METABOLIC_PROCESS, GOBP_TERPENOID_METABOLIC_PROCESS, GOBP_CELLULAR_AMINO_ACID_BIOSYNTHETIC_PROCESS, GOBP_GA…
C1R	Dihydroorotic Acid	C1R__Dihydroorotic Acid	0.677391	0.00027671	0.013485	1	-1.37395	0.000583	-1.41742	0.01267		Pyrimidine metabolism	Purine and pyrimidine metabolism/nucleotide metabolism		HALLMARK_INTERFERON_GAMMA_RESPONSE, HALLMARK_COMPLEMENT, HALLMARK_COAGULATION	LIU_OVARIAN_CANCER_TUMORS_AND_XENOGRAFTS_XDGS_DN, BLANCO_MELO_COVID19_SARS_COV_2_INFECTION_CALU3_CELLS_UP, BLANCO_MELO_COVID19_SARS_COV_2_LOW_MOI_INFECTION_A594_ACE2_EXPRESSING_CELLS_UP, BLANCO_MELO_COVID19_BRONCHIAL_EPITHELIAL_CELLS_SARS_COV_2_INFECTION_UP, BLANCO_MELO_BETA_INTERFERON_TREATED_BRONCHIAL_EPITHELIAL_CELLS_UP, BLANCO_MELO_BRONCHIAL_EPITHELIAL_CELLS_INFLUENZA_A_DEL_NS1_INFECTION_UP, …	GOBP_ADAPTIVE_IMMUNE_RESPONSE, GOBP_IMMUNE_EFFECTOR_PROCESS, GOBP_ACTIVATION_OF_IMMUNE_RESPONSE, GOBP_LEUKOCYTE_MEDIATED_IMMUNITY, GOBP_LYMPHOCYTE_MEDIATED_IMMUNITY, GOBP_HUMORAL_IMMUNE_RESPONSE_MEDIATED_BY_CIRCULATING_IMMUNOGLOBULIN, GOBP_ADAPTIVE_IMMUNE_RESPONSE_BASED_ON_SOMATIC_RECOMBINATION_OF_IMMUNE_RECEPTORS_BUILT_FROM_IMMUNOGLOBULIN_SUPERFAMILY_DOMAINS, GOBP_REGULATION_OF_IMMUNE_SYSTEM_PRO…
IGKV2D-28	LysoPC(18:0)	IGKV2D-28__LysoPC(18:0)	0.677391	0.00027671	0.013485	1	-0.583817	0.00834487	-1.70887	0.00123154		Glycerophospholipid metabolism	Lipid metabolism			SMID_BREAST_CANCER_RELAPSE_IN_BONE_DN, SMID_BREAST_CANCER_LUMINAL_B_DN, SMID_BREAST_CANCER_NORMAL_LIKE_UP, SMID_BREAST_CANCER_BASAL_UP, SHEDDEN_LUNG_CANCER_GOOD_SURVIVAL_A12, SALVADOR_MARTIN_PEDIATRIC_TBD_ANTI_TNF_THERAPY_NONRESPONDER_POST_TREATMENT_DN, REACTOME_HEMOSTASIS, REACTOME_ADAPTIVE_IMMUNE_SYSTEM, REACTOME_COMPLEMENT_CASCADE, REACTOME_INITIAL_TRIGGERING_OF_COMPLEMENT, REACTOME_CREATION_O…	GOBP_ADAPTIVE_IMMUNE_RESPONSE, GOBP_IMMUNOGLOBULIN_PRODUCTION, GOBP_PRODUCTION_OF_MOLECULAR_MEDIATOR_OF_IMMUNE_RESPONSE, GOBP_IMMUNE_RESPONSE, GOCC_IMMUNOGLOBULIN_COMPLEX, GOCC_BLOOD_MICROPARTICLE, GOMF_ANTIGEN_BINDING
MPP1	LysoPC(16:1)	MPP1__LysoPC(16:1)	-0.677391	0.00027671	0.013485	1	2.48145	0.00123562	-1.88413	0.000702979		Glycerophospholipid metabolism	Lipid metabolism		HALLMARK_HEME_METABOLISM	LIU_OVARIAN_CANCER_TUMORS_AND_XENOGRAFTS_XDGS_DN, PUIFFE_INVASION_INHIBITED_BY_ASCITES_UP, DEURIG_T_CELL_PROLYMPHOCYTIC_LEUKEMIA_UP, LUCAS_HNF4A_TARGETS_UP, MORI_MATURE_B_LYMPHOCYTE_DN, LEE_AGING_NEOCORTEX_DN, KAAB_FAILED_HEART_ATRIUM_DN, MCCABE_BOUND_BY_HOXC6, ACEVEDO_LIVER_CANCER_WITH_H3K27ME3_UP, RAGHAVACHARI_PLATELET_SPECIFIC_GENES, REACTOME_SENSORY_PROCESSING_OF_SOUND, REACTOME_SENSORY_PROCE…	GOBP_REGULATION_OF_IMMUNE_SYSTEM_PROCESS, GOBP_REGULATION_OF_LEUKOCYTE_MIGRATION, GOBP_REGULATION_OF_LEUKOCYTE_CHEMOTAXIS, GOBP_NUCLEOSIDE_MONOPHOSPHATE_METABOLIC_PROCESS, GOBP_PURINE_NUCLEOSIDE_MONOPHOSPHATE_METABOLIC_PROCESS, GOBP_NUCLEOSIDE_DIPHOSPHATE_METABOLIC_PROCESS, GOBP_RIBONUCLEOSIDE_MONOPHOSPHATE_METABOLIC_PROCESS, GOBP_RIBONUCLEOSIDE_DIPHOSPHATE_METABOLIC_PROCESS, GOBP_ORGANOPHOSPHATE…
RAN	Inosine	RAN__Inosine	0.677391	0.00027671	0.013485	1	2.14719	0.00163663	2.16016	0.000244573		Purine metabolism	Purine and pyrimidine metabolism/nucleotide metabolism		HALLMARK_E2F_TARGETS, HALLMARK_MYC_TARGETS_V1	HWANG_PROSTATE_CANCER_MARKERS, GRASEMANN_RETINOBLASTOMA_WITH_6P_AMPLIFICATION, MA_MYELOID_DIFFERENTIATION_UP, MUNSHI_MULTIPLE_MYELOMA_UP, KAAB_FAILED_HEART_ATRIUM_DN, LU_AGING_BRAIN_DN, ALONSO_METASTASIS_EMT_UP, ALONSO_METASTASIS_UP, RAO_BOUND_BY_SALL4_ISOFORM_A, BIOCARTA_RANMS_PATHWAY, BIOCARTA_RANBP2_PATHWAY, BIOCARTA_NPC_PATHWAY, BIOCARTA_RAN_PATHWAY, PID_HDAC_CLASSII_PATHWAY, PID_HDAC_CLASSI_…	GOBP_RIBOSOMAL_SUBUNIT_EXPORT_FROM_NUCLEUS, GOBP_RIBOSOMAL_LARGE_SUBUNIT_EXPORT_FROM_NUCLEUS, GOBP_RIBOSOMAL_SMALL_SUBUNIT_EXPORT_FROM_NUCLEUS, GOBP_MICROTUBULE_CYTOSKELETON_ORGANIZATION, GOBP_MITOTIC_CELL_CYCLE, GOBP_SISTER_CHROMATID_SEGREGATION, GOBP_DNA_METABOLIC_PROCESS, GOBP_RNA_LOCALIZATION, GOBP_RNA_EXPORT_FROM_NUCLEUS, GOBP_PROTEIN_EXPORT_FROM_NUCLEUS, GOBP_INTRACELLULAR_PROTEIN_TRANSPORT…
RHOC	Hypoxanthine	RHOC__Hypoxanthine	0.677391	0.00027671	0.013485	1	1.74387	0.0472339	1.33673	0.0320753		Purine metabolism	Purine and pyrimidine metabolism/nucleotide metabolism			TONKS_TARGETS_OF_RUNX1_RUNX1T1_FUSION_HSC_UP, HUMMERICH_SKIN_CANCER_PROGRESSION_UP, BORLAK_LIVER_CANCER_EGF_UP, SHETH_LIVER_CANCER_VS_TXNIP_LOSS_PAM2, SHETH_LIVER_CANCER_VS_TXNIP_LOSS_PAM3, FAELT_B_CLL_WITH_VH_REARRANGEMENTS_UP, WELCSH_BRCA1_TARGETS_UP, EHLERS_ANEUPLOIDY_UP, NUTT_GBM_VS_AO_GLIOMA_UP, MEISSNER_BRAIN_HCP_WITH_H3K4ME3_AND_H3K27ME3, LINSLEY_MIR16_TARGETS, JINESH_BLEBBISHIELD_TO_IMMUN…	GOBP_MITOTIC_CELL_CYCLE, GOBP_MITOTIC_CYTOKINESIS, GOBP_CELL_MORPHOGENESIS, GOBP_CYTOKINESIS, GOBP_MORPHOGENESIS_OF_AN_EPITHELIUM, GOBP_MORPHOGENESIS_OF_AN_EPITHELIAL_SHEET, GOBP_CYTOSKELETON_ORGANIZATION, GOBP_ACTIN_FILAMENT_ORGANIZATION, GOBP_CELL_CELL_JUNCTION_ASSEMBLY, GOBP_CELL_CYCLE, GOBP_ESTABLISHMENT_OR_MAINTENANCE_OF_CELL_POLARITY, GOBP_I_KAPPAB_KINASE_NF_KAPPAB_SIGNALING, GOBP_SMALL_GTP…
F13B	PC(36:6)	F13B__PC(36:6)	0.676522	0.000283715	0.0136444	1	-1.20134	0.00770633	-1.55321	0.00246469		Glycerophospholipid metabolism	Lipid metabolism		HALLMARK_COAGULATION	MEBARKI_HCC_PROGENITOR_FZD8CRD_DN, NABA_ECM_REGULATORS, NABA_MATRISOME_ASSOCIATED, NABA_MATRISOME, REACTOME_HEMOSTASIS, REACTOME_COMMON_PATHWAY_OF_FIBRIN_CLOT_FORMATION, REACTOME_FORMATION_OF_FIBRIN_CLOT_CLOTTING_CASCADE, ACEVEDO_LIVER_CANCER_UP, ACEVEDO_LIVER_TUMOR_VS_NORMAL_ADJACENT_TISSUE_UP, RAO_BOUND_BY_SALL4_ISOFORM_B, GRANDVAUX_IRF3_TARGETS_UP, HSIAO_LIVER_SPECIFIC_GENES, BOCHKIS_FOXA2_TAR…	GOBP_HEMOSTASIS, GOBP_RESPONSE_TO_WOUNDING, GOBP_PEPTIDE_CROSS_LINKING, GOBP_WOUND_HEALING, GOBP_REGULATION_OF_BODY_FLUID_LEVELS, GOBP_PROTEIN_MATURATION, GOBP_PROTEIN_ACTIVATION_CASCADE, GOCC_CATALYTIC_COMPLEX, GOCC_TRANSFERASE_COMPLEX, HP_ABNORMALITY_OF_REPRODUCTIVE_SYSTEM_PHYSIOLOGY, HP_MENORRHAGIA, HP_ABNORMALITY_OF_THE_MENSTRUAL_CYCLE, HP_ABNORMALITY_OF_THE_GINGIVA, HP_GINGIVAL_BLEEDING, HP_…	liver
FCN3	115.027@1.04_ANPNEG	FCN3__115.027@1.04_ANPNEG	-0.676522	0.000283715	0.0136444	1	2.0306	0.000212	-1.37415	0.0223961						LIU_SOX4_TARGETS_UP, THUM_SYSTOLIC_HEART_FAILURE_DN, KAAB_FAILED_HEART_ATRIUM_DN, KAAB_FAILED_HEART_VENTRICLE_DN, RIZKI_TUMOR_INVASIVENESS_3D_DN, CHIANG_LIVER_CANCER_SUBCLASS_UNANNOTATED_UP, YAGI_AML_WITH_T_9_11_TRANSLOCATION, NABA_ECM_AFFILIATED, NABA_MATRISOME_ASSOCIATED, NABA_MATRISOME, REACTOME_COMPLEMENT_CASCADE, REACTOME_LECTIN_PATHWAY_OF_COMPLEMENT_ACTIVATION, REACTOME_INITIAL_TRIGGERING_O…	GOBP_COMPLEMENT_ACTIVATION_LECTIN_PATHWAY, GOBP_ACTIVATION_OF_INNATE_IMMUNE_RESPONSE, GOBP_PATTERN_RECOGNITION_RECEPTOR_SIGNALING_PATHWAY, GOBP_IMMUNE_EFFECTOR_PROCESS, GOBP_ACTIVATION_OF_IMMUNE_RESPONSE, GOBP_REGULATION_OF_IMMUNE_SYSTEM_PROCESS, GOBP_POSITIVE_REGULATION_OF_IMMUNE_SYSTEM_PROCESS, GOBP_REGULATION_OF_IMMUNE_EFFECTOR_PROCESS, GOBP_POSITIVE_REGULATION_OF_IMMUNE_EFFECTOR_PROCESS, GOBP…
HBA1	LysoPC(16:1)	HBA1__LysoPC(16:1)	-0.676522	0.000283715	0.0136444	1	1.54807	0.0100398	-1.88413	0.000702979		Glycerophospholipid metabolism	Lipid metabolism			LIU_OVARIAN_CANCER_TUMORS_AND_XENOGRAFTS_XDGS_DN, BLANCO_MELO_COVID19_SARS_COV_2_POS_PATIENT_LUNG_TISSUE_UP, LIU_CMYB_TARGETS_UP, VECCHI_GASTRIC_CANCER_ADVANCED_VS_EARLY_DN, TONKS_TARGETS_OF_RUNX1_RUNX1T1_FUSION_GRANULOCYTE_DN, TONKS_TARGETS_OF_RUNX1_RUNX1T1_FUSION_MONOCYTE_DN, TONKS_TARGETS_OF_RUNX1_RUNX1T1_FUSION_ERYTHROCYTE_DN, TONKS_TARGETS_OF_RUNX1_RUNX1T1_FUSION_SUSTAINED_IN_MONOCYTE_DN, HA…	GOBP_RESPONSE_TO_REACTIVE_OXYGEN_SPECIES, GOBP_RESPONSE_TO_OXIDATIVE_STRESS, GOBP_RESPONSE_TO_TOXIC_SUBSTANCE, GOBP_RESPONSE_TO_INORGANIC_SUBSTANCE, GOBP_REGULATION_OF_CELL_DEATH, GOBP_POSITIVE_REGULATION_OF_CELL_DEATH, GOBP_GAS_TRANSPORT, GOBP_CARBON_DIOXIDE_TRANSPORT, GOBP_OXYGEN_TRANSPORT, GOBP_ONE_CARBON_COMPOUND_TRANSPORT, GOBP_NITRIC_OXIDE_TRANSPORT, GOBP_RESPONSE_TO_HYDROGEN_PEROXIDE, GOBP…
HBA2	LPA(18:1)[M-H]-	HBA2__LPA(18:1)[M-H]-	-0.676522	0.000283715	0.0136444	1	1.61919	0.0084918	-1.26733	0.0335673		Fatty acid metabolism	Lipid metabolism			LIU_OVARIAN_CANCER_TUMORS_AND_XENOGRAFTS_XDGS_DN, JOHANSSON_GLIOMAGENESIS_BY_PDGFB_DN, HUMMERICH_MALIGNANT_SKIN_TUMOR_UP, NEBEN_AML_WITH_FLT3_OR_NRAS_UP, BENPORATH_SUZ12_TARGETS, BENPORATH_EED_TARGETS, BENPORATH_ES_WITH_H3K27ME3, BENPORATH_PRC2_TARGETS, NIKOLSKY_BREAST_CANCER_16P13_AMPLICON, GUO_HEX_TARGETS_DN, LEE_AGING_MUSCLE_UP, JIANG_AGING_HYPOTHALAMUS_UP, MISHRA_CARCINOMA_ASSOCIATED_FIBROBLA…	GOBP_RESPONSE_TO_REACTIVE_OXYGEN_SPECIES, GOBP_RESPONSE_TO_OXIDATIVE_STRESS, GOBP_RESPONSE_TO_TOXIC_SUBSTANCE, GOBP_RESPONSE_TO_INORGANIC_SUBSTANCE, GOBP_REGULATION_OF_CELL_DEATH, GOBP_POSITIVE_REGULATION_OF_CELL_DEATH, GOBP_GAS_TRANSPORT, GOBP_CARBON_DIOXIDE_TRANSPORT, GOBP_OXYGEN_TRANSPORT, GOBP_ONE_CARBON_COMPOUND_TRANSPORT, GOBP_NITRIC_OXIDE_TRANSPORT, GOBP_RESPONSE_TO_HYDROGEN_PEROXIDE, GOBP…
HBB	115.027@1.04_ANPNEG	HBB__115.027@1.04_ANPNEG	-0.676522	0.000283715	0.0136444	1	1.41415	0.0243994	-1.37415	0.0223961					HALLMARK_HEME_METABOLISM	LIU_OVARIAN_CANCER_TUMORS_AND_XENOGRAFTS_XDGS_DN, VECCHI_GASTRIC_CANCER_ADVANCED_VS_EARLY_DN, TONKS_TARGETS_OF_RUNX1_RUNX1T1_FUSION_MONOCYTE_DN, TONKS_TARGETS_OF_RUNX1_RUNX1T1_FUSION_SUSTAINED_IN_MONOCYTE_DN, WAMUNYOKOLI_OVARIAN_CANCER_LMP_DN, WAMUNYOKOLI_OVARIAN_CANCER_GRADES_1_2_DN, HAHTOLA_SEZARY_SYNDROM_UP, GNATENKO_PLATELET_SIGNATURE, GUO_HEX_TARGETS_DN, CHEN_LVAD_SUPPORT_OF_FAILING_HEART_DN…	GOBP_RESPONSE_TO_REACTIVE_OXYGEN_SPECIES, GOBP_CELL_ACTIVATION, GOBP_CIRCULATORY_SYSTEM_PROCESS, GOBP_RENAL_SYSTEM_PROCESS, GOBP_VASCULAR_PROCESS_IN_CIRCULATORY_SYSTEM, GOBP_RESPONSE_TO_OXIDATIVE_STRESS, GOBP_CELL_ADHESION, GOBP_HEMOSTASIS, GOBP_REGULATION_OF_BLOOD_PRESSURE, GOBP_RESPONSE_TO_WOUNDING, GOBP_RESPONSE_TO_TOXIC_SUBSTANCE, GOBP_RESPONSE_TO_INORGANIC_SUBSTANCE, GOBP_REGULATION_OF_CELL_…
CD55	Hypoxanthine	CD55__Hypoxanthine	0.675652	0.000290872	0.0139154	1	2.60041	0.00188935	1.33673	0.0320753		Purine metabolism	Purine and pyrimidine metabolism/nucleotide metabolism		HALLMARK_COMPLEMENT, HALLMARK_INFLAMMATORY_RESPONSE	BLANCO_MELO_HUMAN_PARAINFLUENZA_VIRUS_3_INFECTION_A594_CELLS_UP, BLANCO_MELO_RESPIRATORY_SYNCYTIAL_VIRUS_INFECTION_A594_CELLS_UP, RODRIGUES_DCC_TARGETS_UP, RHEIN_ALL_GLUCOCORTICOID_THERAPY_UP, HAHTOLA_SEZARY_SYNDROM_UP, WANG_HCP_PROSTATE_CANCER, CEBALLOS_TARGETS_OF_TP53_AND_MYC_UP, HASINA_NOL7_TARGETS_DN, PASQUALUCCI_LYMPHOMA_BY_GC_STAGE_DN, AMIT_EGF_RESPONSE_240_HELA, ONDER_CDH1_TARGETS_1_UP, GO…	GOBP_CELL_ACTIVATION, GOBP_CYTOKINE_PRODUCTION, GOBP_POSITIVE_REGULATION_OF_CYTOKINE_PRODUCTION, GOBP_CELL_KILLING, GOBP_RESPONSE_TO_MOLECULE_OF_BACTERIAL_ORIGIN, GOBP_ADAPTIVE_IMMUNE_RESPONSE, GOBP_IMMUNE_EFFECTOR_PROCESS, GOBP_ACTIVATION_OF_IMMUNE_RESPONSE, GOBP_CYTOKINE_PRODUCTION_INVOLVED_IN_IMMUNE_RESPONSE, GOBP_T_CELL_CYTOKINE_PRODUCTION, GOBP_PRODUCTION_OF_MOLECULAR_MEDIATOR_OF_IMMUNE_RESP…
MPP1	115.027@1.04_ANPNEG	MPP1__115.027@1.04_ANPNEG	-0.675652	0.000290872	0.0139154	1	2.48145	0.00123562	-1.37415	0.0223961					HALLMARK_HEME_METABOLISM	LIU_OVARIAN_CANCER_TUMORS_AND_XENOGRAFTS_XDGS_DN, PUIFFE_INVASION_INHIBITED_BY_ASCITES_UP, DEURIG_T_CELL_PROLYMPHOCYTIC_LEUKEMIA_UP, LUCAS_HNF4A_TARGETS_UP, MORI_MATURE_B_LYMPHOCYTE_DN, LEE_AGING_NEOCORTEX_DN, KAAB_FAILED_HEART_ATRIUM_DN, MCCABE_BOUND_BY_HOXC6, ACEVEDO_LIVER_CANCER_WITH_H3K27ME3_UP, RAGHAVACHARI_PLATELET_SPECIFIC_GENES, REACTOME_SENSORY_PROCESSING_OF_SOUND, REACTOME_SENSORY_PROCE…	GOBP_REGULATION_OF_IMMUNE_SYSTEM_PROCESS, GOBP_REGULATION_OF_LEUKOCYTE_MIGRATION, GOBP_REGULATION_OF_LEUKOCYTE_CHEMOTAXIS, GOBP_NUCLEOSIDE_MONOPHOSPHATE_METABOLIC_PROCESS, GOBP_PURINE_NUCLEOSIDE_MONOPHOSPHATE_METABOLIC_PROCESS, GOBP_NUCLEOSIDE_DIPHOSPHATE_METABOLIC_PROCESS, GOBP_RIBONUCLEOSIDE_MONOPHOSPHATE_METABOLIC_PROCESS, GOBP_RIBONUCLEOSIDE_DIPHOSPHATE_METABOLIC_PROCESS, GOBP_ORGANOPHOSPHATE…
C4BPB	PS(16:0/18:2(9Z,12Z))	C4BPB__PS(16:0/18:2(9Z,12Z))	0.674783	0.000298187	0.0141542	1	-1.04991	0.00586255	-1.21946	0.0299976					HALLMARK_COMPLEMENT, HALLMARK_UV_RESPONSE_UP	RODRIGUES_DCC_TARGETS_UP, SABATES_COLORECTAL_ADENOMA_UP, TSUNODA_CISPLATIN_RESISTANCE_DN, WOOD_EBV_EBNA1_TARGETS_DN, KIM_LIVER_CANCER_POOR_SURVIVAL_DN, PID_HNF3A_PATHWAY, REACTOME_COMPLEMENT_CASCADE, REACTOME_INNATE_IMMUNE_SYSTEM, GRADE_COLON_AND_RECTAL_CANCER_UP, DODD_NASOPHARYNGEAL_CARCINOMA_UP, HSIAO_LIVER_SPECIFIC_GENES, BROWNE_HCMV_INFECTION_20HR_UP, SU_LIVER, BROWNE_HCMV_INFECTION_10HR_UP, …	GOBP_ADAPTIVE_IMMUNE_RESPONSE, GOBP_IMMUNE_EFFECTOR_PROCESS, GOBP_ACTIVATION_OF_IMMUNE_RESPONSE, GOBP_LEUKOCYTE_MEDIATED_IMMUNITY, GOBP_LYMPHOCYTE_MEDIATED_IMMUNITY, GOBP_HUMORAL_IMMUNE_RESPONSE_MEDIATED_BY_CIRCULATING_IMMUNOGLOBULIN, GOBP_ADAPTIVE_IMMUNE_RESPONSE_BASED_ON_SOMATIC_RECOMBINATION_OF_IMMUNE_RECEPTORS_BUILT_FROM_IMMUNOGLOBULIN_SUPERFAMILY_DOMAINS, GOBP_REGULATION_OF_IMMUNE_SYSTEM_PRO…
EPB42	115.027@1.04_ANPNEG	EPB42__115.027@1.04_ANPNEG	-0.674783	0.000298187	0.0141542	1	2.72458	0.000327	-1.37415	0.0223961					HALLMARK_HEME_METABOLISM	SWEET_KRAS_TARGETS_DN, GUO_HEX_TARGETS_DN, XU_GH1_EXOGENOUS_TARGETS_UP, KONDO_PROSTATE_CANCER_WITH_H3K27ME3, KYNG_WERNER_SYNDROM_AND_NORMAL_AGING_DN, RAO_BOUND_BY_SALL4_ISOFORM_A, ROESSLER_LIVER_CANCER_METASTASIS_UP, MANNE_COVID19_COMBINED_COHORT_VS_HEALTHY_DONOR_PLATELETS_UP, SCHLOSSER_SERUM_RESPONSE_DN, FERNANDEZ_BOUND_BY_MYC, DANG_BOUND_BY_MYC, PILON_KLF1_TARGETS_UP, OSWALD_HEMATOPOIETIC_STEM_…	GOBP_CELL_MORPHOGENESIS, GOBP_MYELOID_CELL_HOMEOSTASIS, GOBP_IMMUNE_SYSTEM_DEVELOPMENT, GOBP_CYTOSKELETON_ORGANIZATION, GOBP_REGULATION_OF_CELL_SHAPE, GOBP_PEPTIDE_CROSS_LINKING, GOBP_HEMOGLOBIN_METABOLIC_PROCESS, GOBP_DEVELOPMENTAL_MATURATION, GOBP_REGULATION_OF_ANATOMICAL_STRUCTURE_MORPHOGENESIS, GOBP_REGULATION_OF_CELL_MORPHOGENESIS, GOBP_MYELOID_CELL_DIFFERENTIATION, GOBP_ERYTHROCYTE_HOMEOSTA…
RNH1	Sphingosine 1-phosphate	RNH1__Sphingosine 1-phosphate	-0.674783	0.000298187	0.0141542	1	1.38122	0.0195056	-1.90702	0.000585181		Glycerophospholipid metabolism	Lipid metabolism		HALLMARK_IL2_STAT5_SIGNALING	SCHLOSSER_SERUM_RESPONSE_AUGMENTED_BY_MYC, MARTORIATI_MDM4_TARGETS_NEUROEPITHELIUM_DN, JAZAG_TGFB1_SIGNALING_DN, ROSS_AML_WITH_MLL_FUSIONS, WEIGEL_OXIDATIVE_STRESS_BY_TBH_AND_H2O2, DELLA_RESPONSE_TO_TSA_AND_BUTYRATE, TOOKER_GEMCITABINE_RESISTANCE_UP, MEISSNER_NPC_HCP_WITH_H3_UNMETHYLATED, BRUINS_UVC_RESPONSE_VIA_TP53_GROUP_A, IVANOVSKA_MIR106B_TARGETS, LINSLEY_MIR16_TARGETS, VANLOO_SP3_TARGETS_DN…	GOBP_VASCULATURE_DEVELOPMENT, GOBP_RNA_CATABOLIC_PROCESS, GOBP_MRNA_CATABOLIC_PROCESS, GOBP_MACROMOLECULE_CATABOLIC_PROCESS, GOBP_NEGATIVE_REGULATION_OF_GENE_EXPRESSION, GOBP_MRNA_METABOLIC_PROCESS, GOBP_REGULATION_OF_ANATOMICAL_STRUCTURE_MORPHOGENESIS, GOBP_TUBE_MORPHOGENESIS, GOBP_TUBE_DEVELOPMENT, GOBP_NEGATIVE_REGULATION_OF_CATALYTIC_ACTIVITY, GOBP_NEGATIVE_REGULATION_OF_MOLECULAR_FUNCTION, G…
ANK1	Pyruvate	ANK1__Pyruvate	-0.673913	0.00030566	0.0142498	1	2.62339	0.00262982	-1.57647	0.00728911		Glycolysis / Gluconeogenesis	Energy metabolism		HALLMARK_HEME_METABOLISM	LIU_OVARIAN_CANCER_TUMORS_AND_XENOGRAFTS_XDGS_UP, BLANCO_MELO_COVID19_SARS_COV_2_INFECTION_A594_ACE2_EXPRESSING_CELLS_DN, DAVICIONI_TARGETS_OF_PAX_FOXO1_FUSIONS_UP, DAVICIONI_RHABDOMYOSARCOMA_PAX_FOXO1_FUSION_UP, DEURIG_T_CELL_PROLYMPHOCYTIC_LEUKEMIA_UP, PEREZ_TP53_TARGETS, NIKOLSKY_BREAST_CANCER_8P12_P11_AMPLICON, NIKOLSKY_MUTATED_AND_AMPLIFIED_IN_BREAST_CANCER, ROSS_AML_OF_FAB_M7_TYPE, ALCALAY_…	GOBP_EXOCYTOSIS, GOBP_ENDOPLASMIC_RETICULUM_TO_GOLGI_VESICLE_MEDIATED_TRANSPORT, GOBP_CYTOSKELETON_ORGANIZATION, GOBP_ESTABLISHMENT_OR_MAINTENANCE_OF_CELL_POLARITY, GOBP_VESICLE_MEDIATED_TRANSPORT, GOBP_MAINTENANCE_OF_CELL_POLARITY, GOBP_MAINTENANCE_OF_APICAL_BASAL_CELL_POLARITY, GOBP_SECRETION, GOBP_INTRACELLULAR_TRANSPORT, GOBP_GOLGI_VESICLE_TRANSPORT, GOBP_LOCALIZATION_WITHIN_MEMBRANE, GOBP_ES…
CYBRD1	Inosine	CYBRD1__Inosine	0.673913	0.00030566	0.0142498	1	1.60138	0.000337	2.16016	0.000244573		Purine metabolism	Purine and pyrimidine metabolism/nucleotide metabolism			LIU_OVARIAN_CANCER_TUMORS_AND_XENOGRAFTS_XDGS_DN, SOTIRIOU_BREAST_CANCER_GRADE_1_VS_3_DN, DAVICIONI_TARGETS_OF_PAX_FOXO1_FUSIONS_UP, LINDGREN_BLADDER_CANCER_CLUSTER_2A_DN, PEREZ_TP53_TARGETS, SANSOM_APC_TARGETS_UP, ZHAN_MULTIPLE_MYELOMA_LB_UP, XU_GH1_AUTOCRINE_TARGETS_UP, SANSOM_APC_TARGETS, KYNG_DNA_DAMAGE_BY_4NQO, KYNG_DNA_DAMAGE_UP, CHANDRAN_METASTASIS_DN, NAKAMURA_ADIPOGENESIS_EARLY_UP, NAKAM…	GOBP_TRANSITION_METAL_ION_TRANSPORT, GOBP_ION_TRANSPORT, GOBP_CATION_TRANSPORT, GOBP_IRON_ION_TRANSPORT, GOBP_CELLULAR_ION_HOMEOSTASIS, GOBP_CELLULAR_METAL_ION_HOMEOSTASIS, GOBP_CELLULAR_IRON_ION_HOMEOSTASIS, GOBP_RESPONSE_TO_INORGANIC_SUBSTANCE, GOBP_RESPONSE_TO_METAL_ION, GOBP_RESPONSE_TO_IRON_ION, GOBP_CELLULAR_HOMEOSTASIS, GOBP_METAL_ION_TRANSPORT, GOBP_IRON_IMPORT_INTO_CELL, GOBP_HOMEOSTATIC…
HBA1	LPA(18:1)[M-H]-	HBA1__LPA(18:1)[M-H]-	-0.673913	0.00030566	0.0142498	1	1.54807	0.0100398	-1.26733	0.0335673		Fatty acid metabolism	Lipid metabolism			LIU_OVARIAN_CANCER_TUMORS_AND_XENOGRAFTS_XDGS_DN, BLANCO_MELO_COVID19_SARS_COV_2_POS_PATIENT_LUNG_TISSUE_UP, LIU_CMYB_TARGETS_UP, VECCHI_GASTRIC_CANCER_ADVANCED_VS_EARLY_DN, TONKS_TARGETS_OF_RUNX1_RUNX1T1_FUSION_GRANULOCYTE_DN, TONKS_TARGETS_OF_RUNX1_RUNX1T1_FUSION_MONOCYTE_DN, TONKS_TARGETS_OF_RUNX1_RUNX1T1_FUSION_ERYTHROCYTE_DN, TONKS_TARGETS_OF_RUNX1_RUNX1T1_FUSION_SUSTAINED_IN_MONOCYTE_DN, HA…	GOBP_RESPONSE_TO_REACTIVE_OXYGEN_SPECIES, GOBP_RESPONSE_TO_OXIDATIVE_STRESS, GOBP_RESPONSE_TO_TOXIC_SUBSTANCE, GOBP_RESPONSE_TO_INORGANIC_SUBSTANCE, GOBP_REGULATION_OF_CELL_DEATH, GOBP_POSITIVE_REGULATION_OF_CELL_DEATH, GOBP_GAS_TRANSPORT, GOBP_CARBON_DIOXIDE_TRANSPORT, GOBP_OXYGEN_TRANSPORT, GOBP_ONE_CARBON_COMPOUND_TRANSPORT, GOBP_NITRIC_OXIDE_TRANSPORT, GOBP_RESPONSE_TO_HYDROGEN_PEROXIDE, GOBP…
HLA-C	Inosine	HLA-C__Inosine	0.673913	0.00030566	0.0142498	1	1.29407	0.0198905	2.16016	0.000244573		Purine metabolism	Purine and pyrimidine metabolism/nucleotide metabolism		HALLMARK_INTERFERON_ALPHA_RESPONSE	LIU_OVARIAN_CANCER_TUMORS_AND_XENOGRAFTS_XDGS_DN, BLANCO_MELO_BRONCHIAL_EPITHELIAL_CELLS_INFLUENZA_A_DEL_NS1_INFECTION_UP, CAVARD_LIVER_CANCER_MALIGNANT_VS_BENIGN, BENPORATH_EED_TARGETS, BENPORATH_ES_WITH_H3K27ME3, GNATENKO_PLATELET_SIGNATURE, WEIGEL_OXIDATIVE_STRESS_BY_TBH_AND_H2O2, CAMPS_COLON_CANCER_COPY_NUMBER_DN, SALVADOR_MARTIN_PEDIATRIC_TBD_ANTI_TNF_THERAPY_NONRESPONDER_PRE_TREATMENT_UP, S…	GOBP_ADAPTIVE_IMMUNE_RESPONSE, GOBP_ANTIGEN_PROCESSING_AND_PRESENTATION_OF_PEPTIDE_ANTIGEN_VIA_MHC_CLASS_I, GOBP_ANTIGEN_PROCESSING_AND_PRESENTATION_OF_ENDOGENOUS_PEPTIDE_ANTIGEN, GOBP_ANTIGEN_PROCESSING_AND_PRESENTATION_OF_ENDOGENOUS_PEPTIDE_ANTIGEN_VIA_MHC_CLASS_I_VIA_ER_PATHWAY, GOBP_DEFENSE_RESPONSE, GOBP_IMMUNE_RESPONSE, GOBP_ANTIGEN_PROCESSING_AND_PRESENTATION, GOBP_ANTIGEN_PROCESSING_AND_P…
JCHAIN	Pimelic Acid	JCHAIN__Pimelic Acid	0.673913	0.00030566	0.0142498	1	-0.663941	0.0172804	-1.36275	0.0180254		Biotin metabolism	Cofactor, vitamin and antioxidant metabolism			LIU_OVARIAN_CANCER_TUMORS_AND_XENOGRAFTS_XDGS_DN, HOLLMANN_APOPTOSIS_VIA_CD40_UP, TURASHVILI_BREAST_DUCTAL_CARCINOMA_VS_DUCTAL_NORMAL_DN, DEURIG_T_CELL_PROLYMPHOCYTIC_LEUKEMIA_UP, GRAHAM_CML_QUIESCENT_VS_NORMAL_DIVIDING_DN, GRAHAM_CML_DIVIDING_VS_NORMAL_DIVIDING_DN, HAHTOLA_MYCOSIS_FUNGOIDES_DN, OUELLET_CULTURED_OVARIAN_CANCER_INVASIVE_VS_LMP_UP, WONG_ENDOMETRIAL_CANCER_LATE, HASLINGER_B_CLL_WITH…	GOBP_TISSUE_HOMEOSTASIS, GOBP_RETINA_HOMEOSTASIS, GOBP_ADAPTIVE_IMMUNE_RESPONSE, GOBP_RENAL_SYSTEM_PROCESS, GOBP_DEFENSE_RESPONSE, GOBP_IMMUNE_RESPONSE, GOBP_HUMORAL_IMMUNE_RESPONSE, GOBP_RESPONSE_TO_BACTERIUM, GOBP_ANTIMICROBIAL_HUMORAL_RESPONSE, GOBP_ANTIBACTERIAL_HUMORAL_RESPONSE, GOBP_HOMEOSTATIC_PROCESS, GOBP_DEFENSE_RESPONSE_TO_BACTERIUM, GOBP_PROTEIN_CONTAINING_COMPLEX_ORGANIZATION, GOBP_B…
RALA	LysoPC(16:1)	RALA__LysoPC(16:1)	-0.673913	0.00030566	0.0142498	1	0.810731	0.0423378	-1.88413	0.000702979		Glycerophospholipid metabolism	Lipid metabolism		HALLMARK_DNA_REPAIR	FOROUTAN_TGFB_EMT_UP, FOROUTAN_PRODRANK_TGFB_EMT_UP, HOUNKPE_HOUSEKEEPING_GENES, CHANDRAN_METASTASIS_TOP50_UP, GARGALOVIC_RESPONSE_TO_OXIDIZED_PHOSPHOLIPIDS_RED_DN, CHOI_ATL_STAGE_PREDICTOR, SCHLOSSER_SERUM_RESPONSE_AUGMENTED_BY_MYC, ASTON_MAJOR_DEPRESSIVE_DISORDER_DN, MAHAJAN_RESPONSE_TO_IL1A_DN, MCCLUNG_CREB1_TARGETS_UP, RIZKI_TUMOR_INVASIVENESS_3D_DN, CHANDRAN_METASTASIS_UP, VANOEVELEN_MYOGENE…	GOBP_MITOCHONDRIAL_FISSION, GOBP_NEURAL_TUBE_FORMATION, GOBP_MORPHOGENESIS_OF_AN_EPITHELIUM, GOBP_EXOCYTOSIS, GOBP_ENDOCYTOSIS, GOBP_RECEPTOR_MEDIATED_ENDOCYTOSIS, GOBP_MITOCHONDRION_ORGANIZATION, GOBP_CYTOSKELETON_ORGANIZATION, GOBP_CELL_CYCLE, GOBP_ENZYME_LINKED_RECEPTOR_PROTEIN_SIGNALING_PATHWAY, GOBP_TRANSMEMBRANE_RECEPTOR_PROTEIN_TYROSINE_KINASE_SIGNALING_PATHWAY, GOBP_SMALL_GTPASE_MEDIATED_…
YWHAE	Taurine	YWHAE__Taurine	0.673913	0.00030566	0.0142498	1	1.24682	0.0323151	1.30909	0.0165759		Taurine and hypotaurine metabolism	Amino acids		HALLMARK_MITOTIC_SPINDLE, HALLMARK_MYC_TARGETS_V1	HOUNKPE_HOUSEKEEPING_GENES, SCHLOSSER_SERUM_RESPONSE_AUGMENTED_BY_MYC, JAZAG_TGFB1_SIGNALING_VIA_SMAD4_UP, SCHAEFFER_PROSTATE_DEVELOPMENT_AND_CANCER_BOX2_DN, KAAB_FAILED_HEART_ATRIUM_DN, LU_AGING_BRAIN_DN, WU_HBX_TARGETS_1_DN, WU_HBX_TARGETS_2_UP, SMID_BREAST_CANCER_RELAPSE_IN_BONE_DN, SMID_BREAST_CANCER_BASAL_UP, SPIRA_SMOKERS_LUNG_CANCER_UP, PURBEY_TARGETS_OF_CTBP1_AND_SATB1_UP, PID_HDAC_CLASSI…	GOBP_MAPK_CASCADE, GOBP_MITOTIC_CELL_CYCLE, GOBP_ACTION_POTENTIAL, GOBP_NEURON_MIGRATION, GOBP_REGULATION_OF_HEART_RATE, GOBP_CIRCULATORY_SYSTEM_PROCESS, GOBP_HEART_PROCESS, GOBP_REGULATION_OF_HEART_RATE_BY_CHEMICAL_SIGNAL, GOBP_PROTEIN_DEPHOSPHORYLATION, GOBP_PROTEIN_TARGETING, GOBP_PROTEIN_EXPORT_FROM_NUCLEUS, GOBP_ION_TRANSPORT, GOBP_CATION_TRANSPORT, GOBP_POTASSIUM_ION_TRANSPORT, GOBP_CALCIUM…
AMBP	LysoPC(16:1)	AMBP__LysoPC(16:1)	0.673043	0.000313296	0.0144219	1	-0.74734	0.012402	-1.88413	0.000702979		Glycerophospholipid metabolism	Lipid metabolism			BLANCO_MELO_HUMAN_PARAINFLUENZA_VIRUS_3_INFECTION_A594_CELLS_DN, BLANCO_MELO_RESPIRATORY_SYNCYTIAL_VIRUS_INFECTION_A594_CELLS_DN, BLANCO_MELO_COVID19_SARS_COV_2_INFECTION_A594_ACE2_EXPRESSING_CELLS_DN, BLANCO_MELO_COVID19_SARS_COV_2_INFECTION_A594_ACE2_EXPRESSING_CELLS_RUXOLITINIB_DN, RIGGINS_TAMOXIFEN_RESISTANCE_UP, MATZUK_CUMULUS_EXPANSION, SERVITJA_ISLET_HNF1A_TARGETS_DN, NABA_ECM_REGULATORS, …	GOBP_REPRODUCTION, GOBP_MAPK_CASCADE, GOBP_REGULATION_OF_IMMUNE_SYSTEM_PROCESS, GOBP_NEGATIVE_REGULATION_OF_IMMUNE_SYSTEM_PROCESS, GOBP_PROTEOLYSIS, GOBP_PORPHYRIN_CONTAINING_COMPOUND_METABOLIC_PROCESS, GOBP_IMMUNE_RESPONSE, GOBP_CELL_ADHESION, GOBP_JNK_CASCADE, GOBP_MACROMOLECULE_CATABOLIC_PROCESS, GOBP_NEGATIVE_REGULATION_OF_PEPTIDASE_ACTIVITY, GOBP_NEGATIVE_REGULATION_OF_SIGNALING, GOBP_REGULA…
FGG	Hypoxanthine	FGG__Hypoxanthine	-0.673043	0.000313296	0.0144219	1	-1.25332	0.00125763	1.33673	0.0320753		Purine metabolism	Purine and pyrimidine metabolism/nucleotide metabolism		HALLMARK_COAGULATION	BLANCO_MELO_COVID19_SARS_COV_2_LOW_MOI_INFECTION_A594_ACE2_EXPRESSING_CELLS_UP, BLANCO_MELO_COVID19_SARS_COV_2_INFECTION_A594_ACE2_EXPRESSING_CELLS_RUXOLITINIB_DN, HERNANDEZ_ABERRANT_MITOSIS_BY_DOCETACEL_4NM_UP, MOHANKUMAR_HOXA1_TARGETS_DN, FALVELLA_SMOKERS_WITH_LUNG_CANCER, ABBUD_LIF_SIGNALING_1_UP, KAYO_AGING_MUSCLE_UP, HOWLIN_CITED1_TARGETS_2_DN, RIZKI_TUMOR_INVASIVENESS_3D_DN, BRUECKNER_TARGE…	GOBP_MAPK_CASCADE, GOBP_CELL_MORPHOGENESIS, GOBP_CELL_MORPHOGENESIS_INVOLVED_IN_DIFFERENTIATION, GOBP_CELL_ACTIVATION, GOBP_POSITIVE_REGULATION_OF_PEPTIDE_SECRETION, GOBP_CIRCULATORY_SYSTEM_PROCESS, GOBP_VASCULAR_PROCESS_IN_CIRCULATORY_SYSTEM, GOBP_PROTEOLYSIS, GOBP_EXOCYTOSIS, GOBP_APOPTOTIC_PROCESS, GOBP_CELL_ADHESION, GOBP_CELL_MATRIX_ADHESION, GOBP_NEGATIVE_REGULATION_OF_CELL_ADHESION, GOBP_C…
GDI2	Pyruvate	GDI2__Pyruvate	-0.673043	0.000313296	0.0144219	1	1.80481	0.00123562	-1.57647	0.00728911		Glycolysis / Gluconeogenesis	Energy metabolism			HOUNKPE_HOUSEKEEPING_GENES, LAIHO_COLORECTAL_CANCER_SERRATED_UP, MULLIGHAN_NPM1_MUTATED_SIGNATURE_1_DN, MULLIGHAN_NPM1_MUTATED_SIGNATURE_2_DN, MULLIGHAN_NPM1_SIGNATURE_3_DN, BYSTRYKH_HEMATOPOIESIS_STEM_CELL_AND_BRAIN_QTL_TRANS, THEILGAARD_NEUTROPHIL_AT_SKIN_WOUND_DN, JI_RESPONSE_TO_FSH_DN, BANDRES_RESPONSE_TO_CARMUSTIN_WITHOUT_MGMT_48HR_UP, CHENG_RESPONSE_TO_NICKEL_ACETATE, GAVIN_FOXP3_TARGETS_CL…	GOBP_SMALL_GTPASE_MEDIATED_SIGNAL_TRANSDUCTION, GOBP_NEGATIVE_REGULATION_OF_ORGANELLE_ORGANIZATION, GOBP_VESICLE_MEDIATED_TRANSPORT, GOBP_CELL_PROJECTION_ORGANIZATION, GOBP_CELL_PROJECTION_ASSEMBLY, GOBP_REGULATION_OF_CELL_PROJECTION_ORGANIZATION, GOBP_NEGATIVE_REGULATION_OF_CELL_PROJECTION_ORGANIZATION, GOBP_REGULATION_OF_ORGANELLE_ORGANIZATION, GOBP_PROTEIN_LOCALIZATION_TO_ORGANELLE, GOBP_REGUL…
GSTO1	115.027@1.04_ANPNEG	GSTO1__115.027@1.04_ANPNEG	-0.673043	0.000313296	0.0144219	1	1.79325	0.0047391	-1.37415	0.0223961				Antioxidant	HALLMARK_XENOBIOTIC_METABOLISM, HALLMARK_IL2_STAT5_SIGNALING	HOUNKPE_HOUSEKEEPING_GENES, LINDGREN_BLADDER_CANCER_CLUSTER_1_UP, LINDGREN_BLADDER_CANCER_CLUSTER_3_DN, HUMMERICH_BENIGN_SKIN_TUMOR_UP, HUMMERICH_MALIGNANT_SKIN_TUMOR_UP, SMITH_TERT_TARGETS_DN, ZHAN_MULTIPLE_MYELOMA_CD1_AND_CD2_DN, MCCLUNG_DELTA_FOSB_TARGETS_2WK, NATSUME_RESPONSE_TO_INTERFERON_BETA_DN, BURTON_ADIPOGENESIS_2, BURTON_ADIPOGENESIS_PEAK_AT_8HR, ZHANG_GATA6_TARGETS_UP, HANN_RESISTANCE…	GOBP_SKELETAL_MUSCLE_CONTRACTION, GOBP_MUSCLE_SYSTEM_PROCESS, GOBP_CIRCULATORY_SYSTEM_PROCESS, GOBP_HEART_PROCESS, GOBP_CARBOHYDRATE_METABOLIC_PROCESS, GOBP_MONOSACCHARIDE_METABOLIC_PROCESS, GOBP_ORGANIC_ACID_METABOLIC_PROCESS, GOBP_PEPTIDE_METABOLIC_PROCESS, GOBP_CELLULAR_MODIFIED_AMINO_ACID_METABOLIC_PROCESS, GOBP_GLUTATHIONE_METABOLIC_PROCESS, GOBP_VITAMIN_METABOLIC_PROCESS, GOBP_WATER_SOLUBLE…
LGALS3BP	Pimelic Acid	LGALS3BP__Pimelic Acid	0.673043	0.000313296	0.0144219	1	-1.1136	0.000417	-1.36275	0.0180254		Biotin metabolism	Cofactor, vitamin and antioxidant metabolism		HALLMARK_INTERFERON_ALPHA_RESPONSE, HALLMARK_INTERFERON_GAMMA_RESPONSE	BLANCO_MELO_BRONCHIAL_EPITHELIAL_CELLS_INFLUENZA_A_DEL_NS1_INFECTION_UP, DEURIG_T_CELL_PROLYMPHOCYTIC_LEUKEMIA_UP, MULLIGHAN_MLL_SIGNATURE_2_DN, HAHTOLA_MYCOSIS_FUNGOIDES_SKIN_DN, WOOD_EBV_EBNA1_TARGETS_UP, NIKOLSKY_BREAST_CANCER_17Q21_Q25_AMPLICON, LEE_LIVER_CANCER_ACOX1_UP, ZHAN_MULTIPLE_MYELOMA_SPIKED, LENAOUR_DENDRITIC_CELL_MATURATION_UP, VERHAAK_AML_WITH_NPM1_MUTATED_UP, TSAI_RESPONSE_TO_RAD…	GOBP_ENDOCYTOSIS, GOBP_DEFENSE_RESPONSE, GOBP_CELLULAR_DEFENSE_RESPONSE, GOBP_CELL_ADHESION, GOBP_VESICLE_MEDIATED_TRANSPORT, GOCC_SECRETORY_GRANULE, GOCC_EXTERNAL_ENCAPSULATING_STRUCTURE, GOCC_PLATELET_DENSE_GRANULE_LUMEN, GOCC_VESICLE_LUMEN, GOCC_PLATELET_DENSE_GRANULE, GOCC_COLLAGEN_CONTAINING_EXTRACELLULAR_MATRIX, GOCC_BLOOD_MICROPARTICLE, GOCC_SECRETORY_VESICLE, GOMF_SCAVENGER_RECEPTOR_ACTIV…
A2M	PC (38:3) [M+H]+	A2M__PC (38:3) [M+H]+	0.672174	0.000321097	0.014489	1	-0.691826	0.0182445	-1.60007	0.00194724		Glycerophospholipid metabolism/PAF	Lipid metabolism		HALLMARK_IL6_JAK_STAT3_SIGNALING, HALLMARK_COAGULATION	LIU_OVARIAN_CANCER_TUMORS_AND_XENOGRAFTS_XDGS_DN, KORKOLA_TERATOMA_UP, HERNANDEZ_ABERRANT_MITOSIS_BY_DOCETACEL_2NM_DN, HERNANDEZ_MITOTIC_ARREST_BY_DOCETAXEL_2_DN, COLIN_PILOCYTIC_ASTROCYTOMA_VS_GLIOBLASTOMA_DN, CERVERA_SDHB_TARGETS_2, CHESLER_BRAIN_D6MIT150_QTL_CIS, SMITH_TERT_TARGETS_DN, LENAOUR_DENDRITIC_CELL_MATURATION_UP, KANG_IMMORTALIZED_BY_TERT_DN, ZHAN_MULTIPLE_MYELOMA_DN, JOSEPH_RESPONSE…	GOBP_REPRODUCTION, GOBP_LUTEINIZATION, GOBP_COMPLEMENT_ACTIVATION_LECTIN_PATHWAY, GOBP_IMMUNE_EFFECTOR_PROCESS, GOBP_ACTIVATION_OF_IMMUNE_RESPONSE, GOBP_INFLAMMATORY_RESPONSE_TO_ANTIGENIC_STIMULUS, GOBP_ACUTE_INFLAMMATORY_RESPONSE_TO_ANTIGENIC_STIMULUS, GOBP_ACUTE_INFLAMMATORY_RESPONSE, GOBP_REGULATION_OF_IMMUNE_SYSTEM_PROCESS, GOBP_NEGATIVE_REGULATION_OF_IMMUNE_SYSTEM_PROCESS, GOBP_POSITIVE_REGU…
C4BPB	PC (35:3) [M+H]+	C4BPB__PC (35:3) [M+H]+	0.672174	0.000321097	0.014489	1	-1.04991	0.00586255	-1.32451	0.0135717		Glycerophospholipid metabolism/PAF	Lipid metabolism		HALLMARK_COMPLEMENT, HALLMARK_UV_RESPONSE_UP	RODRIGUES_DCC_TARGETS_UP, SABATES_COLORECTAL_ADENOMA_UP, TSUNODA_CISPLATIN_RESISTANCE_DN, WOOD_EBV_EBNA1_TARGETS_DN, KIM_LIVER_CANCER_POOR_SURVIVAL_DN, PID_HNF3A_PATHWAY, REACTOME_COMPLEMENT_CASCADE, REACTOME_INNATE_IMMUNE_SYSTEM, GRADE_COLON_AND_RECTAL_CANCER_UP, DODD_NASOPHARYNGEAL_CARCINOMA_UP, HSIAO_LIVER_SPECIFIC_GENES, BROWNE_HCMV_INFECTION_20HR_UP, SU_LIVER, BROWNE_HCMV_INFECTION_10HR_UP, …	GOBP_ADAPTIVE_IMMUNE_RESPONSE, GOBP_IMMUNE_EFFECTOR_PROCESS, GOBP_ACTIVATION_OF_IMMUNE_RESPONSE, GOBP_LEUKOCYTE_MEDIATED_IMMUNITY, GOBP_LYMPHOCYTE_MEDIATED_IMMUNITY, GOBP_HUMORAL_IMMUNE_RESPONSE_MEDIATED_BY_CIRCULATING_IMMUNOGLOBULIN, GOBP_ADAPTIVE_IMMUNE_RESPONSE_BASED_ON_SOMATIC_RECOMBINATION_OF_IMMUNE_RECEPTORS_BUILT_FROM_IMMUNOGLOBULIN_SUPERFAMILY_DOMAINS, GOBP_REGULATION_OF_IMMUNE_SYSTEM_PRO…
F11	2-Arachidonoylglycerol	F11__2-Arachidonoylglycerol	-0.672174	0.000321097	0.014489	1	-0.799818	0.00569097	1.33593	0.0189124		Glycerolipids, Monoacylglycerols	Lipid metabolism		HALLMARK_XENOBIOTIC_METABOLISM, HALLMARK_COAGULATION	KIM_MYCN_AMPLIFICATION_TARGETS_UP, KONDO_PROSTATE_CANCER_WITH_H3K27ME3, ACEVEDO_LIVER_CANCER_WITH_H3K27ME3_UP, CHIANG_LIVER_CANCER_SUBCLASS_UNANNOTATED_UP, ZWANG_TRANSIENTLY_UP_BY_2ND_EGF_PULSE_ONLY, REACTOME_HEMOSTASIS, REACTOME_INTRINSIC_PATHWAY_OF_FIBRIN_CLOT_FORMATION, REACTOME_FORMATION_OF_FIBRIN_CLOT_CLOTTING_CASCADE, REACTOME_DEFECTS_OF_CONTACT_ACTIVATION_SYSTEM_CAS_AND_KALLIKREIN_KININ_SY…	GOBP_PROTEOLYSIS, GOBP_HEMOSTASIS, GOBP_RESPONSE_TO_WOUNDING, GOBP_PROTEIN_PROCESSING, GOBP_ZYMOGEN_ACTIVATION, GOBP_PLASMINOGEN_ACTIVATION, GOBP_REGULATION_OF_RESPONSE_TO_EXTERNAL_STIMULUS, GOBP_NEGATIVE_REGULATION_OF_RESPONSE_TO_EXTERNAL_STIMULUS, GOBP_WOUND_HEALING, GOBP_FIBRINOLYSIS, GOBP_NEGATIVE_REGULATION_OF_RESPONSE_TO_STIMULUS, GOBP_REGULATION_OF_COAGULATION, GOBP_NEGATIVE_REGULATION_OF_…
FGG	Pyruvate	FGG__Pyruvate	0.672174	0.000321097	0.014489	1	-1.25332	0.00125763	-1.57647	0.00728911		Glycolysis / Gluconeogenesis	Energy metabolism		HALLMARK_COAGULATION	BLANCO_MELO_COVID19_SARS_COV_2_LOW_MOI_INFECTION_A594_ACE2_EXPRESSING_CELLS_UP, BLANCO_MELO_COVID19_SARS_COV_2_INFECTION_A594_ACE2_EXPRESSING_CELLS_RUXOLITINIB_DN, HERNANDEZ_ABERRANT_MITOSIS_BY_DOCETACEL_4NM_UP, MOHANKUMAR_HOXA1_TARGETS_DN, FALVELLA_SMOKERS_WITH_LUNG_CANCER, ABBUD_LIF_SIGNALING_1_UP, KAYO_AGING_MUSCLE_UP, HOWLIN_CITED1_TARGETS_2_DN, RIZKI_TUMOR_INVASIVENESS_3D_DN, BRUECKNER_TARGE…	GOBP_MAPK_CASCADE, GOBP_CELL_MORPHOGENESIS, GOBP_CELL_MORPHOGENESIS_INVOLVED_IN_DIFFERENTIATION, GOBP_CELL_ACTIVATION, GOBP_POSITIVE_REGULATION_OF_PEPTIDE_SECRETION, GOBP_CIRCULATORY_SYSTEM_PROCESS, GOBP_VASCULAR_PROCESS_IN_CIRCULATORY_SYSTEM, GOBP_PROTEOLYSIS, GOBP_EXOCYTOSIS, GOBP_APOPTOTIC_PROCESS, GOBP_CELL_ADHESION, GOBP_CELL_MATRIX_ADHESION, GOBP_NEGATIVE_REGULATION_OF_CELL_ADHESION, GOBP_C…
IGKV2D-28	Pyruvate	IGKV2D-28__Pyruvate	0.672174	0.000321097	0.014489	1	-0.583817	0.00834487	-1.57647	0.00728911		Glycolysis / Gluconeogenesis	Energy metabolism			SMID_BREAST_CANCER_RELAPSE_IN_BONE_DN, SMID_BREAST_CANCER_LUMINAL_B_DN, SMID_BREAST_CANCER_NORMAL_LIKE_UP, SMID_BREAST_CANCER_BASAL_UP, SHEDDEN_LUNG_CANCER_GOOD_SURVIVAL_A12, SALVADOR_MARTIN_PEDIATRIC_TBD_ANTI_TNF_THERAPY_NONRESPONDER_POST_TREATMENT_DN, REACTOME_HEMOSTASIS, REACTOME_ADAPTIVE_IMMUNE_SYSTEM, REACTOME_COMPLEMENT_CASCADE, REACTOME_INITIAL_TRIGGERING_OF_COMPLEMENT, REACTOME_CREATION_O…	GOBP_ADAPTIVE_IMMUNE_RESPONSE, GOBP_IMMUNOGLOBULIN_PRODUCTION, GOBP_PRODUCTION_OF_MOLECULAR_MEDIATOR_OF_IMMUNE_RESPONSE, GOBP_IMMUNE_RESPONSE, GOCC_IMMUNOGLOBULIN_COMPLEX, GOCC_BLOOD_MICROPARTICLE, GOMF_ANTIGEN_BINDING
MTPN	LysoPC(18:0)	MTPN__LysoPC(18:0)	-0.672174	0.000321097	0.014489	1	1.62534	0.0118584	-1.70887	0.00123154		Glycerophospholipid metabolism	Lipid metabolism			HOUNKPE_HOUSEKEEPING_GENES, IBRAHIM_NRF2_UP, RASHI_RESPONSE_TO_IONIZING_RADIATION_4, RICKMAN_TUMOR_DIFFERENTIATED_WELL_VS_POORLY_DN, PASQUALUCCI_LYMPHOMA_BY_GC_STAGE_DN, NOUZOVA_TRETINOIN_AND_H4_ACETYLATION, CHUNG_BLISTER_CYTOTOXICITY_DN, MILI_PSEUDOPODIA_CHEMOTAXIS_UP, GABRIELY_MIR21_TARGETS, DOUGLAS_BMI1_TARGETS_UP, ACEVEDO_NORMAL_TISSUE_ADJACENT_TO_LIVER_TUMOR_UP, ACEVEDO_LIVER_CANCER_UP, QI_P…	GOBP_MUSCLE_SYSTEM_PROCESS, GOBP_PEPTIDE_METABOLIC_PROCESS, GOBP_CELLULAR_BIOGENIC_AMINE_METABOLIC_PROCESS, GOBP_CYTOSKELETON_ORGANIZATION, GOBP_ACTIN_FILAMENT_ORGANIZATION, GOBP_CENTRAL_NERVOUS_SYSTEM_DEVELOPMENT, GOBP_MUSCLE_ORGAN_DEVELOPMENT, GOBP_ACTIN_POLYMERIZATION_OR_DEPOLYMERIZATION, GOBP_REGULATION_OF_CELL_SIZE, GOBP_AMINE_METABOLIC_PROCESS, GOBP_RESPONSE_TO_MECHANICAL_STIMULUS, GOBP_RES…
SEMA7A	Dihydroorotic Acid	SEMA7A__Dihydroorotic Acid	-0.672174	0.000321097	0.014489	1	1.49256	0.0061598	-1.41742	0.01267		Pyrimidine metabolism	Purine and pyrimidine metabolism/nucleotide metabolism			BLANCO_MELO_COVID19_SARS_COV_2_INFECTION_CALU3_CELLS_UP, BLANCO_MELO_COVID19_SARS_COV_2_INFECTION_A594_ACE2_EXPRESSING_CELLS_UP, BLANCO_MELO_BETA_INTERFERON_TREATED_BRONCHIAL_EPITHELIAL_CELLS_UP, BLANCO_MELO_BRONCHIAL_EPITHELIAL_CELLS_INFLUENZA_A_DEL_NS1_INFECTION_UP, CHIARADONNA_NEOPLASTIC_TRANSFORMATION_KRAS_CDC25_UP, CHIARADONNA_NEOPLASTIC_TRANSFORMATION_KRAS_UP, MCCLUNG_CREB1_TARGETS_UP, KYNG…	GOBP_MAPK_CASCADE, GOBP_CELL_MORPHOGENESIS, GOBP_CELL_MORPHOGENESIS_INVOLVED_IN_DIFFERENTIATION, GOBP_OSSIFICATION, GOBP_OSTEOBLAST_DIFFERENTIATION, GOBP_AMEBOIDAL_TYPE_CELL_MIGRATION, GOBP_CYTOKINE_PRODUCTION, GOBP_POSITIVE_REGULATION_OF_CYTOKINE_PRODUCTION, GOBP_REGULATION_OF_PROTEIN_PHOSPHORYLATION, GOBP_IMMUNE_EFFECTOR_PROCESS, GOBP_CYTOKINE_PRODUCTION_INVOLVED_IN_IMMUNE_RESPONSE, GOBP_PRODUC…
[truncated: 1,012 more rows]

## Sheet: Figure 3c
proteins	metabolites	names	cors	pvalues	adj_p	fwer	logFC_ex	da_ex_adj_p	logFC_met	da_met_adj_p	MitoCarta3.0_MitoPathways	SUB_PATHWAY	SUPER_PATHWAY	Pathway	Hallmarks	c2.pathways	c5.pathways	tissue	immunecell	edge_type
[truncated: 1,646 more rows]

## Sheet: Figure 3d
proteins	metabolites	names	cors	pvalues	adj_p	fwer	logFC_ex	da_ex_adj_p	logFC_met	da_met_adj_p	MitoCarta3.0_MitoPathways	SUB_PATHWAY	SUPER_PATHWAY	Pathway	Hallmarks	c2.pathways	c5.pathways	tissue	immunecell	edge_type
[truncated: 95 more rows]
