# Supplementary material for: Secretome profiling reveals acute changes in oxidative stress, brain homeostasis, and coagulation following short-duration spaceflight
Source: Nat Commun. 2024 Jun 11;15:4862. doi: 10.1038/s41467-024-48841-w (PMC11166969; doi:10.1038/s41467-024-48841-w)
Supplement: Supplementary file 4 — Source Data [file 41467_2024_48841_MOESM4_ESM.zip › Source files/Source_data_figure2.xlsx]

## Sheet: Figure 2 a+b
ID	X	logFC	AveExpr	t	P.Value	adj.P.Val	B	Confidence	Formula	Mass	RT	MODE	Compound_ID	SUPER_PATHWAY	SUB_PATHWAY	KEGG	HMDB	Pathway
1-AcyPAF	568	-0.588033	6.34331e-16	-1.58874	0.12033	0.287923	-5.22369	1	C26H52NO8P	537.335	8.16	ANPPOS	1-AcyPAF	Lipid metabolism	Glycerophospholipid metabolism			Insignificant
1-Hexadecy2-Arachidonoyglycerol	628	-0.282224	1.49475e-16	-0.691585	0.493363	0.677084	-6.20806	1	C39H70O4	602.526	1.39	ANPPOS	1-Hexadecy2-Arachidonoyglycerol	Lipid metabolism	Glycerophospholipid metabolism/acylglycerol			Insignificant
1-Methyladenosine	379	-0.356673	-1.17549e-15	-0.973894	0.336211	0.510543	-5.9772	1	C11H15N5O4	281.113	12.15	ANPPOS	1-Methyladenosine	Purine and pyrimidine metabolism/nucleotide metabolism	Nucleotide modification	C02494	HMDB03331	Insignificant
1-Methylguanine	374	-1.00037	-5.80699e-16	-3.02216	0.00445464	0.0336862	-2.35804	1	C6H7N5O	165.066	4.91	ANPPOS	1-Methylguanine	Purine and pyrimidine metabolism/nucleotide metabolism	Nucleotide methylation	C04152	HMDB03282	Nucleotide methylation
1-Methylhistidine	270	-0.154994	-0.0353323	-0.379288	0.706566	0.826216	-6.37402	1	C7H11N3O2	169.086	11.94	ANPNEG	1-Methylhistidine	Amino acids	Histidine Metabolism	C01153	HMDB00480	Insignificant
1-Methylnicotinamide	387	0.82419	-0.0754181	1.92927	0.06112	0.187358	-4.67045	1	C7H8N2O	136.062	26.65	ANPPOS	1-Methylnicotinamide	Cofactor, vitamin and antioxidant metabolism	Nicotinate and nicotinamide metabolism	C02918	HMDB01464	Insignificant
10-Hydroxydecanoate	468	0.504376	-2.13508e-15	1.05967	0.295921	0.479654	-5.89226	1	C10H20O3	188.142	1.53	ANPNEG	10-Hydroxydecanoate	Lipid metabolism	Fatty acid metabolism	C02774		Insignificant
115.027@1.04_ANPNEG	655	-1.37415	-8.20524e-16	-3.26283	0.00232154	0.0223961	-1.76009	1		115.027	1.04	ANPNEG	115.027@1.04_ANPNEG
197.0635@3.33	656	0.381771	-1.38257e-15	1.02335	0.312554	0.492298	-5.92906	4	C9H11NO4	197.064	3.33	ANPNEG	197.0635@3.33	Amino acids	Tyrosine metabolism			Insignificant
2-Aminoadipic Acid	275	-0.0785647	3.90385e-16	-0.202904	0.840283	0.898051	-6.42528	1	C6H11NO4	161.069	8.57	ANPPOS	2-Aminoadipic Acid	Amino acids	Lysine degradation	C00956	HMDB00510	Insignificant
2-Aminobutyric Acid	255	-0.270184	2.38264e-15	-0.688875	0.495048	0.677978	-6.20991	1	C4H9NO2	103.064	8.45	ANPNEG	2-Aminobutyric Acid	Amino acids	Cysteine and methionine metabolism	C02356	HMDB00452	Insignificant
2-Arachidonoylglycerol	627	1.33593	0.0659005	3.363	0.00175862	0.0189124	-1.50369	1	C23H38O4	378.288	1.47	ANPNEG	2-Arachidonoylglycerol	Lipid metabolism	Glycerolipids, Monoacylglycerols	C13856	HMDB04666	Glycerolipids, Monoacylglycerols
2-Hydroxybutyric acid	252	0.627095	1.08435e-15	1.52234	0.136127	0.308302	-5.32077	1	C4H8O3	104.048	2.31	ANPNEG	2-Hydroxybutyric acid	Amino acids	Cysteine and methionine metabolism	C05984	HMDB00008	Insignificant
2-Hydroxyisocaproic acid	305	1.66486	-1.02497e-15	3.89231	0.000384233	0.00700159	-0.0863303	2	C6H12O3	132.079	1.91	ANPNEG	2-Hydroxyisocaproic acid	Amino acids	Isoleucine metabolism		HMDB00317	Isoleucine metabolism
2-Hydroxyisovaleric acid	307	0.434923	-5.66676e-16	1.1806	0.245031	0.429787	-5.76112	2	C5H10O3	118.063	1.95	ANPNEG	2-Hydroxyisovaleric acid	Amino acids	Valine, leucine, and isoleucine biosynthesis / degradation			Insignificant
2-Hydroxyphenylacetic Acid	283	0.488635	-1.17094e-16	1.06336	0.294269	0.479009	-5.88846	1	C8H8O3	152.051	1.51	ANPNEG	2-Hydroxyphenylacetic Acid	Amino acids	phenylalanine metabolism (phenylketonuria)	C01983		Insignificant
2-Ketobutyric Acid	259	0.014256	1.84632e-15	0.032498	0.974243	0.981726	-6.44534	1	C4H6O3	102.032	2.09	ANPNEG	2-Ketobutyric Acid	Amino acids	Glycine, serine, and threonine metabolism; Cysteine and methionine metabolism	C00109	HMDB00005	Insignificant
2-ketoglutaramate	325	-0.0142917	3.49547e-16	-0.0358362	0.971599	0.981726	-6.44522	1	C5H7NO4	145.038	2.71	ANPNEG	2-ketoglutaramate	Energy metabolism	Citrate cycle (TCA cycle), Alanine, Aspartate, and Glutamate metabolism	C00940	HMDB01552	Insignificant
2-Ketoisocaproic acid	304	-0.138627	-1.01713e-15	-0.326115	0.74611	0.851212	-6.39273	1	C6H10O3	130.064	1.58	ANPNEG	2-Ketoisocaproic acid	Amino acids	Isoleucine degradation	C00671	HMDB00491	Insignificant
2-Ketoisovaleric acid	308	-1.75774	2.87502e-15	-4.3249	0.000105007	0.00344423	1.13486	1	C5H8O3	116.048	1.73	ANPNEG	2-Ketoisovaleric acid	Amino acids	Valine, leucine, and isoleucine biosynthesis / degradation			Valine, leucine, and isoleucine biosynthesis / degradation
2-Methyladenosine	377	0.368936	-3.87385e-16	1.17406	0.247608	0.431277	-5.76854	1	C11H15N5O4	281.11	2.13	ANPNEG	2-Methyladenosine	Purine and pyrimidine metabolism/nucleotide metabolism	Nucleotide modification	C04779	HMDB04326	Insignificant
2-Methylbutyroylcarnitine	444	0.181384	1.58496e-15	0.510315	0.612756	0.7775	-6.31601	2	C12H23NO4	245.163	12.02	ANPPOS	2-Methylbutyroylcarnitine	Lipid metabolism	Carnitine metabolism			Insignificant
2-Methylcitric Acid	277	0.326406	-4.65455e-15	0.765244	0.448809	0.63727	-6.15512	1	C7H10O7	206.043	8	ANPNEG	2-Methylcitric Acid	Amino acids	Lysine biosynthesis	C01251	HMDB03518	Insignificant
2-Octenoylcarnitine	427	-0.459335	3.07162e-15	-1.00505	0.321171	0.500447	-5.94713	1	C15H27NO4	285.195	11.06	ANPPOS	2-Octenoylcarnitine	Lipid metabolism	Carnitine metabolism		HMDB13324	Insignificant
2-Phosphoglyceric Acid	331	0.384086	-0.0206355	0.930876	0.35774	0.535793	-6.01722	1	C3H7O7P	185.994	10.99	ANPNEG	2-Phosphoglyceric Acid	Energy metabolism	Glycolysis / Gluconeogenesis	C00631	HMDB00362	Insignificant
2,3-Pyridinedicarboxylic Acid/Quinolinic Acid	386	-0.424054	1.53922e-15	-1.04582	0.302192	0.482331	-5.90644	1	C7H5NO4	167.023	8.61	ANPNEG	2,3-Pyridinedicarboxylic Acid/Quinolinic Acid	Cofactor, vitamin and antioxidant metabolism	Nicotinate and Nicotinamide Metabolism	C03722	HMDB00232	Insignificant
3-Dehydroxycarnitine	442	0.813786	-4.47053e-16	2.43195	0.019793	0.0901682	-3.69871	1	C7H15NO2	145.11	17.72	ANPPOS	3-Dehydroxycarnitine	Lipid metabolism	Carnitine metabolism			Insignificant
3-Hydroxybutanoic Acid	648	0.325593	-0.125969	0.931558	0.357392	0.535793	-6.0166	1	C4H8O3	104.048	3.44	ANPNEG	3-Hydroxybutanoic Acid	Keto-Acids and Derivatives	Ketone bodies	C01089	HMDB00357	Insignificant
3-Hydroxyglutaric Acid	229	-0.0524311	-2.36154e-15	-0.143984	0.886267	0.92431	-6.4355	1	C5H8O5	148.038	8.32	ANPNEG	3-Hydroxyglutaric Acid	Amino acids	Alanine, Aspartate, and Glutamate metabolism, glutamate degradation		HMDB00428	Insignificant
3-Hydroxymethylglutaric Acid	306	0.248408	9.25475e-16	0.636601	0.528166	0.707903	-6.24418	1	C6H10O5	162.052	7.84	ANPNEG	3-Hydroxymethylglutaric Acid	Amino acids	Leucine degradation	C03761	HMDB00355	Insignificant
3-Hydroxyphenylacetic Acid	294	0.498231	-1.7885e-15	1.08724	0.283718	0.466463	-5.86354	1	C8H8O3	152.051	1.51	ANPNEG	3-Hydroxyphenylacetic Acid	Amino acids	Tyrosine/phenylalanin metabolism	C05593	HMDB00440	Insignificant
3-Indoleacetic Acid	285	0.168434	0.106833	0.490251	0.626749	0.784632	-6.32599	1	C10H9NO2	175.062	1.54	ANPNEG	3-Indoleacetic Acid	Amino acids	Tryptophan metabolism	C00954	HMDB00197	Insignificant
3-Methyladenine	343	0.463381	7.91289e-15	1.14109	0.260906	0.443405	-5.80542	1	C6H7N5	149.068	9.61	ANPPOS	3-Methyladenine	Purine and pyrimidine metabolism/nucleotide metabolism	Purine metabolism	C00913	HMDB11600	Insignificant
3-Methyladenosine	378	0.370422	-4.61942e-16	1.17345	0.247853	0.431277	-5.76925	1	C11H15N5O4	281.11	2.13	ANPNEG	3-Methyladenosine	Purine and pyrimidine metabolism/nucleotide metabolism	Nucleotide modification		HMDB06023	Insignificant
3-Methylglutarylcarnitine	448	0.00282604	1.33429e-16	0.00925912	0.99266	0.995696	-6.44582	2	C13H23NO6	289.153	13.32	ANPPOS	3-Methylglutarylcarnitine	Lipid metabolism	Carnitine metabolism			Insignificant
3-Methylhistidine	269	-0.800749	-1.30798e-15	-1.99326	0.0533806	0.170444	-4.55658	1	C7H11N3O2	169.085	13.12	ANPPOS	3-Methylhistidine	Amino acids	Histidine Metabolism	C01152	HMDB00479	Insignificant
3-OH-Linolenyl carnitine	438	0.492449	-0.0675137	1.36831	0.179178	0.353852	-5.53173	1	C25H43NO5	437.313	10.32	ANPPOS	3-OH-Linolenyl carnitine	Lipid metabolism	Carnitine metabolism			Insignificant
3-OH-Linoleyl carnitine	439	-0.395099	5.00757e-16	-0.954453	0.345832	0.522732	-5.9955	1	C25H45NO5	439.329	10.37	ANPPOS	3-OH-Linoleyl carnitine	Lipid metabolism	Carnitine metabolism			Insignificant
3-OH-Oleoylcarnitine	440	0.127985	-8.60025e-16	0.306014	0.761249	0.85804	-6.39907	1	C25H47NO5	441.343	10.33	ANPPOS	3-OH-Oleoylcarnitine	Lipid metabolism	Carnitine metabolism		HMDB13339	Insignificant
3-OH-Stearoylcarnitine	441	0.231408	-0.186338	0.677006	0.502465	0.681841	-6.21792	1	C25H49NO5	443.361	10.35	ANPPOS	3-OH-Stearoylcarnitine	Lipid metabolism	Carnitine metabolism		HMDB13154	Insignificant
3-Phospho-Glycerate	332	0.41414	-0.0151673	1.00717	0.320164	0.500065	-5.94505	1	C3H7O7P	185.994	10.99	ANPNEG	3-Phospho-Glycerate	Energy metabolism	Glycolysis / Gluconeogenesis	C00197	HMDB00807	Insignificant
3,4-Dihydroxyphenylacetic Acid (DOPAC)	298	-0.939697	-3.3697e-15	-2.03927	0.0483565	0.16351	-4.47288	1	C8H8O4	168.043	1.56	ANPNEG	3,4-Dihydroxyphenylacetic Acid (DOPAC)	Amino acids	Tyrosine metabolism; Dopamine metabolism	C01161	HMDB01336	Insignificant
3,5-Tetradecadiencarnitine	430	0.858429	-1.15518e-15	2.22875	0.0317649	0.125529	-4.11228	1	C21H37NO4	367.272	10.28	ANPPOS	3,5-Tetradecadiencarnitine	Lipid metabolism	Carnitine metabolism		HMDB13331	Insignificant
4-Aminobutanoate (GABA)	225	1.3179	-2.76255e-15	3.44695	0.00138975	0.0165759	-1.28567	1	C4H9NO2	103.063	9.14	ANPPOS	4-Aminobutanoate (GABA)	Amino acids	Alanine, Aspartate, and Glutamate metabolism	C00334	HMDB00112	Alanine, Aspartate, and Glutamate metabolism
4-Hydroxy-Proline	235	1.23989	4.76326e-16	2.79198	0.00812458	0.0522522	-2.9037	1	C5H9NO3	131.059	9.53	ANPNEG	4-Hydroxy-Proline	Amino acids	Arginine and Proline metabolism	C01157		Insignificant
4-Hydroxyphenylacetic Acid	295	0.506664	-9.57061e-16	1.10311	0.276855	0.459938	-5.84669	1	C8H8O3	152.051	1.51	ANPNEG	4-Hydroxyphenylacetic Acid	Amino acids	Tyrosine metabolism	C00642	HMDB00020	Insignificant
4-Hydroxyphenyllactate	302	-0.117573	3.18293e-15	-0.311585	0.757044	0.856242	-6.39735	1	C9H10O4	182.059	1.68	ANPNEG	4-Hydroxyphenyllactate	Amino acids	Tyrosine metabolism	C03672	HMDB00755	Insignificant
4-Hydroxyphenylpyruvic Acid	299	0.646194	-0.131884	1.8134	0.0776	0.217706	-4.86882	1	C9H8O4	180.044	1.55	ANPNEG	4-Hydroxyphenylpyruvic Acid	Amino acids	Tyrosine metabolism	C01179	HMDB00707	Insignificant
4-Imidazoleacetic Acid	267	0.678963	-1.01192e-18	1.55949	0.127094	0.293569	-5.26689	1	C5H6N2O2	126.043	9.71	ANPNEG	4-Imidazoleacetic Acid	Amino acids	Histidine metabolism	C02835	HMDB02024	Insignificant
4-Pyridoxic Acid	401	-1.3719	-0.0229165	-3.53231	0.00109127	0.0145526	-1.06118	1	C8H9NO4	183.058	1.94	ANPNEG	4-Pyridoxic Acid	Cofactor, vitamin and antioxidant metabolism	Vitamin B6 Metabolism	C00847	HMDB00017	Vitamin B6 Metabolism
5-Hydroxyhexanoic Acid	467	0.938055	1.08623e-15	2.42796	0.0199818	0.0904006	-3.70708	1	C6H12O3	132.079	2.35	ANPNEG	5-Hydroxyhexanoic Acid	Lipid metabolism	Fatty acid metabolism		HMDB00525	Insignificant
5-Hydroxyindoleacetic Acid	287	-0.268342	1.51568e-15	-0.603004	0.550055	0.727159	-6.2648	1	C10H9NO3	191.058	2.15	ANPPOS	5-Hydroxyindoleacetic Acid	Amino acids	Tryptophan metabolism	C05635	HMDB00763	Insignificant
5-Hydroxyisourate	348	-0.19122	2.48094e-15	-0.531291	0.598281	0.766547	-6.30516	1	C5H4N4O4	184.024	1.68	ANPNEG	5-Hydroxyisourate	Purine and pyrimidine metabolism/nucleotide metabolism	Purine metabolism	C11821	HMDB11821	Insignificant
5-Hydroxymethyluracil	373	-0.0433942	-2.95698e-16	-0.10013	0.920763	0.94674	-6.44085	1	C5H6N2O3	142.029	2.17	ANPPOS	5-Hydroxymethyluracil	Purine and pyrimidine metabolism/nucleotide metabolism	Nucleotide modification	C03088	HMDB00469	Insignificant
5-Methylcytidine	375	-0.664756	0.13152	-1.83857	0.0737317	0.212995	-4.82661	1	C10H15N3O5	257.102	5.39	ANPPOS	5-Methylcytidine	Purine and pyrimidine metabolism/nucleotide metabolism	Nucleotide modification		HMDB00982	Insignificant
5-Oxo-Proline	393	-0.354642	-1.13935e-15	-0.862428	0.393812	0.576614	-6.07735	1	C5H7NO3	129.043	5.94	ANPNEG	5-Oxo-Proline	Cofactor, vitamin and antioxidant metabolism	Glutathione metabolism	C01879	HMDB00267	Insignificant
5'-Methylthioadenosine (MTA)	253	1.0167	-6.40438e-16	2.6321	0.0121603	0.0648549	-3.26606	1	C11H15N5O3S	297.093	2.39	ANPPOS	5'-Methylthioadenosine (MTA)	Amino acids	Cysteine and methionine metabolism	C00170	HMDB01173	Insignificant
5'-Phosphoribosyl-N-formylglycinamide (FGAR)	353	0.366892	-8.60365e-15	0.968967	0.338632	0.513032	-5.98187	1	C8H15N2O9P	314.051	10.32	ANPNEG	5'-Phosphoribosyl-N-formylglycinamide (FGAR)	Purine and pyrimidine metabolism/nucleotide metabolism	Purine metabolism	C04376	HMDB01308	Insignificant
5'-Phosphoribosylglycinamide(GAR)	352	0.464345	0.138834	1.37786	0.176233	0.351957	-5.51924	1	C7H15N2O8P	286.059	8.83	ANPNEG	5'-Phosphoribosylglycinamide(GAR)	Purine and pyrimidine metabolism/nucleotide metabolism	Purine metabolism	C03838	HMDB02022	Insignificant
6-Phosphogluconic Acid	340	1.37562	1.04083e-17	3.84386	0.000443106	0.00751758	-0.219942	1	C6H13O10P	276.018	8.5	ANPNEG	6-Phosphogluconic Acid	Energy metabolism	Pentose phosphate pathway	C00345	HMDB01316	Pentose phosphate pathway
Acetoacetic Acid	647	0.0249287	1.06613e-15	0.0568907	0.954928	0.972721	-6.44425	1	C4H6O3	102.032	2.09	ANPNEG	Acetoacetic Acid	Keto-Acids and Derivatives	Ketone bodies	C00164	HMDB00060	Insignificant
Acetylcarnitine	420	0.761936	-4.90349e-16	1.88419	0.0671358	0.200208	-4.74885	1	C9H17NO4	203.116	13.95	ANPPOS	Acetylcarnitine	Lipid metabolism	Carnitine metabolism	C02571	HMDB00201	Insignificant
Aconitic Acid	326	-0.917771	-2.69901e-15	-2.52832	0.0156945	0.0757279	-3.49341	1	C6H6O6	174.017	7.59	ANPNEG	Aconitic Acid	Energy metabolism	Citrate cycle (TCA cycle)	C00417	HMDB00072	Insignificant
Adenine	342	0.617044	0.0967261	1.3825	0.174815	0.351957	-5.51314	1	C5H5N5	135.055	4.49	ANPPOS	Adenine	Purine and pyrimidine metabolism/nucleotide metabolism	Purine metabolism	C00147	HMDB01384	Insignificant
Adenylosuccinate	351	0.550839	0.130459	1.34869	0.185345	0.355516	-5.55714	1	C14H18N5O11P	463.061	9.34	ANPNEG	Adenylosuccinate	Purine and pyrimidine metabolism/nucleotide metabolism		C03794	HMDB00536	Insignificant
ADP	359	0.320931	-0.0420984	0.813846	0.420757	0.607966	-6.11735	1	C10H15N5O10P2	427.03	11.24	ANPNEG	ADP	Purine and pyrimidine metabolism/nucleotide metabolism	Purine metabolism. Oxidative phosphorylation	C00008	HMDB01341	Insignificant
Adrenoyl Ethanolamide	636	-0.110353	0.120635	-0.300171	0.765668	0.860778	-6.40084	1	C24H41NO2	375.307	1.44	ANPNEG	Adrenoyl Ethanolamide	Lipid metabolism	N-acylethanolamine (NAE) metabolism	C13829	HMDB13626	Insignificant
AICA riboside	355	0.661094	5.18393e-16	1.57467	0.123546	0.287923	-5.24456	1	C9H14N4O5	258.087	2.1	ANPPOS	AICA riboside	Purine and pyrimidine metabolism/nucleotide metabolism	Purine metabolism		HMDB62179	Insignificant
Alanine	223	-0.345234	-7.00481e-15	-0.811184	0.422266	0.608805	-6.11947	1	C3H7NO2	89.0472	9.56	ANPPOS	Alanine	Amino acids	Alanine, Aspartate, and Glutamate metabolism	C00041	HMDB00161	Insignificant
Allantoin	346	-0.165236	-1.19378e-15	-0.384535	0.702706	0.82612	-6.37202	1	C4H6N4O3	158.043	2.2	ANPNEG	Allantoin	Purine and pyrimidine metabolism/nucleotide metabolism	Purine degradation (not produced in higher apes or humans)	C01551	HMDB00462	Insignificant
AMP	358	0.539828	-0.0681352	1.21691	0.231075	0.413172	-5.71918	1	C10H14N5O7P	347.063	10.92	ANPPOS	AMP	Purine and pyrimidine metabolism/nucleotide metabolism	Purine metabolism	C00020	HMDB00045	Insignificant
Anandamide (18:2,N-6)	633	0.0801241	-0.155051	0.226124	0.822306	0.889295	-6.4203	1	C20H37NO2	323.282	1.56	ANPPOS	Anandamide (18:2,N-6)	Lipid metabolism	N-acylethanolamine (NAE) metabolism		HMDB12252	Insignificant
Archidonoyl Glycine	464	0.509542	-1.09837e-15	1.11718	0.270867	0.457375	-5.83155	1	C22H35NO3	361.27	1.54	ANPNEG	Archidonoyl Glycine	Lipid metabolism	Fatty acid metabolism, acylglycine		HMDB05096	Insignificant
Arginine	237	1.25393	1.98676e-15	3.33685	0.0018915	0.0196956	-1.57102	1	C6H14N4O2	174.109	25.27	ANPPOS	Arginine	Amino acids	Arginine and Proline metabolism	C00062	HMDB00517	Arginine and Proline metabolism
Argininosuccinic Acid	241	1.18894	3.07162e-15	3.09508	0.00366522	0.0312243	-2.17969	1	C10H18N4O6	290.123	10.14	ANPPOS	Argininosuccinic Acid	Amino acids	Arginine and Proline metabolism	C03406	HMDB00052	Arginine and Proline metabolism
Ascorbic Acid	391	0.387057	-3.99044e-15	0.808516	0.42378	0.609649	-6.1216	1	C6H8O6	176.033	2.09	ANPNEG	Ascorbic Acid	Cofactor, vitamin and antioxidant metabolism	Ascorbate and aldarate metabolism	C00072	HMDB00044	Insignificant
Asparagine	226	0.456052	2.38524e-18	1.10135	0.277609	0.459938	-5.84857	1	C4H8N2O3	132.051	9.66	ANPNEG	Asparagine	Amino acids	Alanine, Aspartate, and Glutamate metabolism	C00152	HMDB00168	Insignificant
Beta-Alanine	360	-0.567437	-7.9219e-16	-1.32338	0.193545	0.366932	-5.58945	1	C3H7NO2	89.0472	11.55	ANPPOS	Beta-Alanine	Purine and pyrimidine metabolism/nucleotide metabolism	Pyrimidine metabolism	C00099	HMDB00056	Insignificant
Beta-Carboxyglutaric Acid	327	-0.955894	-0.0633689	-2.74746	0.00910116	0.0552924	-3.00603	1	C6H8O6	176.03	7.76	ANPNEG	Beta-Carboxyglutaric Acid	Energy metabolism	Citrate cycle (TCA cycle) , from msms fragmentation	C19806	HMDB31193	Insignificant
Betaine	262	0.231035	1.86078e-15	0.630359	0.532198	0.708508	-6.24809	1	C5H11NO2	117.079	11.15	ANPPOS	Betaine	Amino acids	Glycine, serine and threonine metabolism	C00719	HMDB00043	Insignificant
Bilirubin	640	0.419753	1.02855e-15	1.21593	0.231444	0.413172	-5.72032	1	C33H36N4O6	584.263	1.42	ANPNEG	Bilirubin	Porphyrin metabolism	Porphyrin metabolism	C00486	HMDB00054	Insignificant
Biliverdin	639	0.349122	-7.80626e-18	0.977062	0.334661	0.510543	-5.97418	1	C33H34N4O6	582.248	2.92	ANPPOS	Biliverdin	Porphyrin metabolism	Porphyrin metabolism		HMDB01008	Insignificant
Butyric Acid	649	0.254176	-0.0543516	0.737425	0.465352	0.652853	-6.17573	1	C4H8O2	88.0523	2	ANPNEG	Butyric Acid	Butyrate metabolism	Butyrate metabolism	C00246	HMDB00039	Insignificant
Butyrylcarnitine	422	0.345564	-1.55446e-15	0.905467	0.370871	0.551251	-6.04006	1	C11H21NO4	231.147	12.62	ANPPOS	Butyrylcarnitine	Lipid metabolism	Carnitine metabolism	C02862	HMDB02013	Insignificant
C-PAF/methylCarbamyl-PAF C-16	566	-1.71497	-0.0865862	-4.29582	0.000114715	0.00358349	1.05135	1	C26H55N2O7P	538.383	9.92	ANPPOS	C-PAF/methylCarbamyl-PAF C-16	Lipid metabolism	Glycerophospholipid metabolism			Glycerophospholipid metabolism
Caffeine	651	-1.12448	6.25657e-16	-3.35174	0.00181472	0.019201	-1.53272	1	C8H10N4O2	194.081	1.96	ANPPOS	Caffeine	Caffeine metabolism	Caffeine metabolism	C07481	HMDB01847	Caffeine metabolism
Carnitine	419	0.341636	2.49222e-16	1.05156	0.29958	0.4805	-5.90058	1	C7H15NO3	161.106	14.63	ANPPOS	Carnitine	Lipid metabolism	Carnitine metabolism	C00318	HMDB00062	Insignificant
Cervonyl carnitine	462	-0.758173	1.71275e-15	-1.66732	0.103597	0.261205	-5.10414	2	C29H45NO4	471.329	8.91	ANPPOS	Cervonyl carnitine	Lipid metabolism	Carnitine metabolism			Insignificant
Chenodeoxycholate	415	0.0585697	0.00349947	0.129917	0.897311	0.928448	-6.43742	1	C24H40O4	392.296	1.62	ANPNEG	Chenodeoxycholate	Lipid metabolism	Bile acid biosynthesis	C02528	HMDB00518	Insignificant
Cholesterol [M-H2O+H]+	222	1.40213	4.20211e-15	3.56792	0.000985865	0.0135717	-0.966704			368.345	6.12	RPPOS
Cholesteryl Acetate	631	0.16624	4.42412e-15	0.386612	0.70118	0.82612	-6.37123	1	C29H48O2	428.366	1.34	ANPPOS	Cholesteryl Acetate	Lipid metabolism	Cholesterol metabolism	C02530	HMDB03822	Insignificant
Choline	260	0.246129	5.09134e-15	0.610502	0.54513	0.723063	-6.26029	1	C5H13NO	103.099	26.62	ANPPOS	Choline	Amino acids	Glycine, serine and threonine metabolism	C00114	HMDB00097	Insignificant
Citraconic Acid	311	-1.24262	4.47848e-16	-2.99988	0.00472621	0.0348359	-2.41204	1	C5H6O4	130.027	1.32	ANPNEG	Citraconic Acid	Amino acids	Valin, leucine, isoleucine biosynthesis	C02226	HMDB00634	Valin, leucine, isoleucine biosynthesis
Citric Acid	328	0.437315	5.52567e-15	1.041	0.304395	0.484667	-5.91133	1	C6H8O7	192.029	9.44	ANPNEG	Citric Acid	Energy metabolism	Citrate cycle (TCA cycle)	C00158	HMDB00094	Insignificant
Citrulline	238	-1.03312	2.34245e-15	-2.57702	0.0139329	0.0708542	-3.38752	1	C6H13N3O3	175.096	10.54	ANPPOS	Citrulline	Amino acids	Arginine and Proline metabolism	C00327	HMDB00904	Insignificant
Corticosterone	629	0.656477	-4.49872e-16	1.57772	0.122844	0.287923	-5.24005	1	C21H30O4	346.214	1.62	ANPPOS	Corticosterone	Lipid metabolism	Steroid hormone biosynthesis	C02140	HMDB01547	Insignificant
Cortisol	630	0.920894	-1.52179e-15	2.33261	0.0250132	0.107952	-3.90426	1	C21H30O5	362.21	1.64	ANPPOS	Cortisol	Lipid metabolism	Steroid hormone biosynthesis	C00735	HMDB00063	Insignificant
CPA(18:0)[M-H]-	97	-0.125171	-7.64218e-16	-0.328669	0.744194	0.851212	-6.39189	2	C21H41O6P	420.253	4.26	RPNEG						Insignificant
Creatine	265	1.24773	1.41149e-15	2.96332	0.00520568	0.0371187	-2.5001	1	C4H9N3O2	131.067	10.62	ANPPOS	Creatine	Amino acids	Glycine, serine, and threonine metabolism. Arginine and Proline metabolism	C00300	HMDB00064	Glycine, serine, and threonine metabolism. Arginine and Proline metabolism
Creatinine	233	0.0785795	0.149254	0.257213	0.798389	0.877355	-6.41279	1	C4H7N3O	113.059	8.9	ANPPOS	Creatinine	Amino acids	Arginine and Proline metabolism	C00791	HMDB00562	Insignificant
Cys-Gly	395	-0.805665	-5.7647e-16	-2.00158	0.05244	0.1703	-4.54156	1	C5H10N2O3S	178.042	9.57	ANPNEG	Cys-Gly	Cofactor, vitamin and antioxidant metabolism	Glutathione metabolism	C01419	HMDB00078	Insignificant
Cysteine-S-Sulfonic Acid	249	0.538981	1.71333e-15	1.35798	0.182406	0.354528	-5.54516	1	C3H7NO5S2	200.978	2.09	ANPNEG	Cysteine-S-Sulfonic Acid	Amino acids	Cysteine and Methionine metabolism	C05824	HMDB00731	Insignificant
Cysteineglutathione Disulfide	397	-0.6232	-3.85687e-16	-1.38072	0.175359	0.351957	-5.51548	1	C13H22N4O8S2	426.088	11.35	ANPPOS	Cysteineglutathione Disulfide	Cofactor, vitamin and antioxidant metabolism	Glutathione metabolism		HMDB00656	Insignificant
Cystine	251	0.645567	7.58002e-16	1.79708	0.080201	0.221991	-4.89595	1	C6H12N2O4S2	240.024	11.67	ANPPOS	Cystine	Amino acids	Cysteine and methionine metabolism	C00491	HMDB00192	Insignificant
Cytidine	367	-0.962456	-0.000974685	-2.03836	0.0484512	0.16351	-4.47454	1	C9H13N3O5	243.09	5.56	ANPPOS	Cytidine	Purine and pyrimidine metabolism/nucleotide metabolism	Pyrimidine metabolism	C00475	HMDB00089	Insignificant
Cytosine	361	-0.235292	0.131266	-0.636777	0.528053	0.707903	-6.24406	1	C4H5N3O	111.043	5.39	ANPPOS	Cytosine	Purine and pyrimidine metabolism/nucleotide metabolism	Pyrimidine metabolism	C00380	HMDB00630	Insignificant
Decanoylcarnitine	452	1.02519	-8.82396e-16	2.50947	0.0164293	0.0786688	-3.53401	1	C17H33NO4	315.242	10.54	ANPPOS	Decanoylcarnitine	Lipid metabolism	Carnitine metabolism			Insignificant
Decenoylcarnitine	451	0.995149	-2.48846e-15	2.57386	0.0140412	0.0708542	-3.39441	1	C17H31NO4	313.226	10.55	ANPPOS	Decenoylcarnitine	Lipid metabolism	Carnitine metabolism			Insignificant
Dehydroascorbic Acid	390	-1.70529	-5.71013e-16	-4.26073	0.000127605	0.0036291	0.950834	1	C6H6O6	174.016	2.08	ANPNEG	Dehydroascorbic Acid	Cofactor, vitamin and antioxidant metabolism	Ascorbate and aldarate metabolism	C05422	HMDB01264	Ascorbate and aldarate metabolism
Deoxycorticosterone Acetate	413	-0.463718	0.150286	-1.29128	0.204335	0.378654	-5.62961	1	C23H32O4	372.225	1.38	ANPNEG	Deoxycorticosterone Acetate	Lipid metabolism	Bile acid biosynthesis	C14554		Insignificant
Deoxyribose	336	0.155347	1.96298e-15	0.353908	0.725346	0.838206	-6.3833	1	C5H10O4	134.059	2.25	ANPNEG	Deoxyribose	Energy metabolism	Pentose phosphate pathway	C01801	HMDB03224	Insignificant
DG (34:1) [M+NH4]+	64	-0.310806	-1.5786e-16	-0.762123	0.450648	0.638499	-6.15747	2		611.549	8.69	RPPOS						Insignificant
DG (34:1)+Na	63	-0.549327	4.13117e-16	-1.34192	0.187513	0.357584	-5.56585	2		617.511	8.7	RPPOS						Insignificant
DG (34:2) [M+Na]+	65	-0.15907	1.31906e-15	-0.382286	0.704359	0.826216	-6.37288	2		615.494	8.11	RPPOS						Insignificant
DG (34:2) [M+NH4]+	66	-0.146041	2.28405e-16	-0.353346	0.725764	0.838206	-6.3835	2		609.536	8.11	RPPOS						Insignificant
DG (36:2) [M+Na]+	67	-0.453421	-1.95474e-15	-1.07405	0.289512	0.473615	-5.87737	2		643.524	8.79	RPPOS						Insignificant
DG (36:2) [M+NH4]+	68	-0.405532	2.85178e-15	-0.951046	0.347536	0.5241	-5.99867	2		637.567	8.79	RPPOS						Insignificant
DG (36:3) [M+Na]+	69	-0.197457	1.79602e-15	-0.466035	0.643826	0.793891	-6.33751	2		641.509	8.22	RPPOS						Insignificant
DG (36:3) [M+NH4]+	70	-0.214925	-4.6028e-16	-0.506516	0.615394	0.779341	-6.31793	2		635.55	8.21	RPPOS						Insignificant
DG (36:4) [M+NH4]+	71	-0.21152	7.45931e-16	-0.467294	0.642933	0.793891	-6.33692	2		633.534	7.63	RPPOS						Insignificant
DG (36:4)[M+Na]+	72	-0.145775	-1.98452e-15	-0.32439	0.747405	0.851212	-6.39329	2		639.493	7.63	RPPOS						Insignificant
DG (38:6) [M+Na]+	73	0.18496	1.2172e-16	0.432432	0.667849	0.809814	-6.35253	2		663.486	7.49	RPPOS						Insignificant
DG (38:6) [M+NH4]+	74	-0.0410381	-5.68917e-16	-0.0976997	0.92268	0.947227	-6.44109	2		657.532	7.47	RPPOS						Insignificant
Diethanolamine	593	-0.497371	0.118232	-1.41241	0.165894	0.3433	-5.47339	1	C4H11NO2	105.079	13.67	ANPPOS	Diethanolamine	Lipid metabolism	Glycerophospholipid metabolism	C06772	HMDB04437	Insignificant
Dihydroorotic Acid	365	-1.41742	-0.0503629	-3.61975	0.000849817	0.01267	-0.828423	1	C5H6N2O4	158.033	2.41	ANPNEG	Dihydroorotic Acid	Purine and pyrimidine metabolism/nucleotide metabolism	Pyrimidine metabolism	C00337	HMDB00528	Pyrimidine metabolism
Dimethylarginine	240	-0.75274	9.37351e-15	-2.04354	0.0479116	0.16351	-4.46503	1	C8H18N4O2	202.14	26.67	ANPPOS	Dimethylarginine	Amino acids	Arginine and Proline metabolism		HMDB03334	Insignificant
Dimethylnonanoyl carnitine	454	0.112666	-5.53955e-16	0.280867	0.780322	0.867011	-6.40644	2	C18H35NO4	329.257	10.35	ANPPOS	Dimethylnonanoyl carnitine	Lipid metabolism	Carnitine metabolism			Insignificant
Dodecanedioylcarnitine	457	0.313195	-2.28058e-15	0.678423	0.501577	0.681841	-6.21697	1	C19H35NO6	373.245	8.72	ANPPOS	Dodecanedioylcarnitine	Lipid metabolism	Carnitine metabolism			Insignificant
Dodecanoylcarnitine	429	0.897271	2.26324e-15	2.22147	0.0322942	0.126856	-4.12659	1	C19H37NO4	343.272	10.35	ANPPOS	Dodecanoylcarnitine	Lipid metabolism	Carnitine metabolism		HMDB02250	Insignificant
Dodecenoylcarnitine	456	0.691922	1.0638e-15	1.67901	0.101281	0.258759	-5.08594	1	C19H35NO4	341.255	10.34	ANPPOS	Dodecenoylcarnitine	Lipid metabolism	Carnitine metabolism			Insignificant
Ergocalciferol (Vit D2)	403	1.00391	0.00266913	2.64594	0.0117487	0.0648549	-3.23525	1	C28H44O	396.34	1.45	ANPNEG	Ergocalciferol (Vit D2)	Cofactor, vitamin and antioxidant metabolism	Vitamin D metabolism	C05441	HMDB00900	Insignificant
Ergothioneine	271	0.572686	-1.08854e-16	1.70131	0.0969787	0.250465	-5.05089	1	C9H15N3O2S	229.089	10.13	ANPPOS	Ergothioneine	Amino acids	Histidine metabolism	C05570	HMDB03045	Insignificant
Erythrose	406	0.507801	-6.88685e-16	1.21973	0.230013	0.413172	-5.71586	1	C4H8O4	120.044	1.62	ANPNEG	Erythrose	Carbohydrate metabolism	Carbohydrates	C01796		Insignificant
FA (14:0) [M-H]-	75	0.796323	-9.11308e-16	1.65703	0.105672	0.263578	-5.12008	2		228.209	3.15	RPNEG						Insignificant
FA (15:0) [M-H]-	76	0.180717	-7.9566e-16	0.356755	0.723231	0.838206	-6.38229	2		242.225	3.53	RPNEG						Insignificant
FA (16:0) [M-H]-	77	0.802638	-3.07046e-15	1.58153	0.121969	0.287923	-5.2344	2		256.241	3.86	RPNEG						Insignificant
FA (16:1) [M-H]-	78	0.467319	-7.627e-16	1.05759	0.296859	0.479654	-5.89441	2		254.225	3.4	RPNEG						Insignificant
FA (17:1) [M-H]-	79	0.631765	1.5202e-15	1.3081	0.198625	0.372477	-5.60868	2		268.24	3.68	RPNEG						Insignificant
FA (18:0) [M-H]-	80	0.751922	-5.16514e-15	1.49201	0.143876	0.317697	-5.36388	2		284.272	4.58	RPNEG						Insignificant
FA (18:1) A [M-H]-	81	0.635964	5.03359e-16	1.39129	0.172156	0.349643	-5.50154	2		282.257	3.99	RPNEG						Insignificant
FA (18:2) [M-H]-	82	0.703635	-1.72316e-15	1.49087	0.144174	0.317697	-5.36549	2		280.241	3.54	RPNEG						Insignificant
FA (18:3) B [M-H]-	83	0.5529	-6.84638e-16	1.15453	0.255425	0.438298	-5.79051	2		278.225	3.07	RPNEG						Insignificant
FA (20:1) [M-H]-	84	0.322521	-2.49204e-16	0.664447	0.51038	0.690328	-6.22625	2		310.288	4.67	RPNEG						Insignificant
FA (20:2) [M-H]-	85	0.963415	-3.55799e-16	2.15455	0.0375396	0.142347	-4.25647	2		308.272	4.14	RPNEG						Insignificant
FA (20:3) [M-H]-	86	0.742047	9.82378e-16	1.71857	0.0937554	0.243097	-5.0235	2		306.257	3.86	RPNEG						Insignificant
FA (20:4) [M-H]-	87	1.1766	-2.21004e-15	2.86074	0.00680611	0.0449122	-2.74357	2		304.241	3.47	RPNEG
FA (20:5) [M-H]-	88	-0.0019907	8.58688e-16	-0.00455479	0.996389	0.996389	-6.44586	2		302.225	2.98	RPNEG						Insignificant
FA (22:0) [M-H]-	89	-0.401374	2.54542e-15	-0.861234	0.394461	0.576614	-6.07836	2		340.334	7.52	RPNEG						Insignificant
FA (22:1) [M-H]-	90	-0.0194605	-5.2912e-15	-0.0431787	0.965783	0.980733	-6.44493	2		338.319	5.98	RPNEG						Insignificant
FA (22:4) [M-H]-	91	0.874062	4.16117e-16	2.02825	0.0495207	0.16351	-4.49306	2		332.272	3.94	RPNEG						Insignificant
FA (22:5) [M-H]-	92	0.785084	3.8453e-16	1.71926	0.0936296	0.243097	-5.02241	2		330.256	3.73	RPNEG						Insignificant
FA (22:5) [M-H]-	92	0.785084	3.8453e-16	1.71926	0.0936296	0.243097	-5.02241	2		330.256	3.57	RPNEG						Insignificant
FA (22:5) [M-H]-	93	0.463129	-1.02081e-15	1.01499	0.316469	0.495474	-5.93735	2		330.256	3.73	RPNEG						Insignificant
FA (22:5) [M-H]-	93	0.463129	-1.02081e-15	1.01499	0.316469	0.495474	-5.93735	2		330.256	3.57	RPNEG						Insignificant
FA (22:6) [M-H]-	94	0.261795	-2.09902e-16	0.594416	0.555724	0.730572	-6.2699	2		328.241	3.37	RPNEG						Insignificant
FA (26:0) [M-H]-	95	1.90201	2.86403e-15	5.04997	1.11139e-05	0.000911341	3.26471	2		396.397	7.78	RPNEG	Gamma-Linolenic Acid	Lipid metabolism	Linoleic acid metabolism	C06426	HMDB03073	Linoleic acid metabolism
FA (28:0) [M-H]-	96	1.11772	1.81566e-14	2.57676	0.0139417	0.0708542	-3.38808	2		424.428	8.66	RPNEG	Elaidic Acid	Lipid metabolism	Fatty acid biosynthesis, trans isomer of oleic acid	C01712	HMDB00573	Insignificant
Folic Acid	404	-0.363781	0.0843942	-0.979246	0.333595	0.510543	-5.9721	1	C19H19N7O6	441.137	8.92	ANPPOS	Folic Acid	Cofactor, vitamin and antioxidant metabolism	Folate metabolism	C00504	HMDB00121	Insignificant
Fucose	407	-0.392434	5.03648e-16	-0.996842	0.325089	0.504157	-5.95514	1	C6H12O5	164.069	2.19	ANPNEG	Fucose	Carbohydrate metabolism	Fructose and mannose metabolism; Glycan and glycoprotein component	C01019	HMDB00174	Insignificant
Fumaric Acid	322	-1.0577	6.32451e-19	-2.35395	0.0237971	0.104073	-3.86064	1	C4H4O4	116.011	7.85	ANPNEG	Fumaric Acid	Energy metabolism	Citrate cycle (TCA cycle)	C00122	HMDB00134	Insignificant
Galactaric Acid	412	-0.99092	-3.28094e-15	-2.64162	0.0118756	0.0648549	-3.24487	1	C6H10O8	210.037	7.84	ANPNEG	Galactaric Acid	Carbohydrate metabolism	Galactose metabolism, oxidation of galactose	C00879	HMDB00639	Insignificant
Galactose	408	-0.517773	-3.93638e-16	-1.45629	0.15345	0.323677	-5.41369	1	C6H12O6	180.063	2.18	ANPNEG	Galactose	Carbohydrate metabolism	Galactose metabolism	C01582	HMDB00143	Insignificant
GAR riboside	357	-0.769864	-0.0370785	-1.90924	0.0637332	0.192951	-4.70547	2	C7H14N2O5	206.095	7.27	ANPNEG	GAR riboside	Purine and pyrimidine metabolism/nucleotide metabolism	Purine metabolism			Insignificant
Gentisic Acid	296	-0.00781703	2.68318e-15	-0.0168196	0.986668	0.991201	-6.44572	1	C7H6O4	154.028	1.39	ANPNEG	Gentisic Acid	Amino acids	Tyrosine metabolism	C00628	HMDB00152	Insignificant
GlcCer (d38:1) [M+HAc-H]-	213	-0.00185533	-3.46999e-15	-0.00458871	0.996363	0.996389	-6.44586	3		815.646	8.18	RPNEG	Arachidonic Acid	Lipid metabolism	Arachidonic acid metabolism	C00219	HMDB01043	Insignificant
GlcCer (d40:1) [M+HAc-H]-	214	0.126196	1.01192e-15	0.337996	0.737209	0.845471	-6.38879	3		843.679	8.89	RPNEG	Docosahexaenoic Acid	Lipid metabolism	Fatty Acid metabolism,Unsaturated Fatty Acids	C06429	HMDB02183	Insignificant
GlcCer (d40:1) [M+Na]+	215	0.761963	4.64671e-16	2.1394	0.0388268	0.145545	-4.28544	3		806.629	7.89	RPPOS	Arachidic Acid	Lipid metabolism	Fatty acid metabolism,Straight chain fatty acids	C06425	HMDB02212	Insignificant
GlcCer (d41:1) [M+HAc-H]-	216	1.08981	-1.15041e-15	3.0571	0.00405831	0.0320753	-2.27291	3		857.669	7.83	RPNEG	Adrenic Acid (22:4 N-6)	Lipid metabolism	Fatty acid metabolism	C16527	HMDB02226	Fatty acid metabolism
GlcCer (d42:1) [M+H]+	217	1.08878	3.45268e-15	3.12349	0.00339508	0.0300969	-2.10953	3		811.665	7.89	RPPOS	Docosapentaenoic Acid	Lipid metabolism	Fatty acid metabolism	C16513	HMDB06528	Fatty acid metabolism
GlcCer (d42:1) [M+HAc-H]-	218	-0.345661	2.20859e-15	-0.700628	0.487764	0.672213	-6.20184	3		871.686	8.25	RPNEG	Leukotoxin B (12,13-Eode)	Lipid metabolism	Fatty acid metabolism	C08368	HMDB04702	Insignificant
GlcCer (d42:1) [M+Na]+	219	1.09666	-2.72236e-15	3.13414	0.00329872	0.0299976	-2.08313	3		834.659	8.56	RPPOS	Alpha-Linolenic Acid (18:3 N-3)	Lipid metabolism	Fatty acid metabolism	C06427	HMDB01388	Fatty acid metabolism
GlcCer (d42:2) [M+H]+	220	1.06027	-5.19795e-15	2.9766	0.0050265	0.036235	-2.4682	3		809.648	8.57	RPPOS	Linoleic Acid	Lipid metabolism	Fatty acid metabolism	C01595	HMDB00673	Fatty acid metabolism
GlcCer (d42:2) [M+Na]+	221	0.852417	-1.22414e-15	2.4339	0.0197013	0.0901682	-3.69462	3		832.644	7.89	RPPOS	8-Epi-Prostaglandin F2A	Lipid metabolism	Fatty acid metabolism	C13809	HMDB05083	Insignificant
Gluconic Acid	653	0.0730752	-2.05391e-15	0.17208	0.864279	0.914463	-6.43106	1	C6H12O7	196.059	5	ANPNEG	Gluconic Acid			C00257	HMDB00625	Insignificant
Gluconic Lactone	338	-0.489363	-1.3554e-15	-1.10462	0.276206	0.459938	-5.84507	1	C6H10O6	178.048	2.22	ANPNEG	Gluconic Lactone	Energy metabolism	Pentose phosphate pathway	C00198	HMDB00150	Insignificant
Glucose+Cl	330	0.846586	0.118606	2.47487	0.0178602	0.0835742	-3.60797	1	C6H13ClO6	216.041	3.53	ANPNEG	Glucose+Cl	Energy metabolism	Glycolysis; Gluconogenesis; galactose metabolism	C00031	HMDB03345	Insignificant
Glucuronolactone	392	-0.0740622	-7.21645e-16	-0.156542	0.876427	0.920457	-6.43361	1	C6H8O6	176.033	1.67	ANPNEG	Glucuronolactone	Cofactor, vitamin and antioxidant metabolism	Ascorbate and aldarate metabolism	C02670	HMDB06355	Insignificant
Glutamic Acid	228	0.224437	5.09141e-16	0.55254	0.583784	0.750907	-6.29372	1	C5H9NO4	147.053	9.53	ANPPOS	Glutamic Acid	Amino acids	Alanine, Aspartate, and Glutamate metabolism	C00025	HMDB00148	Insignificant
Glutamine	227	0.645495	4.36456e-15	1.63181	0.110905	0.269458	-5.15879	1	C5H10N2O3	146.07	9.89	ANPPOS	Glutamine	Amino acids	Alanine, Aspartate, and Glutamate metabolism	C00064	HMDB00641	Insignificant
Glutaric Acid	273	0.289551	3.86554e-16	0.772059	0.444811	0.632962	-6.14996	1	C5H8O4	132.042	8.33	ANPNEG	Glutaric Acid	Amino acids	Lysine degradation	C00489	HMDB00661	Insignificant
Glutarylcarnitine	447	0.265667	-4.45188e-15	0.794095	0.432026	0.617449	-6.13297	1	C12H21NO6	275.137	13.37	ANPPOS	Glutarylcarnitine	Lipid metabolism	Carnitine metabolism			Insignificant
Glyceric Acid	644	-0.452334	5.01769e-15	-1.10126	0.277646	0.459938	-5.84866	1	C3H6O4	106.027	3.19	ANPNEG	Glyceric Acid	Glycylate and dicarboxylate metabolism	Glyoxylate and dicarboxylate metabolism	C00258	HMDB00139	Insignificant
Glycerol 1-Phosphoserine	472	0.0632552	0.110753	0.180428	0.857767	0.91051	-6.42958	1	C6H14NO8P	259.05	7.67	ANPPOS	Glycerol 1-Phosphoserine	Lipid metabolism	Glycerophospholipid metabolism			Insignificant
Glycerylphosphorylethanolamine	471	-0.756903	0.00972224	-1.7651	0.0855082	0.228953	-4.94849	1	C5H14NO6P	215.048	10.41	ANPPOS	Glycerylphosphorylethanolamine	Lipid metabolism	Glycerophospholipid metabolism	C01233	HMDB00114	Insignificant
Glycinamide	257	-0.219435	2.7963e-15	-0.467942	0.642474	0.793891	-6.33662	1	C2H6N2O	74.055	9.06	ANPPOS	Glycinamide	Amino acids	Glycine, serine, and threonine metabolism	C00037	HMDB00123	Insignificant
Glycine	258	0.793517	2.75821e-16	2.41392	0.0206601	0.0928289	-3.73649	1	C2H5NO2	75.0313	9.94	ANPPOS	Glycine	Amino acids	Glycine, serine, and threonine metabolism	C00037	HMDB00123	Insignificant
Glycolic Acid	642	-0.716137	6.85794e-16	-1.78389	0.0823556	0.225105	-4.91772	1	C2H4O3	76.0161	3.16	ANPNEG	Glycolic Acid	Glycylate and dicarboxylate metabolism	Glyoxylate and dicarboxylate metabolism	C00160	HMDB00115	Insignificant
Glyoxylic Acid	641	0.123585	6.35953e-15	0.28319	0.778554	0.867011	-6.40578	1	C2H2O3	74.0004	2.2	ANPNEG	Glyoxylic Acid	Glycylate and dicarboxylate metabolism	Glyoxylate and dicarboxylate metabolism	C00048	HMDB00119	Insignificant
Guanidinosuccinic Acid	243	0.178439	-4.09048e-15	0.459941	0.648156	0.796778	-6.34031	1	C5H9N3O4	175.06	9.6	ANPPOS	Guanidinosuccinic Acid	Amino acids	Arginine and Proline metabolism,L-Arginosuccinate oxidation	C03139	HMDB03157	Insignificant
Hexadecadienoylcarnitine	459	0.547876	-3.35669e-16	1.39375	0.171416	0.349643	-5.49827	2	C23H41NO4	395.304	10.11	ANPPOS	Hexadecadienoylcarnitine	Lipid metabolism	Carnitine metabolism			Insignificant
Hexadecanedioic acid mono-L-carnitine ester	460	1.06792	1.40675e-16	2.27303	0.0287093	0.118448	-4.02448	2	C23H43NO6	429.307	9.14	ANPPOS	Hexadecanedioic acid mono-L-carnitine ester	Lipid metabolism	Carnitine metabolism			Insignificant
Hexadecenoylcarnitine	432	0.0618338	2.67292e-16	0.14912	0.88224	0.92431	-6.43474	1	C23H43NO4	397.32	10.06	ANPPOS	Hexadecenoylcarnitine	Lipid metabolism	Carnitine metabolism		HMDB13207	Insignificant
Hexanoylcarnitine	424	1.16575	-7.15501e-16	2.77966	0.00838455	0.0533011	-2.93212	1	C13H25NO4	259.178	11.48	ANPPOS	Hexanoylcarnitine	Lipid metabolism	Carnitine metabolism		HMDB00705	Insignificant
Hippuric Acid	281	-0.252199	-2.92012e-16	-0.600022	0.55202	0.727159	-6.26658	1	C9H9NO3	179.059	2.18	ANPNEG	Hippuric Acid	Amino acids	Phenylalanine metabolism	C01586	HMDB00714	Insignificant
Histamine	266	0.245191	1.29063e-15	0.567828	0.573461	0.741992	-6.28522	1	C5H9N3	111.084	26.62	ANPPOS	Histamine	Amino acids	Histidine metabolism	C00388	HMDB00870	Insignificant
Histidine	268	0.28741	-3.96847e-15	0.698901	0.488831	0.67227	-6.20304	1	C6H9N3O2	155.07	11.54	ANPPOS	Histidine	Amino acids	Histidine Metabolism	C00135	HMDB00177	Insignificant
Homogentisic Acid	297	-0.794662	3.89012e-16	-2.04212	0.048059	0.16351	-4.46763	1	C8H8O4	168.045	0.94	ANPNEG	Homogentisic Acid	Amino acids	Tyrosine metabolism	C00544	HMDB00130	Insignificant
Homovanillic Acid	301	-0.314362	-2.2722e-15	-0.844376	0.403695	0.588498	-6.09247	1	C9H10O4	182.059	1.88	ANPNEG	Homovanillic Acid	Amino acids	Tyrosine metabolism; dopamine/catecholamine metabolite	C05582	HMDB00118	Insignificant
Hydroquinone	292	-1.49462	-8.92868e-16	-4.05929	0.000234018	0.00488215	0.379393	1	C6H6O2	110.037	0.89	ANPNEG	Hydroquinone	Amino acids	Tyrosine metabolism	C00530	HMDB02434	Tyrosine metabolism
Hydroxy-octadecenoylcarnitine	461	0.735362	2.58474e-16	1.6687	0.103322	0.261205	-5.102	1	C25H47NO5	441.343	9.13	ANPPOS	Hydroxy-octadecenoylcarnitine	Lipid metabolism	Carnitine metabolism			Insignificant
Hydroxy-tetradecadiencarnitine	458	0.365316	0.137384	1.14863	0.257824	0.440449	-5.79708	1	C21H37NO5	383.26	10.31	ANPPOS	Hydroxy-tetradecadiencarnitine	Lipid metabolism	Carnitine metabolism			Insignificant
Hydroxybutyrylcarnitine	446	1.36115	1.65377e-15	3.48516	0.00124753	0.0154412	-1.18551	1	C11H21NO5	247.142	13.8	ANPPOS	Hydroxybutyrylcarnitine	Lipid metabolism	Carnitine metabolism			Carnitine metabolism
hydroxydecanoyl carnitine	455	0.835283	1.00469e-15	1.99442	0.0532488	0.170444	-4.55449	1	C17H33NO5	331.236	11.19	ANPPOS	hydroxydecanoyl carnitine	Lipid metabolism	Carnitine metabolism			Insignificant
hydroxyoctanoyl carnitine	450	0.822969	2.9684e-15	2.02635	0.049724	0.16351	-4.49654	1	C15H29NO5	303.204	11.71	ANPPOS	hydroxyoctanoyl carnitine	Lipid metabolism	Carnitine metabolism			Insignificant
Hypoxanthine	344	1.33673	-0.0654611	3.05728	0.00405632	0.0320753	-2.27246	1	C5H4N4O	136.042	3.19	ANPPOS	Hypoxanthine	Purine and pyrimidine metabolism/nucleotide metabolism	Purine metabolism	C00262	HMDB00157	Purine metabolism
Indoxyl Sulfate	291	0.239939	8.72205e-16	0.575047	0.568618	0.741172	-6.28113	1	C8H7NO4S	213.011	0.89	ANPNEG	Indoxyl Sulfate	Amino acids	Tryptophan metabolism		HMDB00682	Insignificant
Inosine	349	2.16016	-0.147615	5.68577	1.4913e-06	0.000244573	5.17821	1	C10H12N4O5	268.081	3.26	ANPNEG	Inosine	Purine and pyrimidine metabolism/nucleotide metabolism	Purine metabolism	C00294	HMDB00195	Purine metabolism
Isoleucine	314	0.848829	-5.0865e-15	1.94758	0.0588123	0.181985	-4.63818	1	C6H13NO2	131.095	8.18	ANPNEG	Isoleucine	Amino acids	Valine, leucine, isoleucine biosynthesis	C00407	HMDB00172	Insignificant
Isovaleric Acid	465	-0.580679	-4.51071e-15	-1.51682	0.137511	0.309991	-5.32866	1	C5H10O2	102.068	8.32	ANPNEG	Isovaleric Acid	Lipid metabolism	Fatty Acid metabolism, Branched fatty acids	C08262	HMDB00718	Insignificant
Keto-decanoylcarnitine	453	0.181892	-7.97973e-17	0.409366	0.684548	0.816479	-6.3622	1	C17H31NO5	329.219	8.72	ANPPOS	Keto-decanoylcarnitine	Lipid metabolism	Carnitine metabolism			Insignificant
Ketoleucine	312	0.369818	-2.55608e-15	0.787404	0.435885	0.621609	-6.13818	1	C6H10O3	130.064	0.99	ANPNEG	Ketoleucine	Amino acids	Valine, Leucine and Isoleucine Degradation	C00233	HMDB00695	Insignificant
Kynurenic Acid	286	-0.628416	3.04708e-15	-1.58659	0.120816	0.287923	-5.22688	1	C10H7NO3	189.043	2.11	ANPNEG	Kynurenic Acid	Amino acids	Tryptophan metabolism	C01717	HMDB00715	Insignificant
Kynurenine	290	-0.85087	9.28077e-16	-2.20121	0.0338088	0.132015	-4.16624	1	C10H12N2O3	208.086	7.22	ANPPOS	Kynurenine	Amino acids	Tryptophan metabolism	C00328	HMDB00684	Insignificant
Lactic Acid	333	-0.472984	-2.05218e-15	-1.22244	0.229002	0.412706	-5.71269	1	C3H6O3	90.0324	2.62	ANPNEG	Lactic Acid	Energy metabolism	Glycolysis / Gluconeogenesis	C00186	HMDB00190	Insignificant
Leucine	313	0.827554	-1.75901e-15	1.87693	0.0681498	0.20138	-4.76132	1	C6H13NO2	131.095	7.96	ANPNEG	Leucine	Amino acids	Valine, leucine and isoleucine degradation/ biosynthesis	C00123	HMDB00687	Insignificant
Linolenyl Carnitine	434	-0.795257	-1.13624e-16	-2.03042	0.0492895	0.16351	-4.4891	1	C25H43NO4	421.323	10.04	ANPPOS	Linolenyl Carnitine	Lipid metabolism	Carnitine metabolism		HMDB06318	Insignificant
Linoleyl Carnitine	435	-0.882184	8.90058e-16	-2.26388	0.0293182	0.11886	-4.04273	1	C25H45NO4	423.336	10.01	ANPPOS	Linoleyl Carnitine	Lipid metabolism	Carnitine metabolism		HMDB06469	Insignificant
Lipoic Acid	321	0.146226	-1.6237e-15	0.342722	0.733679	0.844374	-6.38719	1	C8H14O2S2	206.042	2.13	ANPNEG	Lipoic Acid	Amino acids	Lipoic acid metabolism	C00725	HMDB01451	Insignificant
Lithocholic Acid	414	0.702613	-0.0245801	1.57624	0.123185	0.287923	-5.24224	1	C24H40O3	376.306	1.4	ANPNEG	Lithocholic Acid	Lipid metabolism	Bile acid biosynthesis	C03990	HMDB00761	Insignificant
LPA(16:0)[M-H]-	98	-0.47742	-1.21909e-15	-1.03402	0.307602	0.487408	-5.91837	2	C19H39O7P	410.242	1.93	RPNEG	2,3-Dinor-Thromboxane B2	Lipid metabolism	Fatty acid metabolism	0	HMDB02904	Insignificant
LPA(18:0)[M-H]-	99	-0.0504644	-7.06611e-16	-0.132757	0.895079	0.927944	-6.43705	2	C21H43O7P	438.267	3.89	RPNEG	14,15-Dehydro-Leukotriene B4	Lipid metabolism	Fatty acid metabolism	0	0	Insignificant
LPA(18:1)[M-H]-	100	-1.26733	-0.0908756	-3.03114	0.00434943	0.0335673	-2.33622	2	C21H41O7P	436.26	1.91	RPNEG	D12-Prostaglandin J2	Lipid metabolism	Fatty acid metabolism	C05958	HMDB04238	Fatty acid metabolism
LPA(18:2)	626	-1.0196	0.0027023	-2.63898	0.0119539	0.0648549	-3.25075	1	C21H39O7P	434.243	7.83	ANPNEG	LPA(18:2)	Lipid metabolism	Glycerophospholipid metabolism			Insignificant
LPE (18:1) [M-H]-	107	-0.611085	1.09707e-15	-1.35042	0.184796	0.355516	-5.55492	2		479.301	2.08	RPNEG	11-Dodecenoic Acid	Lipid metabolism	Fatty acid metabolism	0	HMDB32248	Insignificant
LPE (20:4) [M-H]-	108	-0.386856	-3.35134e-15	-0.976543	0.334915	0.510543	-5.97467	2		501.285	1.46	RPNEG	Ricinoleic Acid	Lipid metabolism	Fatty acid metabolism	C08365	HMDB34297	Insignificant
LPE (22:6) [M-H]-	109	-0.680291	1.28601e-15	-1.59916	0.117991	0.284566	-5.20812	2		525.285	1.39	RPNEG	10(Z)-Pentadecenoic Acid	Lipid metabolism	Fatty acid metabolism	0	0	Insignificant
Lysine	274	-0.701334	-1.87871e-15	-1.63985	0.109213	0.266937	-5.1465	1	C6H14N2O2	146.106	26.61	ANPPOS	Lysine	Amino acids	Lysine metabolism	C00047	HMDB00182	Insignificant
Lyso-PAF C16	565	-1.55409	2.53038e-15	-4.08852	0.000214424	0.00488215	0.461669	1	C24H52NO6P	481.353	10.46	ANPPOS	Lyso-PAF C16	Lipid metabolism	Glycerophospholipid metabolism			Glycerophospholipid metabolism
Lyso-PAF C18	567	-0.574998	-3.89532e-15	-1.57495	0.123482	0.287923	-5.24415	1	C26H56NO6P	509.382	10.32	ANPPOS	Lyso-PAF C18	Lipid metabolism	Glycerophospholipid metabolism		HMDB11149	Insignificant
LysoPC(14:0)	488	-2.10806	2.22565e-15	-5.93879	6.68183e-07	0.000217281	5.944	1	C22H46NO7P	467.302	10.39	ANPPOS	LysoPC(14:0)	Lipid metabolism	Glycerophospholipid metabolism			Glycerophospholipid metabolism
LysoPC(14:1)	487	0.246724	0.14519	0.796069	0.430892	0.617172	-6.13142	1	C22H44NO7P	465.285	8.92	ANPPOS	LysoPC(14:1)	Lipid metabolism	Glycerophospholipid metabolism			Insignificant
LysoPC(15:0)	490	-2.34156	2.71137e-15	-6.72136	5.61497e-08	3.68342e-05	8.30602	1	C23H48NO7P	481.317	10.29	ANPPOS	LysoPC(15:0)	Lipid metabolism	Glycerophospholipid metabolism			Glycerophospholipid metabolism
LysoPC(16:0)	476	-1.84116	-2.24401e-15	-4.76882	2.67642e-05	0.00175573	2.42951	1	C24H50NO7P	495.334	10.19	ANPPOS	LysoPC(16:0)	Lipid metabolism	Glycerophospholipid metabolism	C04230	HMDB10382	Glycerophospholipid metabolism
LysoPC(16:1)	475	-1.88413	-1.13451e-15	-5.22391	6.42968e-06	0.000702979	3.78556	1	C24H48NO7P	493.317	10.25	ANPPOS	LysoPC(16:1)	Lipid metabolism	Glycerophospholipid metabolism	C04230	HMDB10383	Glycerophospholipid metabolism
LysoPC(17:0)	493	-2.04656	1.49215e-15	-5.81375	9.93662e-07	0.000217281	5.56545	1	C25H52NO7P	509.349	10.09	ANPPOS	LysoPC(17:0)	Lipid metabolism	Glycerophospholipid metabolism			Glycerophospholipid metabolism
LysoPC(18:0)	480	-1.70887	-2.24126e-15	-4.91629	1.68961e-05	0.00123154	2.86642	1	C26H54NO7P	523.366	10	ANPPOS	LysoPC(18:0)	Lipid metabolism	Glycerophospholipid metabolism	C04230	HMDB10384	Glycerophospholipid metabolism
LysoPC(18:1)	479	-1.67672	-8.00141e-16	-4.26134	0.000127369	0.0036291	0.95258	1	C26H52NO7P	521.35	10.06	ANPPOS	LysoPC(18:1)	Lipid metabolism	Glycerophospholipid metabolism	C04230	HMDB10385	Glycerophospholipid metabolism
LysoPC(18:2)	478	1.22982	-7.35234e-16	2.71324	0.00992446	0.058129	-3.08393	1	C26H50NO7P	519.334	9.88	ANPPOS	LysoPC(18:2)	Lipid metabolism	Glycerophospholipid metabolism	C04230	HMDB10386	Insignificant
LysoPC(18:3)	477	-1.63643	2.54426e-16	-4.55102	5.25338e-05	0.00230979	1.79	1	C26H48NO7P	517.318	10.2	ANPPOS	LysoPC(18:3)	Lipid metabolism	Glycerophospholipid metabolism	C04230	HMDB10388	Glycerophospholipid metabolism
LysoPC(20:0)	499	-1.48412	1.36667e-15	-4.3419	9.97093e-05	0.00344259	1.18377	1	C28H58NO7P	551.395	9.86	ANPPOS	LysoPC(20:0)	Lipid metabolism	Glycerophospholipid metabolism			Glycerophospholipid metabolism
LysoPC(20:1)	498	-1.57919	5.73268e-15	-4.4951	6.23968e-05	0.00246469	1.62707	1	C28H56NO7P	549.378	9.91	ANPPOS	LysoPC(20:1)	Lipid metabolism	Glycerophospholipid metabolism			Glycerophospholipid metabolism
LysoPC(20:2)	497	-1.43069	4.73811e-15	-4.08111	0.000219235	0.00488215	0.440788	1	C28H54NO7P	547.362	9.94	ANPPOS	LysoPC(20:2)	Lipid metabolism	Glycerophospholipid metabolism			Glycerophospholipid metabolism
LysoPC(20:3)	496	-1.37219	-2.41922e-15	-3.91903	0.000355087	0.00685108	-0.0123354	1	C28H52NO7P	545.348	10	ANPPOS	LysoPC(20:3)	Lipid metabolism	Glycerophospholipid metabolism			Glycerophospholipid metabolism
LysoPC(20:4)	495	-0.542008	1.57629e-15	-1.50904	0.139482	0.313356	-5.33976	1	C28H50NO7P	543.334	9.97	ANPPOS	LysoPC(20:4)	Lipid metabolism	Glycerophospholipid metabolism			Insignificant
LysoPC(20:5)	494	-1.24856	-5.31259e-16	-3.51553	0.00114458	0.0145526	-1.10551	1	C28H48NO7P	541.317	10.04	ANPPOS	LysoPC(20:5)	Lipid metabolism	Glycerophospholipid metabolism			Glycerophospholipid metabolism
LysoPC(22:0)	504	-0.566261	-0.0836033	-1.64761	0.107602	0.265476	-5.13459	1	C30H62NO7P	579.426	9.71	ANPPOS	LysoPC(22:0)	Lipid metabolism	Glycerophospholipid metabolism			Insignificant
LysoPC(22:1)	503	-1.02251	-0.0381302	-2.47824	0.0177162	0.0835742	-3.60081	1	C30H60NO7P	577.408	9.81	ANPPOS	LysoPC(22:1)	Lipid metabolism	Glycerophospholipid metabolism			Insignificant
LysoPC(22:4)	502	-0.840424	-1.59768e-15	-2.37008	0.0229136	0.101563	-3.82747	1	C30H54NO7P	571.363	9.89	ANPPOS	LysoPC(22:4)	Lipid metabolism	Glycerophospholipid metabolism			Insignificant
LysoPC(22:5)	501	-0.758013	-3.80483e-16	-2.09254	0.0430588	0.156058	-4.37404	1	C30H52NO7P	569.348	9.93	ANPPOS	LysoPC(22:5)	Lipid metabolism	Glycerophospholipid metabolism			Insignificant
LysoPC(22:6)	500	-0.746367	2.25051e-15	-1.95216	0.0582465	0.181975	-4.63006	1	C30H50NO7P	567.334	9.9	ANPPOS	LysoPC(22:6)	Lipid metabolism	Glycerophospholipid metabolism			Insignificant
lysoPC(28:0)	505	0.104442	5.12033e-16	0.265276	0.792217	0.873436	-6.41069	1	C36H74NO7P	663.519	8.7	ANPPOS	lysoPC(28:0)	Lipid metabolism	Glycerophospholipid metabolism			Insignificant
lysoPC(6:0)	486	-0.768566	-0.0285115	-1.76826	0.0849709	0.228953	-4.94333	1	C14H30NO7P	355.174	8.91	ANPPOS	lysoPC(6:0)	Lipid metabolism	Glycerophospholipid metabolism			Insignificant
LysoPC(P-16:0)	489	-1.44111	6.4763e-16	-3.84094	0.000446929	0.00751758	-0.22799	1	C24H50NO6P	479.338	9.88	ANPPOS	LysoPC(P-16:0)	Lipid metabolism	Glycerophospholipid metabolism			Glycerophospholipid metabolism
LysoPC(P-18:0)	492	-1.33321	8.46979e-16	-3.36418	0.00175288	0.0189124	-1.50066	2	C26H54NO6P	507.369	10.37	ANPPOS	LysoPC(P-18:0)	Lipid metabolism	Glycerophospholipid metabolism			Glycerophospholipid metabolism
LysoPC(P-18:1)	491	1.3894	-6.24645e-16	3.63721	0.000808197	0.0126233	-0.781621	2	C26H52NO6P	505.362	9.13	ANPPOS	LysoPC(P-18:1)	Lipid metabolism	Glycerophospholipid metabolism			Glycerophospholipid metabolism
LysoPE(18:0)	596	-1.40091	-9.17669e-16	-3.40952	0.00154403	0.0180254	-1.38324	1	C23H48NO7P	481.316	7.21	ANPNEG	LysoPE(18:0)	Lipid metabolism	Glycerophospholipid metabolism		HMDB11129	Glycerophospholipid metabolism
LysoPE(18:2)	595	-0.469141	-2.64834e-16	-1.07646	0.288448	0.473055	-5.87486	1	C23H44NO7P	477.285	7.29	ANPNEG	LysoPE(18:2)	Lipid metabolism	Glycerophospholipid metabolism		HMDB11507	Insignificant
Lysophosphatidic Acid	469	1.05579	3.60981e-15	2.55574	0.0146789	0.0728885	-3.43395	1	C21H41O7P	436.254	7.93	ANPPOS	Lysophosphatidic Acid	Lipid metabolism	Glycerophospholipid metabolism		HMDB07855	Insignificant
Maleic Acid	382	-0.49465	-0.138692	-1.42131	0.163307	0.340093	-5.46141	1	C4H4O4	116.011	1.25	ANPNEG	Maleic Acid	Cofactor, vitamin and antioxidant metabolism	Nicotinate and nicotinamide metabolism	C01384	HMDB00176	Insignificant
Malic Acid	324	-0.219789	1.94405e-15	-0.515504	0.609159	0.775939	-6.31337	1	C4H6O5	134.022	8.22	ANPNEG	Malic Acid	Energy metabolism	Citrate cycle (TCA cycle)	C00149	HMDB00156	Insignificant
Malondialdehyde	463	-0.859655	1.28803e-16	-2.27727	0.0284305	0.11804	-4.01598	1	C3H4O2	72.0211	1.27	ANPNEG	Malondialdehyde	Lipid metabolism	Oxidative Stress; Lipid Peroxidation; Oxidative Damage	C19440	HMDB06112	Insignificant
Malonic Acid	466	1.46736	-1.19089e-15	3.21983	0.00261252	0.0248379	-1.86885	1	C3H4O4	104.011	2.89	ANPNEG	Malonic Acid	Lipid metabolism	Fatty acid biosynthesis	C00383	HMDB00691	Fatty acid biosynthesis
Malonylcarnitine	445	-0.0654236	-6.97359e-16	-0.200434	0.8422	0.898347	-6.42578	1	C10H17NO6	247.102	12.38	ANPPOS	Malonylcarnitine	Lipid metabolism	Carnitine metabolism			Insignificant
Melilotate	280	0.103224	2.79869e-16	0.299333	0.766302	0.860778	-6.40109	1	C9H10O3	166.064	1.6	ANPNEG	Melilotate	Amino acids	Phenylalanine metabolism	C01198	HMDB33752	Insignificant
Menaquinone (Vit K2)	402	-0.0323254	1.16284e-15	-0.0712651	0.943557	0.962634	-6.44333	1	C31H40O2	444.313	1.52	ANPNEG	Menaquinone (Vit K2)	Cofactor, vitamin and antioxidant metabolism	Vitamin K Metabolism, Ubiquinone and other terpenoid-quinone biosynthesis	C00828	HMDB30017	Insignificant
Meso-Tartaric Acid	645	1.31635	-1.39645e-15	3.09264	0.0036894	0.0312243	-2.18571	1	C4H6O6	150.017	7.83	ANPNEG	Meso-Tartaric Acid	Glycylate and dicarboxylate metabolism	Glycylate and dicarboxylate metabolism	C00552	HMDB62642	Glycylate and dicarboxylate metabolism
Methionine	247	1.15755	-3.57816e-15	2.92987	0.005684	0.0389278	-2.58007	1	C5H11NO2S	149.051	7.92	ANPPOS	Methionine	Amino acids	Cysteine and methionine metabolism	C00073	HMDB00696	Cysteine and methionine metabolism
Methionine Lactamide	250	-1.29453	-0.0345898	-3.03946	0.00425405	0.0332221	-2.31597	1	C8H15NO4S	221.069	2.09	ANPNEG	Methionine Lactamide	Amino acids	Cysteine and methionine metabolism, from msms fragmentation			Cysteine and methionine metabolism, from msms fragmentation
Methylenesuccinic Acid	329	-1.13805	4.64906e-16	-2.71362	0.00991513	0.058129	-3.08308	1	C5H6O4	130.029	1.54	ANPNEG	Methylenesuccinic Acid	Energy metabolism	Citrate cycle (TCA cycle), dibasic acid metabolism	C00490	HMDB02092	Insignificant
Methylglutarylcarnitine	425	0.142973	1.0044e-15	0.427558	0.671364	0.810298	-6.35462	1	C11H19NO6	261.121	13.25	ANPPOS	Methylglutarylcarnitine	Lipid metabolism	Carnitine metabolism		HMDB00552	Insignificant
Methylglyoxal	256	-0.40021	-2.53877e-15	-0.977709	0.334345	0.510543	-5.97356	1	C3H4O2	72.0211	2.61	ANPNEG	Methylglyoxal	Amino acids	Glycine, serine, and threonine metabolism,pyruvate metabolism	C00546	HMDB01167	Insignificant
Methylmalonic Acid	310	-0.295854	-2.8941e-16	-0.701738	0.487079	0.672213	-6.20107	1	C4H6O4	118.028	2.1	ANPNEG	Methylmalonic Acid	Amino acids	Valine, leucine, and isoleucine degradation; Propanoate metabolism	C02170	HMDB00202	Insignificant
Methylmalonylcarnitine	426	0.571733	-6.72856e-16	1.57369	0.123772	0.287923	-5.246	1	C11H19NO6	261.121	12.24	ANPPOS	Methylmalonylcarnitine	Lipid Metabolism	Carnitine metabolism		HMDB13133	Insignificant
Mevalonic Acid	632	-0.143285	-6.43655e-16	-0.306827	0.760635	0.85804	-6.39882	1	C6H12O4	148.074	2.33	ANPNEG	Mevalonic Acid	Lipid metabolism	Terpenoid backbone biosynthesis	C00418	HMDB00227	Insignificant
Myo-Inositol	410	-0.576996	3.01611e-15	-1.40685	0.167524	0.343424	-5.48084	1	C6H12O6	180.064	6.1	ANPNEG	Myo-Inositol	Carbohydrate metabolism	Galactose metabolism	C00137	HMDB00211	Insignificant
N-Acetycysteine	394	0.807442	-4.33287e-15	1.67853	0.101374	0.258759	-5.08668	1	C5H9NO3S	163.031	6.66	ANPNEG	N-Acetycysteine	Cofactor, vitamin and antioxidant metabolism	Glutathione synthesis	C06809	HMDB01890	Insignificant
N-Acetydglutamic Acid	239	0.25332	4.07718e-15	0.629952	0.532461	0.708508	-6.24834	1	C7H11NO5	189.065	8.83	ANPNEG	N-Acetydglutamic Acid	Amino acids	Arginine and proline metabolism	C00624	HMDB01138	Insignificant
N-Acetydserine	316	-0.441347	1.06837e-15	-1.00037	0.323403	0.502731	-5.95171	1	C5H9NO4	147.049	3.27	ANPNEG	N-Acetydserine	Amino acids	Amino acid acetylation		HMDB02931	Insignificant
N-Acetylaspartic Acid	230	0.0999857	1.81394e-15	0.279196	0.781595	0.867011	-6.4069	1	C6H9NO5	175.048	8.58	ANPPOS	N-Acetylaspartic Acid	Amino acids	Alanine, aspartate, and glutamate metabolism	C01042	HMDB00812	Insignificant
N-Acetylaspartiylglutamate (NAAG)	231	-0.0924913	1.05908e-15	-0.218232	0.828405	0.89088	-6.42205	1	C11H16N2O8	304.093	9.24	ANPNEG	N-Acetylaspartiylglutamate (NAAG)	Amino acids	Alanine, aspartate, and glutamate metabolism	C12270	HMDB01067	Insignificant
N-Acetylglycine	315	1.01049	2.2563e-15	2.47248	0.0179634	0.0835742	-3.61306	1	C4H7NO3	117.043	5.11	ANPNEG	N-Acetylglycine	Amino acids	Amino acid acetylation		HMDB00532	Insignificant
N-Acetylneuraminic Acid	381	0.502932	-2.87675e-16	1.38032	0.175482	0.351957	-5.51601	1	C11H19NO9	309.106	6.9	ANPNEG	N-Acetylneuraminic Acid	Amino sugar and nucleotide sugar metabolism	Amino sugar metabolism	C00270	HMDB00230	Insignificant
N-Acetylphenylalanine	282	-1.75788	-3.08925e-16	-4.20179	0.000152516	0.00400203	0.782608	1	C11H13NO3	207.089	2.18	ANPNEG	N-Acetylphenylalanine	Amino acids	Phenylalanine metabolism	C03519	HMDB00512	Phenylalanine metabolism
N-FormyGAR (FGAR)--riboside	354	0.764456	2.67205e-15	1.80414	0.0790664	0.220713	-4.88424	2	C8H14N2O6	234.086	3.57	ANPPOS	N-FormyGAR (FGAR)--riboside	Purine and pyrimidine metabolism/nucleotide metabolism	Purine metabolism	C04376	HMDB01308	Insignificant
N-Formylglycine	263	-0.885395	1.72518e-15	-1.77076	0.0845477	0.228953	-4.93924	1	C3H5NO3	103.028	3.9	ANPNEG	N-Formylglycine	Amino acids	Glycine, serine and threonine metabolism			Insignificant
N-Formylmethionine	248	0.272854	-1.13538e-15	0.72248	0.474382	0.66071	-6.18649	1	C6H11NO3S	177.047	2.19	ANPNEG	N-Formylmethionine	Amino acids	Cysteine and Methionine metabolism	C03145	HMDB01015	Insignificant
N-Oleoyl Dopamine (OLDA)	637	1.02761	1.50755e-15	2.63467	0.0120826	0.0648549	-3.26033	1	C26H43NO3	417.323	1.43	ANPNEG	N-Oleoyl Dopamine (OLDA)	Lipid metabolism	Fatty amide metabolism, endocannabinoid	C12272		Insignificant
N(4)-Acetylcytosine	362	0.199969	-0.00530968	0.416902	0.679075	0.815791	-6.3591	1	C6H7N3O2	153.05	1.57	ANPNEG	N(4)-Acetylcytosine	Purine and pyrimidine metabolism/nucleotide metabolism	Pyrimidine metabolism			Insignificant
N1-Acetylspermidine	319	0.188378	-5.68628e-16	0.477603	0.635644	0.789739	-6.33208	1	C9H21N3O	187.166	26.67	ANPPOS	N1-Acetylspermidine	Amino acids	Polyamine metabolism	C00612	HMDB01276	Insignificant
N1-Methy2-Pyridone-5-Carboxamide(2-PY)	388	0.121274	1.20983e-15	0.255393	0.799784	0.877355	-6.41326	1	C7H8N2O2	152.056	1.61	ANPNEG	N1-Methy2-Pyridone-5-Carboxamide(2-PY)	Cofactor, vitamin and antioxidant metabolism	Nicotinate and nicotinamide metabolism	C05842	HMDB04193	Insignificant
N1-Methy4-Pyridone-5-Carboxamide(4-PY)	389	-0.895566	-3.41798e-15	-2.19041	0.034642	0.134469	-4.18726	1	C7H8N2O2	152.058	2.66	ANPPOS	N1-Methy4-Pyridone-5-Carboxamide(4-PY)	Cofactor, vitamin and antioxidant metabolism	Nicotinate and nicotinamide metabolism	C05843	HMDB04194	Insignificant
Nicotinamide	383	0.770748	0.00714279	2.06311	0.0459186	0.160226	-4.42889	1	C6H6N2O	122.048	2.39	ANPPOS	Nicotinamide	Cofactor, vitamin and antioxidant metabolism	Nicotinate and nicotinamide metabolism	C00153	HMDB01406	Insignificant
Nicotinamide N-Oxide	385	0.199781	2.97288e-15	0.413509	0.681537	0.815791	-6.3605	1	C6H6N2O2	138.043	3.04	ANPNEG	Nicotinamide N-Oxide	Cofactor, vitamin and antioxidant metabolism	Nicotinate and nicotinamide metabolism		HMDB02730	Insignificant
O-Phosphoethanloamine	594	0.408411	-1.13682e-14	1.11219	0.272977	0.459161	-5.83693	1	C2H8NO4P	141.027	10.36	ANPPOS	O-Phosphoethanloamine	Lipid metabolism	Glyerophospholipid metabolism		HMDB00224	Insignificant
Octanoylcarnitine	428	1.10161	-2.158e-15	2.68265	0.0107187	0.0611429	-3.15304	1	C15H29NO4	287.21	10.95	ANPPOS	Octanoylcarnitine	Lipid metabolism	Carnitine metabolism	C02838	HMDB00791	Insignificant
Oleoyl Ethanolamide	634	0.87803	-2.1392e-15	2.0812	0.0441416	0.158586	-4.39525	1	C20H39NO2	325.298	1.55	ANPPOS	Oleoyl Ethanolamide	Lipid metabolism	N-acylethanolamine (NAE) metabolism		HMDB02088	Insignificant
Oleoylcarnitine	436	-0.727084	-2.27346e-15	-1.79952	0.0798069	0.221836	-4.8919	1	C25H47NO4	425.351	9.94	ANPPOS	Oleoylcarnitine	Lipid metabolism	Carnitine metabolism		HMDB05065	Insignificant
Ophthalmic Acid	396	-0.597897	2.40982e-16	-1.30779	0.19873	0.372477	-5.60907	1	C11H19N3O6	289.129	8.69	ANPPOS	Ophthalmic Acid	Cofactor, vitamin and antioxidant metabolism	Glutathione analogue		HMDB05765	Insignificant
Ornithine	236	-0.884794	2.8808e-15	-2.40019	0.0213434	0.0952465	-3.76511	1	C5H12N2O2	132.087	25.87	ANPPOS	Ornithine	Amino acids	Arginine and proline metabolism	C00077	HMDB00214	Insignificant
Orotic Acid	364	0.310585	0.113502	0.902815	0.372259	0.551251	-6.04241	1	C5H4N2O4	156.016	2.2	ANPPOS	Orotic Acid	Purine and pyrimidine metabolism/nucleotide metabolism	Pyrimidine metabolism	C00295	HMDB00226	Insignificant
Orotidine	370	-0.736403	-4.77627e-16	-2.24445	0.0306496	0.121856	-4.08129	1	C10H12N2O8	288.06	2.1	ANPNEG	Orotidine	Purine and pyrimidine metabolism/nucleotide metabolism	Pyrimidine metabolism	C01103	HMDB00788	Insignificant
Oxalic Acid	643	0.947511	-8.20004e-15	2.70913	0.0100281	0.0582163	-3.09326	1	C2H2O4	89.9957	8.3	ANPNEG	Oxalic Acid	Glycylate and dicarboxylate metabolism	Glyoxylic or Ascorbic acid metabolism	C00209	HMDB02329	Insignificant
PA 44:10[M-H]-	105	0.526923	5.08776e-15	1.38385	0.174406	0.351957	-5.51136	2	C44H77O10P	796.518	4.97	RPNEG						Insignificant
PA(34:1)[M-H]-	101	1.62053	-4.99311e-16	3.73063	0.000616839	0.0101162	-0.529437	2	C37H71O8P	674.498	8.25	RPNEG	LysoPC(P-18:1(9Z))	Lipid metabolism	Glycerophospholipid metabolism/PAF			Glycerophospholipid metabolism/PAF
PA(36:2)[M-H]-	102	0.755768	-1.45298e-15	1.6793	0.101222	0.258759	-5.08547	2	C39H73O8P	700.486	6.08	RPNEG	LysoPC(17:0)	Lipid metabolism	Glycerophospholipid metabolism/PAF			Insignificant
PA(40:9)[M-H]-	103	-0.110311	4.07082e-16	-0.231145	0.818431	0.888892	-6.41915	2	C40H73O10P	744.469	4.96	RPNEG						Insignificant
PA(44:11)[M-H]-	106	0.51645	-5.7535e-16	1.40749	0.167335	0.343424	-5.47998	2	C44H75O10P	794.5	4.51	RPNEG						Insignificant
PA(44:9)[M-H]-	104	-0.0382514	-6.73651e-17	-0.0827899	0.934449	0.956983	-6.44244	2	C44H79O10P	798.523	5.79	RPNEG						Insignificant
PAF C16:0	564	-0.657367	1.1267e-15	-1.4968	0.142631	0.317697	-5.35713	1	C26H54NO7P	523.362	9.05	ANPPOS	PAF C16:0	Lipid metabolism	Glycerophospholipid metabolism	C04598		Insignificant
PAF C18:1 /PC(O-18:1/2:0)	481	-0.156271	9.91684e-16	-0.414693	0.680677	0.815791	-6.36001	1	C28H56NO7P	549.388	8.59	ANPPOS	PAF C18:1 /PC(O-18:1/2:0)	Lipid metabolism	Glycerophospholipid metabolism		HMDB11148	Insignificant
Palmitoyl Ethanolamide	635	0.854854	2.70935e-15	1.94498	0.0591351	0.182125	-4.64277	1	C18H37NO2	299.282	1.58	ANPPOS	Palmitoyl Ethanolamide	Lipid metabolism	N-acylethanolamine (NAE) metabolism	C16512	HMDB02100	Insignificant
Palmitoylcarnitine	433	-0.482211	3.14729e-15	-1.18834	0.242004	0.42676	-5.75227	1	C23H45NO4	399.336	10.05	ANPPOS	Palmitoylcarnitine	Lipid metabolism	Carnitine metabolism	C02990	HMDB00222	Insignificant
Pantothenic Acid	335	-0.0128754	-5.78241e-19	-0.0337134	0.973281	0.981726	-6.4453	1	C9H17NO5	219.113	4.43	ANPPOS	Pantothenic Acid	Energy metabolism	Pantothenate and CoA biosynthesis	C00864	HMDB00210	Insignificant
Paraxanthine	650	0.328272	0.00359152	0.744156	0.461317	0.652207	-6.17081	1	C7H8N4O2	180.065	1.63	ANPNEG	Paraxanthine	Caffeine metabolism	Caffiene metabolism	C13747	HMDB01860	Insignificant
PC (30:0) [M+H]+	110	-0.795347	-4.09684e-16	-1.96662	0.0564934	0.178172	-4.60436	2		705.532	6.25	RPPOS	LysoPC(20:3(5Z,8Z,11Z))	Lipid metabolism	Glycerophospholipid metabolism/PAF			Insignificant
PC (35:1) [M+H]+	111	-0.49596	3.04155e-15	-1.36526	0.180127	0.353852	-5.53571	2		773.585	6.96	RPPOS	LysoPC(22:5(4Z,7Z,10Z,13Z,16Z))	Lipid metabolism	Glycerophospholipid metabolism/PAF			Insignificant
PC (35:2) [M+H]+	112	-0.531104	-3.27284e-16	-1.47085	0.149489	0.318392	-5.39352	2		771.579	6.96	RPPOS	LysoPC(22:4(7Z,10Z,13Z,16Z))	Lipid metabolism	Glycerophospholipid metabolism/PAF			Insignificant
PC (35:3) [M+H]+	113	-1.32451	-7.89588e-16	-3.56538	0.000993051	0.0135717	-0.973461	2		769.562	6.35	RPPOS	LysoPC(22:1(13Z))	Lipid metabolism	Glycerophospholipid metabolism/PAF			Glycerophospholipid metabolism/PAF
PC (35:4) [M+H]+	114	-0.539265	-4.4539e-16	-1.31422	0.196578	0.37056	-5.601	2		767.548	6.04	RPPOS	LysoPC(22:0)	Lipid metabolism	Glycerophospholipid metabolism/PAF			Insignificant
PC (36:4) [M+H]+	115	0.635623	-2.93573e-15	1.75728	0.0868501	0.231158	-4.96121	2		781.566	6.4	RPPOS	LysoPC(24:0)	Lipid metabolism	Glycerophospholipid metabolism/PAF			Insignificant
PC (38:2) [M+H]+	116	-0.916957	1.0125e-15	-2.77237	0.00854196	0.0533669	-2.9489	2		813.625	8.17	RPPOS	lysoPC(28:0)	Lipid metabolism	Glycerophospholipid metabolism/PAF			Insignificant
PC (38:3) [M+H]+	117	-1.60007	4.19406e-16	-4.70481	3.26519e-05	0.00194724	2.24082	2		811.611	7.61	RPPOS	PC(14:0/P-16:0)	Lipid metabolism	Glycerophospholipid metabolism/PAF			Glycerophospholipid metabolism/PAF
PC (38:4) [M+H]+	118	-0.213524	-3.85181e-15	-0.560556	0.57836	0.746859	-6.28929	2		809.596	7.22	RPPOS	PC(14:0/16:1(9Z))	Lipid metabolism	Glycerophospholipid metabolism/PAF			Insignificant
PC (38:5) [M+H]+	119	0.17171	-2.93219e-15	0.494511	0.623766	0.783877	-6.3239	2		807.571	6.14	RPPOS	PC(14:0/18:2(9Z,12Z))	Lipid metabolism	Glycerophospholipid metabolism/PAF			Insignificant
PC (40:4) [M+H]+	120	-0.477559	-3.11643e-15	-1.32171	0.194093	0.366932	-5.59155	2		837.625	7.84	RPPOS	PC(14:0/18:0)	Lipid metabolism	Glycerophospholipid metabolism/PAF			Insignificant
PC (40:5) [M+H]+	121	-0.621033	2.28e-15	-1.83958	0.07358	0.212995	-4.82491	2		835.609	7.28	RPPOS	PC(18:3(6Z,9Z,12Z)/P-16:0)	Lipid metabolism	Glycerophospholipid metabolism/PAF			Insignificant
PC (40:6) [M+H]+	122	-0.544293	-9.43979e-16	-1.48473	0.145789	0.318392	-5.37413	2		833.595	7.02	RPPOS	PC(16:1(9Z)/P-18:1(11Z))	Lipid metabolism	Glycerophospholipid metabolism/PAF			Insignificant
PC (o-32:0) [M+H]+	123	1.12716	4.96565e-15	2.99069	0.00484262	0.0352973	-2.43423	2		719.583	7.7	RPPOS	PC(14:0/20:5(5Z,8Z,11Z,14Z,17Z))	Lipid metabolism	Glycerophospholipid metabolism/PAF			Glycerophospholipid metabolism/PAF
PC (o-34:0) [M+H]+	124	0.676795	-1.91456e-15	1.99312	0.0533974	0.170444	-4.55685	2		747.604	7.77	RPPOS	PC(14:0/20:4(5Z,8Z,11Z,14Z))	Lipid metabolism	Glycerophospholipid metabolism/PAF			Insignificant
PC (p-34:1) or PC (o-34:2) [M+H]+	125	-0.283486	-1.72547e-15	-0.816153	0.419452	0.607419	-6.1155	2		743.583	7.14	RPPOS	PC(14:0/20:3(5Z,8Z,11Z))	Lipid metabolism	Glycerophospholipid metabolism/PAF			Insignificant
PC (p-34:2) or PC (o-34:3) [M+H]+	126	-0.0117608	1.81033e-15	-0.0346743	0.972519	0.981726	-6.44526	2		741.569	6.96	RPPOS	PC(14:0/20:2(11Z,14Z))	Lipid metabolism	Glycerophospholipid metabolism/PAF			Insignificant
PC (p-38:4) or PC (o-38:5) [M+H]+	127	0.729528	-1.73472e-18	1.82329	0.0760606	0.215999	-4.8523	2		793.599	7.03	RPPOS	PC(14:0/20:1(11Z))	Lipid metabolism	Glycerophospholipid metabolism/PAF			Insignificant
PC(28:0)	507	-1.06527	7.68482e-16	-2.74676	0.00911739	0.0552924	-3.00764	1	C36H72NO8P	677.5	8.64	ANPPOS	PC(28:0)	Lipid metabolism	Glycerophospholipid metabolism			Insignificant
PC(28:1)	506	-1.15682	-0.0911164	-2.77661	0.00845018	0.0533011	-2.93915	1	C36H70NO8P	675.481	8.64	ANPPOS	PC(28:1)	Lipid metabolism	Glycerophospholipid metabolism			Insignificant
PC(29:0))	509	-1.14328	-0.00889602	-2.9404	0.00552923	0.038587	-2.55497	1	C37H74NO8P	691.516	8.57	ANPPOS	PC(29:0))	Lipid metabolism	Glycerophospholipid metabolism			Glycerophospholipid metabolism
PC(30:0)	512	-0.940967	4.46113e-16	-2.3595	0.0234895	0.103417	-3.84924	1	C38H76NO8P	705.532	8.56	ANPPOS	PC(30:0)	Lipid metabolism	Glycerophospholipid metabolism			Insignificant
PC(30:0))	508	-1.54289	1.50256e-15	-4.05343	0.000238153	0.00488215	0.362915	1	C38H76NO7P	689.536	8.53	ANPPOS	PC(30:0))	Lipid metabolism	Glycerophospholipid metabolism			Glycerophospholipid metabolism
PC(30:1)	511	-0.826392	-4.58256e-16	-2.04372	0.0478931	0.16351	-4.4647	1	C38H74NO8P	703.516	8.55	ANPPOS	PC(30:1)	Lipid metabolism	Glycerophospholipid metabolism			Insignificant
PC(30:2)	510	-0.580248	5.47883e-16	-1.36909	0.178935	0.353852	-5.53071	1	C38H72NO8P	701.502	8.56	ANPPOS	PC(30:2)	Lipid metabolism	Glycerophospholipid metabolism			Insignificant
PC(31:0)	515	-1.30619	5.73254e-16	-3.29183	0.00214301	0.0216279	-1.6863	1	C39H78NO8P	719.551	8.49	ANPPOS	PC(31:0)	Lipid metabolism	Glycerophospholipid metabolism			Glycerophospholipid metabolism
PC(32:0)	520	0.261459	-6.85042e-15	0.635666	0.528769	0.707903	-6.24476	1	C40H80NO8P	733.562	8.52	ANPPOS	PC(32:0)	Lipid metabolism	Glycerophospholipid metabolism			Insignificant
PC(32:1	519	-0.548916	-2.59428e-15	-1.47719	0.14779	0.318392	-5.38468	1	C40H78NO8P	731.547	8.49	ANPPOS	PC(32:1	Lipid metabolism	Glycerophospholipid metabolism			Insignificant
PC(32:2)	518	-1.08283	-6.89986e-16	-2.90065	0.00613534	0.0414926	-2.64948	1	C40H76NO8P	729.532	8.49	ANPPOS	PC(32:2)	Lipid metabolism	Glycerophospholipid metabolism			Glycerophospholipid metabolism
PC(32:3)	517	-1.15882	-2.29851e-16	-3.0725	0.00389435	0.0315911	-2.23519	1	C40H74NO8P	727.517	8.51	ANPPOS	PC(32:3)	Lipid metabolism	Glycerophospholipid metabolism			Glycerophospholipid metabolism
PC(32:6)	516	0.547864	8.52725e-17	1.27493	0.210002	0.387675	-5.64971	1	C40H70NO8P	723.486	9.03	ANPPOS	PC(32:6)	Lipid metabolism	Glycerophospholipid metabolism			Insignificant
PC(34:0)	524	1.08	0.104802	3.27743	0.00222998	0.0221646	-1.72299	1	C42H84NO7P	745.591	8.52	ANPPOS	PC(34:0)	Lipid metabolism	Glycerophospholipid metabolism			Glycerophospholipid metabolism
PC(34:1)	528	0.470276	6.67522e-15	1.18089	0.244918	0.429787	-5.76079	1	C42H82NO8P	759.578	8.44	ANPPOS	PC(34:1)	Lipid metabolism	Glycerophospholipid metabolism			Insignificant
PC(34:2)	482	0.895253	-4.04769e-18	2.65318	0.0115386	0.0648549	-3.2191	1	C42H80NO8P	757.565	8.44	ANPPOS	PC(34:2)	Lipid metabolism	Glycerophospholipid metabolism	C00157	HMDB08004	Insignificant
PC(34:3)	527	-1.15645	1.25449e-15	-3.08543	0.00376157	0.0312353	-2.20344	1	C42H78NO8P	755.548	8.44	ANPPOS	PC(34:3)	Lipid metabolism	Glycerophospholipid metabolism			Glycerophospholipid metabolism
PC(34:4)	526	-1.42588	-2.58416e-15	-3.89587	0.000380215	0.00700159	-0.0764715	1	C42H76NO8P	753.533	8.27	ANPPOS	PC(34:4)	Lipid metabolism	Glycerophospholipid metabolism			Glycerophospholipid metabolism
PC(34:5)	525	-1.46989	3.42608e-16	-4.14297	0.000182093	0.00442418	0.615562	1	C42H74NO8P	751.517	8.34	ANPPOS	PC(34:5)	Lipid metabolism	Glycerophospholipid metabolism			Glycerophospholipid metabolism
PC(35:2)	483	-0.857104	2.24676e-15	-2.0639	0.0458393	0.160226	-4.42742	1	C43H82NO8P	771.581	8.35	ANPPOS	PC(35:2)	Lipid metabolism	Glycerophospholipid metabolism	C00157	HMDB08330	Insignificant
PC(36:1)	538	-0.589825	-2.24647e-15	-1.64223	0.108717	0.266937	-5.14285	1	C44H86NO8P	787.604	8.28	ANPPOS	PC(36:1)	Lipid metabolism	Glycerophospholipid metabolism			Insignificant
PC(36:2)	485	-0.401961	-1.51412e-15	-1.16347	0.251825	0.433588	-5.7805	1	C44H84NO8P	785.596	8.29	ANPPOS	PC(36:2)	Lipid metabolism	Glycerophospholipid metabolism	C00157	HMDB08590	Insignificant
PC(36:3)	537	-1.06418	3.56399e-15	-2.69086	0.0104999	0.0604202	-3.13454	1	C44H82NO8P	783.579	8.27	ANPPOS	PC(36:3)	Lipid metabolism	Glycerophospholipid metabolism			Insignificant
PC(36:4)	484	0.857356	-4.36341e-15	2.31464	0.0260796	0.111819	-3.94075	1	C44H80NO8P	781.565	8.17	ANPPOS	PC(36:4)	Lipid metabolism	Glycerophospholipid metabolism	C00157	HMDB07983	Insignificant
PC(36:5)	536	-1.37187	1.36799e-15	-3.60822	0.000878415	0.0128053	-0.859261	1	C44H78NO8P	779.549	8.19	ANPPOS	PC(36:5)	Lipid metabolism	Glycerophospholipid metabolism			Glycerophospholipid metabolism
PC(36:6)	535	-1.55321	1.01539e-15	-4.4875	6.38715e-05	0.00246469	1.60496	1	C44H76NO8P	777.532	8.2	ANPPOS	PC(36:6)	Lipid metabolism	Glycerophospholipid metabolism			Glycerophospholipid metabolism
PC(36:7)	534	-0.0584082	0.136589	-0.15696	0.8761	0.920457	-6.43354	1	C44H74NO8P	775.506	8.9	ANPPOS	PC(36:7)	Lipid metabolism	Glycerophospholipid metabolism			Insignificant
PC(36:8)	533	-0.207755	2.29735e-15	-0.492818	0.624951	0.783877	-6.32473	1	C44H72NO8P	773.508	8.68	ANPPOS	PC(36:8)	Lipid metabolism	Glycerophospholipid metabolism			Insignificant
PC(38:3)	544	-1.03458	-1.34745e-15	-2.85823	0.00685041	0.0449122	-2.74945	1	C46H86NO8P	811.605	8.1	ANPPOS	PC(38:3)	Lipid metabolism	Glycerophospholipid metabolism			Glycerophospholipid metabolism
PC(38:4)	553	-0.770613	-1.99522e-15	-2.13182	0.0394855	0.147173	-4.29988	1	C48H88NO8P	837.622	8.05	ANPPOS	PC(38:4)	Lipid metabolism	Glycerophospholipid metabolism			Insignificant
PC(38:7)	543	-1.10574	4.9204e-15	-2.87829	0.00650315	0.0435313	-2.7023	1	C46H78NO8P	803.546	8.14	ANPPOS	PC(38:7)	Lipid metabolism	Glycerophospholipid metabolism			Glycerophospholipid metabolism
PC(38:8)	542	-1.20656	4.60858e-16	-3.17843	0.00292516	0.0274129	-1.97279	1	C46H76NO8P	801.529	8.16	ANPPOS	PC(38:8)	Lipid metabolism	Glycerophospholipid metabolism			Glycerophospholipid metabolism
PC(40:5)	552	-0.65764	-5.95444e-16	-1.72826	0.0919848	0.241368	-5.00801	1	C48H86NO8P	835.607	8.04	ANPPOS	PC(40:5)	Lipid metabolism	Glycerophospholipid metabolism			Insignificant
PC(40:6)	551	-0.580761	-4.39326e-15	-1.63867	0.10946	0.266937	-5.1483	1	C48H84NO8P	833.595	8.02	ANPPOS	PC(40:6)	Lipid metabolism	Glycerophospholipid metabolism			Insignificant
PC(40:7)	550	-1.48344	6.96347e-15	-4.17457	0.000165567	0.00417738	0.70521	1	C48H82NO8P	831.578	8.02	ANPPOS	PC(40:7)	Lipid metabolism	Glycerophospholipid metabolism			Glycerophospholipid metabolism
PC(40:8)	549	-1.1391	-1.92796e-15	-2.75752	0.00887129	0.0549016	-2.98299	1	C48H80NO8P	829.563	7.98	ANPPOS	PC(40:8)	Lipid metabolism	Glycerophospholipid metabolism			Insignificant
PC(40:9)	547	-0.724819	0.113253	-2.11543	0.0409431	0.151699	-4.33095	1	C48H78NO8P	827.545	8.09	ANPPOS	PC(40:9)	Lipid metabolism	Glycerophospholipid metabolism			Insignificant
PC(42:10)	554	-0.563731	-0.09884	-1.66568	0.103925	0.261205	-5.10668	1	C50H80NO8P	853.562	7.92	ANPPOS	PC(42:10)	Lipid metabolism	Glycerophospholipid metabolism			Insignificant
PC(42:5)	558	-0.45721	-3.66316e-16	-1.03855	0.305516	0.485275	-5.9138	1	C50H90NO8P	863.632	7.96	ANPPOS	PC(42:5)	Lipid metabolism	Glycerophospholipid metabolism			Insignificant
PC(42:6)	557	-1.42137	-6.26813e-16	-4.54928	5.28154e-05	0.00230979	1.78494	1	C50H88NO8P	861.623	7.98	ANPPOS	PC(42:6)	Lipid metabolism	Glycerophospholipid metabolism			Glycerophospholipid metabolism
PC(42:8)	556	-1.16894	1.94325e-16	-3.0903	0.00371265	0.0312243	-2.19146	1	C50H84NO8P	857.59	7.96	ANPPOS	PC(42:8)	Lipid metabolism	Glycerophospholipid metabolism			Glycerophospholipid metabolism
PC(42:9)	555	-1.02363	-1.39891e-15	-2.53061	0.0156071	0.0757279	-3.48845	1	C50H82NO8P	855.577	7.95	ANPPOS	PC(42:9)	Lipid metabolism	Glycerophospholipid metabolism			Insignificant
PC(44:10)	559	0.302307	-0.0277791	0.835849	0.408417	0.59348	-6.09951	1	C52H84NO8P	881.591	9.08	ANPPOS	PC(44:10)	Lipid metabolism	Glycerophospholipid metabolism			Insignificant
PC(44:6)	563	-0.565725	2.51078e-15	-1.48063	0.146872	0.318392	-5.37986	1	C52H92NO8P	889.642	9.13	ANPPOS	PC(44:6)	Lipid metabolism	Glycerophospholipid metabolism			Insignificant
PC(44:7)	562	0.656568	2.64112e-15	1.60798	0.116042	0.280898	-5.19488	1	C52H90NO8P	887.624	9.13	ANPPOS	PC(44:7)	Lipid metabolism	Glycerophospholipid metabolism			Insignificant
PC(44:8)	561	0.730398	1.23454e-15	1.99201	0.0535235	0.170444	-4.55884	1	C52H88NO8P	885.607	9.13	ANPPOS	PC(44:8)	Lipid metabolism	Glycerophospholipid metabolism			Insignificant
PC(44:9)	560	0.378308	-1.73472e-18	1.01528	0.316334	0.495474	-5.93706	1	C52H86NO8P	883.592	9.1	ANPPOS	PC(44:9)	Lipid metabolism	Glycerophospholipid metabolism			Insignificant
PC(O-34:0)	529	0.0474312	4.79362e-16	0.114067	0.909779	0.936916	-6.43936	2	C42H84NO8P	761.585	8.45	ANPPOS	PC(O-34:0)	Lipid metabolism	Glycerophospholipid metabolism			Insignificant
PC(O-34:3)	522	0.116321	-3.69843e-15	0.338489	0.736841	0.845471	-6.38862	2	C42H80NO7P	741.568	8.26	ANPPOS	PC(O-34:3)	Lipid metabolism	Glycerophospholipid metabolism			Insignificant
PC(P-32:0)	514	0.60848	-2.1048e-15	1.53955	0.13188	0.302495	-5.29595	2	C40H80NO7P	717.566	8.53	ANPPOS	PC(P-32:0)	Lipid metabolism	Glycerophospholipid metabolism			Insignificant
PC(P-32:1)	513	-0.375411	1.61575e-15	-1.04646	0.3019	0.482331	-5.90579	2	C40H78NO7P	715.552	8.53	ANPPOS	PC(P-32:1)	Lipid metabolism	Glycerophospholipid metabolism			Insignificant
PC(P-34:1)	523	-0.0988482	0.11282	-0.29279	0.771261	0.86192	-6.40302	1	C42H82NO7P	743.577	8.5	ANPPOS	PC(P-34:1)	Lipid metabolism	Glycerophospholipid metabolism			Insignificant
PC(P-34:3)	521	-0.859374	1.76183e-16	-2.29206	0.0274783	0.11555	-3.98632	1	C42H78NO7P	739.551	8.3	ANPPOS	PC(P-34:3)	Lipid metabolism	Glycerophospholipid metabolism			Insignificant
PC(P-36:1))	530	0.59971	-6.51389e-16	1.5662	0.125516	0.290949	-5.25705	2	C44H80NO7P	765.569	8.05	ANPPOS	PC(P-36:1))	Lipid metabolism	Glycerophospholipid metabolism			Insignificant
PC(P-36:2)	532	0.155797	-2.65297e-15	0.44271	0.660462	0.803828	-6.34805	2	C44H84NO7P	769.596	8.44	ANPPOS	PC(P-36:2)	Lipid metabolism	Glycerophospholipid metabolism			Insignificant
PC(P-36:3)	531	0.512701	-2.08355e-15	1.34894	0.185266	0.355516	-5.55682	2	C44H82NO7P	767.583	8.24	ANPPOS	PC(P-36:3)	Lipid metabolism	Glycerophospholipid metabolism			Insignificant
PC(P-38:5)	540	0.163299	-2.43729e-15	0.480501	0.6336	0.789739	-6.33069	2	C46H82NO7P	791.583	8	ANPPOS	PC(P-38:5)	Lipid metabolism	Glycerophospholipid metabolism			Insignificant
PC(P-38:6)	539	0.0273857	2.85535e-15	0.0819644	0.935101	0.956983	-6.4425	2	C46H80NO7P	789.568	8.01	ANPPOS	PC(P-38:6)	Lipid metabolism	Glycerophospholipid metabolism			Insignificant
PC(P-40:1)	548	-0.331219	1.62139e-15	-0.710415	0.481744	0.666718	-6.19502	2	C48H94NO7P	827.683	9.16	ANPPOS	PC(P-40:1)	Lipid metabolism	Glycerophospholipid metabolism			Insignificant
PC(P-40:3)	546	1.45038	5.687e-16	4.06414	0.000230651	0.00488215	0.393025	2	C48H90NO7P	823.638	8.24	ANPPOS	PC(P-40:3)	Lipid metabolism	Glycerophospholipid metabolism			Glycerophospholipid metabolism
PC(P-40:6)	545	0.238045	1.01958e-15	0.729705	0.470003	0.656005	-6.18131	2	C48H84NO7P	817.599	8.02	ANPPOS	PC(P-40:6)	Lipid metabolism	Glycerophospholipid metabolism			Insignificant
PC(P38:3)	541	1.80644	3.46728e-15	5.06132	1.0725e-05	0.000911341	3.29859	1	C46H86NO7P	795.606	8.22	ANPPOS	PC(P38:3)	Lipid metabolism	Glycerophospholipid metabolism			Glycerophospholipid metabolism
PE (34:1) [M-H]-	128	0.921015	-4.7011e-16	2.63557	0.0120557	0.0648549	-3.25833	2		717.53	7.07	RPNEG						Insignificant
PE (36:1) [M+H]+	129	-0.966916	-2.79833e-16	-2.60458	0.0130181	0.067777	-3.32696	2		745.563	6.76	RPPOS						Insignificant
PE (36:2) [M+H]+	130	-0.340154	-1.21604e-15	-0.927543	0.359445	0.53712	-6.02025	2		743.548	6.13	RPPOS						Insignificant
PE (36:4) [M-H]-	131	0.788917	1.17918e-15	2.29861	0.0270657	0.114914	-3.97313	2		739.515	6.39	RPNEG						Insignificant
PE (p-34:2) or PE (o-34:3) [M-H]-	132	-0.570784	-6.01371e-16	-1.52695	0.134979	0.307453	-5.31414	2		699.52	6.89	RPNEG						Insignificant
PE (p-36:2) or PE (o-36:3) [M-H]-	133	-0.322838	1.66244e-15	-0.933032	0.35664	0.535793	-6.01526	2		727.548	6.92	RPNEG						Insignificant
PE(16:0)	605	-1.05101	-4.23477e-15	-2.62165	0.0124797	0.0654932	-3.28923	1	C21H44NO7P	453.286	7.33	ANPPOS	PE(16:0)	Lipid metabolism	Glycerophospholipid metabolism			Insignificant
PE(36:2)	598	0.508132	-1.52685e-15	1.34464	0.186639	0.356955	-5.56235	1	C41H78NO8P	743.546	5.3	ANPPOS	PE(36:2)	Lipid metabolism	Glycerophospholipid metabolism			Insignificant
PE(36:3)	602	0.375834	9.28222e-16	0.975007	0.335666	0.510543	-5.97614	1	C41H76NO8P	741.53	5.26	ANPPOS	PE(36:3)	Lipid metabolism	Glycerophospholipid metabolism			Insignificant
PE(36:4)	599	0.654357	1.95619e-15	1.83297	0.0745775	0.213637	-4.83604	1	C41H74NO8P	739.515	5.16	ANPPOS	PE(36:4)	Lipid metabolism	Glycerophospholipid metabolism			Insignificant
PE(38:2)	601	0.702467	3.01264e-16	1.90904	0.0637595	0.192951	-4.70582	1	C39H74NO8P	715.516	5.41	ANPPOS	PE(38:2)	Lipid metabolism	Glycerophospholipid metabolism			Insignificant
PE(38:3)	608	0.272785	-0.148403	0.741831	0.462708	0.652767	-6.17251	1	C43H80NO8P	769.555	5.06	ANPPOS	PE(38:3)	Lipid metabolism	Glycerophospholipid metabolism			Insignificant
PE(38:4)	600	0.740832	-9.3039e-16	2.02681	0.0496748	0.16351	-4.4957	1	C43H78NO8P	767.547	5.03	ANPPOS	PE(38:4)	Lipid metabolism	Glycerophospholipid metabolism			Insignificant
PE(38:6)	603	0.558272	1.67112e-15	1.57372	0.123766	0.287923	-5.24596	1	C43H74NO8P	763.515	5.07	ANPPOS	PE(38:6)	Lipid metabolism	Glycerophospholipid metabolism			Insignificant
PE(O-36:4)	606	-0.460895	-6.64977e-18	-1.21494	0.231816	0.413172	-5.72148	2	C41H76NO7P	725.535	5.11	ANPPOS	PE(O-36:4)	Lipid metabolism	Glycerophospholipid metabolism			Insignificant
PE(O-38:5)	604	0.51477	4.75307e-15	1.23148	0.225641	0.407771	-5.70201	2	C43H78NO7P	751.552	4.85	ANPPOS	PE(O-38:5)	Lipid metabolism	Glycerophospholipid metabolism			Insignificant
PE(P-36:2)	609	-0.0835403	8.23994e-16	-0.225395	0.822869	0.889295	-6.42046	2	C41H78NO7P	727.551	5.12	ANPPOS	PE(P-36:2)	Lipid metabolism	Glycerophospholipid metabolism			Insignificant
PE(P-38:5)	610	-0.129814	-3.80049e-15	-0.319252	0.751268	0.85402	-6.39494	2	C43H76NO7P	749.536	4.82	ANPPOS	PE(P-38:5)	Lipid metabolism	Glycerophospholipid metabolism			Insignificant
PE(P-38:6)	597	-0.16078	2.6975e-15	-0.472171	0.63948	0.793004	-6.33464	2	C43H74NO7P	747.521	4.83	ANPPOS	PE(P-38:6)	Lipid metabolism	Glycerophospholipid metabolism			Insignificant
PE(P-40:5)	611	0.285932	-1.67166e-15	0.739311	0.464219	0.652853	-6.17435	2	C45H80NO7P	777.566	4.8	ANPPOS	PE(P-40:5)	Lipid metabolism	Glycerophospholipid metabolism			Insignificant
PE(P-40:6)	607	0.135355	-3.18264e-15	0.392487	0.696871	0.825176	-6.36894	2	C45H78NO7P	775.552	4.72	ANPPOS	PE(P-40:6)	Lipid metabolism	Glycerophospholipid metabolism			Insignificant
PE(P-40:7)	612	0.0455017	-1.73877e-15	0.137442	0.891401	0.926718	-6.43642	2	C45H76NO7P	773.537	4.68	ANPPOS	PE(P-40:7)	Lipid metabolism	Glycerophospholipid metabolism			Insignificant
PG(16:0/16:0)	156	-0.129395	-2.26642e-15	-0.313998	0.755224	0.85566	-6.3966	4	C38H75O10P	720.542	6.76	RPNEG						Insignificant
PG(16:0/18:0)	157	0.826687	2.6868e-15	1.97762	0.0551896	0.1749	-4.5847	4	C40H79O10P	750.526	7.55	RPNEG						Insignificant
PG(16:0/18:1(11Z))	158	-0.264969	2.3491e-15	-0.676049	0.503066	0.681841	-6.21856	4	C40H77O10P	748.567	6.86	RPNEG						Insignificant
PG(16:0/18:2(9Z,12Z))	159	-0.185182	1.82609e-15	-0.579426	0.56569	0.740704	-6.27862	4	C40H75O10P	746.493	6.56	RPNEG						Insignificant
PG(16:0/20:3(5Z,8Z,11Z))	160	-0.0388116	2.14643e-15	-0.124093	0.901889	0.930251	-6.43816	4	C42H77O10P	772.544	6.66	RPNEG						Insignificant
PG(16:0/20:4(5Z,8Z,11Z,14Z))	161	0.362156	-1.62283e-15	1.14343	0.259946	0.442921	-5.80283	4	C42H75O10P	770.519	6.08	RPNEG						Insignificant
PG(16:1(9Z)/18:3(6Z,9Z,12Z))	162	-0.176401	-1.95735e-16	-0.379861	0.706144	0.826216	-6.3738	4	C40H71O10P	742.459	4.97	RPNEG						Insignificant
PG(16:1(9Z)/20:4(5Z,8Z,11Z,14Z))	163	-0.582539	1.37332e-16	-1.47316	0.148868	0.318392	-5.3903	4	C42H73O10P	768.511	6.89	RPNEG						Insignificant
PG(16:1(9Z)/22:6(4Z,7Z,10Z,13Z,16Z,19Z))	164	0.172154	-2.52923e-15	0.397231	0.693399	0.822549	-6.36708	4	C44H73O10P	792.511	6.77	RPNEG						Insignificant
PG(18:0/18:1(11Z))	165	-0.609392	9.06104e-16	-1.65206	0.106687	0.265102	-5.12775	4	C42H81O10P	776.554	6.31	RPNEG						Insignificant
PG(18:0/18:2(9Z,12Z))	166	-0.849559	-2.40635e-15	-2.26337	0.0293526	0.11886	-4.04375	4	C42H79O10P	774.574	5.73	RPNEG						Insignificant
PG(18:0/20:3(5Z,8Z,11Z))	167	-0.721721	-3.29308e-16	-1.77694	0.0835102	0.227314	-4.92913	4	C44H81O10P	800.538	5.95	RPNEG						Insignificant
PG(18:0/22:4(7Z,10Z,13Z,16Z))	168	0.505828	-5.14635e-15	1.36195	0.181158	0.354262	-5.54	4	C46H83O10P	826.554	6.35	RPNEG						Insignificant
PG(18:0/22:6(4Z,7Z,10Z,13Z,16Z,19Z))	169	-0.0940785	6.01458e-15	-0.239927	0.811665	0.888261	-6.41708	4	C46H79O10P	822.572	7.33	RPNEG						Insignificant
PG(18:3(6Z,9Z,12Z)/18:3(6Z,9Z,12Z))	170	-0.402148	-3.86265e-16	-1.02252	0.312939	0.492298	-5.92988	4	C42H71O10P	766.473	6.89	RPNEG						Insignificant
PG(18:3(6Z,9Z,12Z)/22:6(4Z,7Z,10Z,13Z,16Z,19Z))	171	0.165575	3.60331e-15	0.365772	0.716545	0.833428	-6.37904	4	C46H73O10P	816.466	6.86	RPNEG						Insignificant
Phenylalanine	279	0.0571791	-1.07538e-15	0.132338	0.895409	0.927944	-6.43711	1	C9H11NO2	165.079	7.51	ANPPOS	Phenylalanine	Amino acids	Phenylalanine metabolism	C00079	HMDB00159	Insignificant
Phenylpyruvic Acid	278	-0.223853	-1.14203e-15	-0.555428	0.581827	0.74986	-6.29213	1	C9H8O3	164.048	1.41	ANPNEG	Phenylpyruvic Acid	Amino acids	Phenylalanine metabolism	C00166	HMDB00205	Insignificant
Phosphocholine	470	0.963071	2.50436e-15	2.46293	0.0183801	0.0849109	-3.63334	1	C5H14NO4P	183.065	19.38	ANPPOS	Phosphocholine	Lipid metabolism	Glycerophospholipid metabolism, choline metabolism	C00588	HMDB01565	Insignificant
Phosphocreatine	242	-0.516977	-0.0337281	-1.25351	0.217606	0.398741	-5.6757	1	C4H10N3O5P	211.036	12.03	ANPPOS	Phosphocreatine	Amino acids	Arginine and Proline metabolism,Creatine metabolism	C02305	HMDB01511	Insignificant
PI(16:0/16:0)	172	0.589291	-5.84602e-16	1.48217	0.146466	0.318392	-5.37772	4	C41H79O13P	810.517	7.27	RPNEG						Insignificant
PI(16:0/16:1(9Z))	173	-0.336892	-7.30174e-16	-0.978256	0.334078	0.510543	-5.97304	4	C41H77O13P	808.51	5.25	RPNEG						Insignificant
PI(16:0/16:2(9Z,12Z))	174	0.93946	-7.42462e-16	2.56591	0.0143178	0.0716984	-3.41178	4	C41H75O13P	806.53	6.38	RPNEG						Insignificant
PI(16:0/18:0)	175	-0.44849	-5.69857e-16	-1.23783	0.223303	0.406637	-5.69447	4	C43H83O13P	838.548	5.91	RPNEG						Insignificant
PI(16:0/20:0)	176	-0.254357	4.08238e-16	-0.733415	0.467765	0.654272	-6.17863	4	C45H87O13P	866.58	6.61	RPNEG						Insignificant
PI(18:0/22:4(10Z,13Z,16Z,19Z))	177	0.223863	4.34201e-15	0.502764	0.618005	0.780946	-6.31981	4	C49H87O13P	914.59	4.94	RPNEG						Insignificant
PI(34:1)	614	-0.148719	1.79255e-16	-0.428353	0.67079	0.810298	-6.35428	1	C43H81O13P	836.538	2.09	ANPNEG	PI(34:1)	Lipid metabolism	Glycerophospholipid metabolism			Insignificant
PI(34:2)	613	-0.0479758	1.17701e-15	-0.14037	0.889103	0.925796	-6.43601	1	C43H79O13P	834.524	2.08	ANPNEG	PI(34:2)	Lipid metabolism	Glycerophospholipid metabolism			Insignificant
PI(36:2)	617	-0.361866	4.55076e-16	-1.05277	0.299033	0.4805	-5.89935	1	C45H83O13P	862.555	2.08	ANPNEG	PI(36:2)	Lipid metabolism	Glycerophospholipid metabolism			Insignificant
PI(36:3)	616	-0.405432	-4.67797e-16	-1.12677	0.266841	0.452319	-5.82113	1	C45H81O13P	860.538	2.08	ANPNEG	PI(36:3)	Lipid metabolism	Glycerophospholipid metabolism			Insignificant
PI(36:4)	615	-0.737108	-1.05175e-15	-2.0128	0.051194	0.167081	-4.52122	1	C45H79O13P	858.524	2.08	ANPNEG	PI(36:4)	Lipid metabolism	Glycerophospholipid metabolism			Insignificant
PI(36:5)	618	-1.09046	-3.19941e-15	-3.12975	0.00333815	0.0299976	-2.09403	1	C47H81O13P	884.539	2.08	ANPNEG	PI(36:5)	Lipid metabolism	Glycerophospholipid metabolism			Glycerophospholipid metabolism
PI(38:2)	621	-0.412314	-0.100476	-1.05588	0.297628	0.479714	-5.89616	1	C47H87O13P	890.576	2.1	ANPNEG	PI(38:2)	Lipid metabolism	Glycerophospholipid metabolism			Insignificant
PI(38:3)	620	-0.601818	-3.4161e-15	-1.4711	0.149422	0.318392	-5.39317	1	C47H85O13P	888.565	2.08	ANPNEG	PI(38:3)	Lipid metabolism	Glycerophospholipid metabolism			Insignificant
PI(38:4)	619	-0.532397	-3.11354e-15	-1.27236	0.210906	0.387675	-5.65286	1	C47H83O13P	886.556	2.08	ANPNEG	PI(38:4)	Lipid metabolism	Glycerophospholipid metabolism			Insignificant
PI(40:5)	624	-0.15575	-3.41162e-16	-0.444655	0.659068	0.803828	-6.34719	1	C46H80NO10P	837.541	2.09	ANPNEG	PI(40:5)	Lipid metabolism	Glycerophospholipid metabolism			Insignificant
PI(40:6)	622	0.0774248	3.08781e-16	0.22109	0.826195	0.89088	-6.42142	1	C49H83O13P	910.554	2.09	ANPNEG	PI(40:6)	Lipid metabolism	Glycerophospholipid metabolism			Insignificant
PI(40:7)	623	-0.131302	1.20968e-15	-0.387307	0.70067	0.82612	-6.37096	1	C46H76NO10P	833.524	2.08	ANPNEG	PI(40:7)	Lipid metabolism	Glycerophospholipid metabolism			Insignificant
PI(42:9)	625	-0.639388	3.79774e-15	-1.74791	0.0884817	0.234048	-4.9764	1	C48H76NO10P	857.521	2.08	ANPNEG	PI(42:9)	Lipid metabolism	Glycerophospholipid metabolism			Insignificant
Pimelic Acid	405	-1.36275	-4.84277e-16	-3.40443	0.00156623	0.0180254	-1.39646	1	C7H12O4	160.074	8.32	ANPNEG	Pimelic Acid	Cofactor, vitamin and antioxidant metabolism	Biotin metabolism	C02656	HMDB00857	Biotin metabolism
Pimelylcarnitine	449	-0.091229	1.49302e-15	-0.218226	0.82841	0.89088	-6.42205	2	C14H25NO6	303.168	9.13	ANPPOS	Pimelylcarnitine	Lipid metabolism	Carnitine metabolism			Insignificant
Pipecolinic Acid	272	-0.089531	8.38594e-16	-0.255787	0.799482	0.877355	-6.41316	1	C6H11NO2	129.079	8.6	ANPPOS	Pipecolinic Acid	Amino acids	Lysine degradation	C00408	HMDB00070	Insignificant
Proline	234	1.21762	-4.01675e-15	3.3687	0.00173091	0.0189124	-1.48899	1	C5H9NO2	115.064	10.29	ANPPOS	Proline	Amino acids	Arginine and Proline metabolism	C00148	HMDB00162	Arginine and Proline metabolism
Proline Betaine	244	-1.72402	1.07755e-15	-3.9696	0.000305686	0.00607666	0.128283	1	C7H13NO2	143.094	11.53	ANPPOS	Proline Betaine	Amino acids	Arginine and Proline metabolism, osmolyte	C10172	HMDB04827	Arginine and Proline metabolism, osmolyte
Propionylcarnitine	421	0.45421	-1.09866e-17	1.33102	0.19104	0.363252	-5.57975	1	C10H19NO4	217.132	13.25	ANPPOS	Propionylcarnitine	Lipid metabolism	Carnitine metabolism: Succinyl-CoA biosynthesis	C03017	HMDB00824	Insignificant
Protoporphyrin	638	1.04748	1.45804e-15	3.01464	0.0045446	0.0338779	-2.37629	1	C34H34N4O4	562.249	2.26	ANPNEG	Protoporphyrin	Porphyrin metabolism	Porphyrin and chlorophyll metabolism	C02191	HMDB00241	Porphyrin and chlorophyll metabolism
PS(14:0/14:0)	178	-0.168489	-5.22486e-16	-0.368908	0.714225	0.833428	-6.37789	4	C34H66NO10P	679.432	4.87	RPNEG						Insignificant
PS(14:0/14:1(9Z))	179	-0.218443	-1.64943e-16	-0.478969	0.63468	0.789739	-6.33143	4	C34H64NO10P	677.441	4.87	RPNEG						Insignificant
PS(14:0/16:0)	180	-0.202147	9.48316e-17	-0.443824	0.659664	0.803828	-6.34756	4	C36H70NO10P	707.457	5.25	RPNEG						Insignificant
PS(14:0/16:1(9Z))	181	0.924223	9.94575e-17	2.18699	0.0349093	0.134709	-4.19389	4	C36H68NO10P	705.442	3.98	RPNEG						Insignificant
PS(14:0/18:0)	182	0.68326	-6.31468e-15	1.81421	0.077474	0.217706	-4.86748	4	C38H74NO10P	735.477	5.36	RPNEG						Insignificant
PS(14:0/18:1(9Z))	183	-0.0950696	-5.11454e-16	-0.265539	0.792016	0.873436	-6.41062	4	C38H72NO10P	733.505	6.08	RPNEG						Insignificant
PS(14:0/18:2(9Z,12Z))	184	-0.0546213	-1.58872e-15	-0.158207	0.875124	0.920457	-6.43335	4	C38H70NO10P	731.464	4.64	RPNEG						Insignificant
PS(14:0/20:3(8Z,11Z,14Z))	185	-0.508832	3.59377e-16	-1.40852	0.167032	0.343424	-5.4786	4	C40H72NO10P	757.476	6.89	RPNEG						Insignificant
PS(14:0/20:4(5Z,8Z,11Z,14Z))	186	0.0725218	8.00286e-16	0.155862	0.87696	0.920457	-6.43371	4	C40H70NO10P	755.493	6.08	RPNEG						Insignificant
PS(14:0/22:6(4Z,7Z,10Z,13Z,16Z,19Z))	187	-0.226074	-2.86808e-16	-0.539777	0.592471	0.760589	-6.30064	4	C42H70NO10P	779.503	5.24	RPNEG						Insignificant
PS(14:1(9Z)/14:1(9Z))	188	-0.841038	-2.14123e-15	-2.29724	0.0271518	0.114914	-3.9759	4	C34H62NO10P	675.404	4.54	RPNEG						Insignificant
PS(14:1(9Z)/16:1(9Z))	189	-0.165667	8.34763e-16	-0.480382	0.633685	0.789739	-6.33075	4	C36H66NO10P	703.456	4.69	RPNEG						Insignificant
PS(14:1(9Z)/20:4(5Z,8Z,11Z,14Z))	190	-0.390513	3.80483e-16	-1.10738	0.275026	0.459938	-5.84211	4	C40H68NO10P	753.448	4.65	RPNEG						Insignificant
PS(14:1(9Z)/22:6(4Z,7Z,10Z,13Z,16Z,19Z))	191	1.25569	2.27986e-15	3.02108	0.00446753	0.0336862	-2.36068	4	C42H68NO10P	777.441	10.23	RPNEG
PS(16:0/18:0)	192	0.709556	1.46118e-15	2.02738	0.0496133	0.16351	-4.49465	4	C40H78NO10P	763.515	6.2	RPNEG						Insignificant
PS(16:0/18:1(9Z))	193	-0.158852	1.46729e-15	-0.450852	0.654635	0.802692	-6.34443	4	C40H76NO10P	761.538	6.89	RPNEG						Insignificant
PS(16:0/18:2(9Z,12Z))	194	-1.21946	1.44069e-15	-3.13268	0.00331181	0.0299976	-2.08676	4	C40H74NO10P	759.449	4.51	RPNEG
PS(16:0/20:3(8Z,11Z,14Z))	195	1.28159	8.5464e-16	3.51278	0.00115356	0.0145526	-1.11277	4	C42H76NO10P	785.531	7.06	RPNEG
PS(16:0/20:4(5Z,8Z,11Z,14Z))	196	0.814763	2.64256e-16	2.24562	0.0305679	0.121856	-4.07898	4	C42H74NO10P	783.502	6.49	RPNEG						Insignificant
PS(16:0/22:6(4Z,7Z,10Z,13Z,16Z,19Z))	197	-0.178752	1.382e-15	-0.524809	0.602736	0.77075	-6.30856	4	C44H74NO10P	807.519	5.25	RPNEG						Insignificant
PS(16:1(9Z)/20:4(5Z,8Z,11Z,14Z))	198	0.368	1.15243e-15	0.83494	0.408922	0.59348	-6.10026	4	C42H72NO10P	781.478	6.77	RPNEG						Insignificant
PS(16:1(9Z)/22:6(4Z,7Z,10Z,13Z,16Z,19Z))	199	0.768452	-6.59719e-15	1.94985	0.0585316	0.181975	-4.63416	4	C44H72NO10P	805.518	5.36	RPNEG						Insignificant
PS(18:0/18:0)	200	0.813647	-2.09345e-15	2.11301	0.0411621	0.151699	-4.33552	4	C42H82NO10P	791.547	6.97	RPNEG						Insignificant
PS(18:0/18:1(9Z))	201	-0.519293	-2.36212e-15	-1.37507	0.177089	0.352032	-5.52289	4	C42H80NO10P	789.551	6.11	RPNEG						Insignificant
PS(18:0/18:2(9Z,12Z))	202	-0.076258	3.93627e-15	-0.206099	0.837804	0.898038	-6.42462	4	C42H78NO10P	787.474	5.22	RPNEG						Insignificant
PS(18:0/20:0)	203	-0.875801	-5.90297e-15	-2.14792	0.0380979	0.143633	-4.26916	4	C44H86NO10P	819.594	7.53	RPNEG						Insignificant
PS(18:0/20:3(8Z,11Z,14Z))	204	0.926612	-5.6896e-15	2.52818	0.0156997	0.0757279	-3.4937	4	C44H80NO10P	813.504	5.36	RPNEG						Insignificant
PS(18:0/20:4(5Z,8Z,11Z,14Z))	205	0.72537	3.32706e-15	1.81304	0.0776572	0.217706	-4.86943	4	C44H78NO10P	811.534	7.27	RPNEG						Insignificant
PS(18:0/22:6(4Z,7Z,10Z,13Z,16Z,19Z))	206	-0.199459	2.18084e-15	-0.570454	0.571697	0.741172	-6.28374	4	C46H78NO10P	835.529	5.4	RPNEG						Insignificant
PS(18:1(9Z)/20:4(5Z,8Z,11Z,14Z))	207	0.367375	-3.04878e-15	0.866802	0.391441	0.575751	-6.07364	4	C44H76NO10P	809.518	6.6	RPNEG						Insignificant
PS(18:1(9Z)/22:6(4Z,7Z,10Z,13Z,16Z,19Z))	208	-0.199044	-1.90241e-15	-0.572283	0.57047	0.741172	-6.2827	4	C46H76NO10P	833.533	5.41	RPNEG						Insignificant
PS(18:2(9Z,12Z)/22:6(4Z,7Z,10Z,13Z,16Z,19Z))	209	0.893894	2.93313e-16	2.47382	0.0179057	0.0835742	-3.61022	4	C46H74NO10P	831.505	6.2	RPNEG						Insignificant
PS(20:3(8Z,11Z,14Z)/22:6(4Z,7Z,10Z,13Z,16Z,19Z))	210	-0.945805	4.87761e-15	-2.33992	0.02459	0.106828	-3.88934	4	C48H76NO10P	857.518	5.33	RPNEG						Insignificant
PS(20:4(5Z,8Z,11Z,14Z)/22:6(4Z,7Z,10Z,13Z,16Z,19Z))	211	-0.0819581	-4.25398e-15	-0.214562	0.831246	0.892467	-6.42284	4	C48H74NO10P	855.495	5.22	RPNEG						Insignificant
PS(22:6(4Z,7Z,10Z,13Z,16Z,19Z)/22:6(4Z,7Z,10Z,13Z,16Z,19Z))	212	0.864606	4.13847e-15	2.10157	0.042213	0.154702	-4.35709	4	C50H74NO10P	879.523	7.27	RPNEG						Insignificant
PS(DiMe(11,3)/DiMe(11,5))	154	-0.108111	0.026041	-0.269663	0.788865	0.872674	-6.40952	3	C48 H80 N O12 P	893.539	5.86	RPNEG						Insignificant
PS(DiMe(11,3)/DiMe(9,3))	155	-0.102258	0.00506131	-0.23508	0.815397	0.888261	-6.41823	3	C44 H72 N O12 P	837.465	5.22	RPNEG						Insignificant
PS(DiMe(13,5)/DiMe(13,5))	153	-0.513563	0.0389661	-1.23486	0.224394	0.406637	-5.698	3	C54 H92 N O12 P	977.615	7.55	RPNEG						Insignificant
Purine	341	1.089	1.08247e-15	2.94126	0.00551667	0.038587	-2.5529	1	C5H4N4	120.043	2.69	ANPNEG	Purine	Purine and pyrimidine metabolism/nucleotide metabolism	Purine metabolism	C15587	HMDB01366	Purine metabolism
Putrescine	317	-0.311759	1.95539e-15	-0.682511	0.499018	0.680702	-6.21422	1	C4H12N2	88.1054	26.66	ANPPOS	Putrescine	Amino acids	Polyamine metabolism	C00134	HMDB01414	Insignificant
Pyridoxal	400	-0.387124	-0.0783653	-0.9224	0.362086	0.539837	-6.02491	1	C8H9NO3	167.054	3.36	ANPNEG	Pyridoxal	Cofactor, vitamin and antioxidant metabolism	Vitamine B6 metabolism	C00250	HMDB01545	Insignificant
Pyruvate	334	-1.57647	5.6205e-16	-3.86935	0.000411124	0.00728911	-0.149746	1	C3H4O3	88.016	1.04	ANPNEG	Pyruvate	Energy metabolism	Glycolysis / Gluconeogenesis	C00022	HMDB00243	Glycolysis / Gluconeogenesis
Quinaldic Acid	284	0.845092	8.47123e-15	2.02517	0.0498506	0.16351	-4.49869	1	C10H7NO2	173.047	1.98	ANPNEG	Quinaldic Acid	Amino acids	Tryptophan metabolism	C06325	HMDB00842	Insignificant
Quinic Acid	654	-0.864324	8.96274e-18	-2.62837	0.0122733	0.0649298	-3.27433	1	C7H12O6	192.064	3.89	ANPNEG	Quinic Acid			C00296	HMDB03072	Insignificant
Ribose	337	0.574809	-0.145226	1.64739	0.107647	0.265476	-5.13493	1	C5H10O5	150.053	2.26	ANPNEG	Ribose	Energy metabolism	Pentose phosphate pathway	C08353	HMDB00283	Insignificant
Ribose 5-Phosphate	339	0.0657665	8.49147e-16	0.145317	0.885222	0.92431	-6.4353	1	C5H11O8P	230.019	9.2	ANPNEG	Ribose 5-Phosphate	Energy metabolism	Pentose phosphate pathway	C00117	HMDB01548	Insignificant
Ribothymidine	376	0.675581	0.12489	1.94996	0.0585179	0.181975	-4.63397	1	C10H14N2O6	258.086	2.05	ANPNEG	Ribothymidine	Purine and pyrimidine metabolism/nucleotide metabolism	Nucleotide modification	C16744	HMDB00884	Insignificant
S-Adenosylhomocysteine (SAH)	254	-0.684551	4.32524e-16	-1.76708	0.0851715	0.228953	-4.94526	1	C14H20N6O5S	384.111	8.63	ANPNEG	S-Adenosylhomocysteine (SAH)	Amino acids	Cysteine and methionine metabolism	C00021	HMDB00939	Insignificant
SAICAR-riboside	356	-1.20384	1.83881e-16	-2.553	0.0147777	0.0728885	-3.43992	1	C13H18N4O9	374.109	8.72	ANPPOS	SAICAR-riboside	Purine and pyrimidine metabolism/nucleotide metabolism	Purine metabolism			Insignificant
Serine	261	1.12769	1.31441e-15	3.07189	0.00390073	0.0315911	-2.23669	1	C3H7NO3	105.042	9.39	ANPPOS	Serine	Amino acids	Glycine, serine and threonine metabolism	C00065	HMDB00187	Glycine, serine and threonine metabolism
SM (d32:2) [M+H]+	134	0.25642	-7.58942e-16	0.570999	0.571331	0.741172	-6.28343	2		672.522	3.42	RPPOS						Insignificant
SM (d33:1) [M+H]+	135	0.660609	-5.12943e-15	1.88929	0.06643	0.1999	-4.74005	2		688.553	5.64	RPPOS						Insignificant
SM (d34:1) [M+H]+	136	1.22182	1.80979e-15	3.57509	0.000965869	0.0135717	-0.947635	2		702.57	6.05	RPPOS
SM (d34:2) [M+H]+	137	0.812478	2.75243e-15	2.24674	0.0304904	0.121856	-4.07677	2		700.554	5.4	RPPOS						Insignificant
SM (d36:0) [M+H]+	138	1.60635	2.97158e-15	4.63139	4.09911e-05	0.00206848	2.02511	2		732.612	7.18	RPPOS
SM (d36:1) [M+H]+	139	1.66223	9.85684e-16	4.66788	3.66132e-05	0.00200152	2.1322	2		730.6	6.88	RPPOS
SM (d36:3) [M+H]+	140	1.43929	-4.7994e-16	4.24763	0.000132772	0.0036291	0.913375	2		726.557	6.04	RPPOS
SM (d38:1) [M+H]+	141	1.02983	1.91665e-15	2.73332	0.00943331	0.0562568	-3.03829	2		758.631	7.76	RPPOS						Insignificant
SM (d38:2) [M+H]+	142	1.22576	-6.01486e-15	3.38118	0.00167156	0.0189059	-1.45671	2		756.615	7.05	RPPOS
SM (d39:1) [M+H]+	143	0.471384	3.89041e-15	1.29331	0.203639	0.378654	-5.62709	2		772.645	8.2	RPPOS						Insignificant
SM (d40:1) [M+H]+	144	0.955322	5.05383e-16	2.63572	0.0120513	0.0648549	-3.258	2		786.662	8.59	RPPOS						Insignificant
SM (d40:2) [M+H]+	145	0.91724	6.30623e-15	2.59337	0.0133832	0.0691291	-3.35163	2		784.647	7.89	RPPOS						Insignificant
SM (d41:2) [M+H]+	146	0.645318	2.03049e-15	1.87895	0.0678661	0.20138	-4.75785	2		798.661	8.32	RPPOS						Insignificant
SM (d42:3) [M+H]+	147	0.998009	-9.90527e-16	2.85462	0.00691483	0.0449122	-2.75793	2		810.662	7.89	RPPOS
SM(d30:1)	572	-1.29018	-4.67237e-16	-3.6251	0.000836837	0.01267	-0.81408	1	C35H71N2O6P	646.505	9.61	ANPPOS	SM(d30:1)	Lipid metabolism	Glycerophospholipid metabolism			Glycerophospholipid metabolism
SM(d32:0)	574	-0.57699	-1.59016e-15	-1.48757	0.14504	0.318214	-5.37013	1	C37H77N2O6P	676.545	9.51	ANPPOS	SM(d32:0)	Lipid metabolism	Glycerophospholipid metabolism			Insignificant
SM(d32:1)	573	-0.427456	1.26758e-15	-1.06636	0.292926	0.478008	-5.88535	1	C37H75N2O6P	674.537	9.5	ANPPOS	SM(d32:1)	Lipid metabolism	Glycerophospholipid metabolism			Insignificant
SM(d34:0)	576	-0.989708	-1.0842e-15	-2.28306	0.0280543	0.117221	-4.00439	1	C39H82N2O6P	705.582	9.35	ANPPOS	SM(d34:0)	Lipid metabolism	Glycerophospholipid metabolism			Insignificant
SM(d34:1)	575	0.847394	4.08932e-15	1.7562	0.0870366	0.231158	-4.96296	1	C39H79N2O6P	702.569	9.41	ANPPOS	SM(d34:1)	Lipid metabolism	Glycerophospholipid metabolism			Insignificant
SM(d36:0)	579	0.497578	1.36523e-15	1.29391	0.203434	0.378654	-5.62635	1	C41H85N2O6P	732.609	9.21	ANPPOS	SM(d36:0)	Lipid metabolism	Glycerophospholipid metabolism			Insignificant
SM(d36:1)	578	0.694206	-1.55952e-15	1.78682	0.0818714	0.224718	-4.91288	1	C41H84N2O6P	731.602	9.29	ANPPOS	SM(d36:1)	Lipid metabolism	Glycerophospholipid metabolism			Insignificant
SM(d36:2)	577	1.17752	4.96825e-15	2.92902	0.00569675	0.0389278	-2.58211	1	C41H81N2O6P	728.584	9.31	ANPPOS	SM(d36:2)	Lipid metabolism	Glycerophospholipid metabolism			Glycerophospholipid metabolism
SM(d38:0)	582	-0.418839	-0.046654	-0.983201	0.33167	0.510543	-5.96831	1	C43H89N2O6P	760.636	9.18	ANPPOS	SM(d38:0)	Lipid metabolism	Glycerophospholipid metabolism			Insignificant
SM(d38:1)	581	-0.461503	4.51263e-15	-1.24679	0.220035	0.402069	-5.68377	1	C43H87N2O6P	758.627	9.18	ANPPOS	SM(d38:1)	Lipid metabolism	Glycerophospholipid metabolism			Insignificant
SM(d38:3)	580	0.361647	-3.6568e-15	0.89827	0.374646	0.553531	-6.04641	1	C43H83N2O6P	754.599	9.19	ANPPOS	SM(d38:3)	Lipid metabolism	Glycerophospholipid metabolism			Insignificant
SM(d40:0)	586	-0.864169	-0.0215911	-2.06541	0.0456896	0.160226	-4.42463	1	C45H93N2O6P	788.668	9.13	ANPPOS	SM(d40:0)	Lipid metabolism	Glycerophospholipid metabolism			Insignificant
SM(d40:1)	585	-0.592371	-1.07206e-15	-1.67208	0.102648	0.260995	-5.09674	1	C45H91N2O6P	786.657	9.16	ANPPOS	SM(d40:1)	Lipid metabolism	Glycerophospholipid metabolism			Insignificant
SM(d40:2)	584	0.0193688	-2.61857e-15	0.0437953	0.965295	0.980733	-6.44491	1	C45H89N2O6P	784.647	9.15	ANPPOS	SM(d40:2)	Lipid metabolism	Glycerophospholipid metabolism			Insignificant
SM(d40:3)	583	0.0916558	-1.29931e-15	0.233654	0.816496	0.888261	-6.41857	1	C45H85N2O6P	780.615	9.17	ANPPOS	SM(d40:3)	Lipid metabolism	Glycerophospholipid metabolism			Insignificant
SM(d41:1)	587	-0.75781	3.83721e-15	-2.08018	0.0442397	0.158586	-4.39714	2	C46H93N2O6P	800.671	9.15	ANPPOS	SM(d41:1)	Lipid metabolism	Glycerophospholipid metabolism			Insignificant
SM(d42:0)	590	-0.167386	-6.36065e-17	-0.405758	0.687175	0.817899	-6.36367	1	C47H96N2O6P	815.692	9.12	ANPPOS	SM(d42:0)	Lipid metabolism	Glycerophospholipid metabolism			Insignificant
SM(d42:1-OH)	592	-0.612616	9.80119e-16	-1.43342	0.15984	0.335	-5.44501	2	C47H93N2O7P	828.674	9.16	ANPPOS	SM(d42:1-OH)	Lipid metabolism	Glycerophospholipid metabolism			Insignificant
SM(d42:1)	589	-0.461999	1.96429e-15	-1.27216	0.210975	0.387675	-5.6531	1	C47H95N2O6P	814.686	9.13	ANPPOS	SM(d42:1)	Lipid metabolism	Glycerophospholipid metabolism			Insignificant
SM(d42:2)	588	-0.155172	4.72481e-15	-0.385737	0.701822	0.82612	-6.37156	1	C47H93N2O6P	812.677	9.13	ANPPOS	SM(d42:2)	Lipid metabolism	Glycerophospholipid metabolism			Insignificant
SM(d43:2)	591	-0.704568	7.73687e-16	-1.82728	0.0754455	0.215184	-4.8456	2	C48H96N2O6P	827.693	9.13	ANPPOS	SM(d43:2)	Lipid metabolism	Glycerophospholipid metabolism			Insignificant
Sn-Glycero3-Phosphocholine	474	-0.743153	1.00498e-15	-1.79205	0.0810171	0.223308	-4.90427	1	C8H20NO6P	257.103	14.84	ANPPOS	Sn-Glycero3-Phosphocholine	Lipid metabolism	Glycerophospholipid metabolism	C00670	HMDB00086	Insignificant
Sorbitol	409	0.111985	2.06606e-15	0.237806	0.813297	0.888261	-6.41759	1	C6H14O6	182.08	4.33	ANPNEG	Sorbitol	Carbohydrate metabolism	Fructose and mannose metabolism; galactose metabolism	C00749	HMDB00247	Insignificant
Spermine	318	0.571874	1.95586e-15	1.35071	0.184702	0.355516	-5.55454	1	C10H26N4	202.215	26.64	ANPPOS	Spermine	Amino acids	Polyamine metabolism	C00750	HMDB01256	Insignificant
Sphingomyelin	571	0.810463	-6.22332e-16	2.07312	0.0449275	0.159311	-4.4103	1	C41H83N2O6P	730.598	9.31	ANPPOS	Sphingomyelin	Lipid metabolism	Glycerophospholipid metabolism	C00550	HMDB01348	Insignificant
Sphingosine	569	-0.598592	1.10126e-15	-1.35714	0.182668	0.354528	-5.54624	1	C18H37NO2	299.282	9.83	ANPPOS	Sphingosine	Lipid metabolism	Glycerophospholipid metabolism	C00319	HMDB00252	Insignificant
Sphingosine 1-phosphate	570	-1.90702	1.63787e-15	-5.33979	4.46022e-06	0.000585181	4.1339	1	C18H38NO5P	379.249	11.18	ANPPOS	Sphingosine 1-phosphate	Lipid metabolism	Glycerophospholipid metabolism	C06124	HMDB00277	Glycerophospholipid metabolism
Stachyose Hydrate	411	0.94554	1.57697e-16	2.1749	0.0358698	0.137606	-4.2173	1	C24H42O21	666.219	8.66	ANPNEG	Stachyose Hydrate	Carbohydrate metabolism	Galactose metabolism	C01613	HMDB03553	Insignificant
Stearoylcarnitine	437	-0.253788	-0.177542	-0.802894	0.426983	0.612913	-6.12605	1	C25H49NO4	427.366	9.91	ANPPOS	Stearoylcarnitine	Lipid metabolism	Carnitine metabolism		HMDB00848	Insignificant
Succinic Acid	323	0.614071	7.73094e-15	1.49031	0.14432	0.317697	-5.36627	1	C4H6O4	118.027	8.02	ANPNEG	Succinic Acid	Energy metabolism	Citrate cycle (TCA cycle)	C00042	HMDB00254	Insignificant
Succinic Semialdehyde	224	0.503942	-8.30933e-16	1.23608	0.223944	0.406637	-5.69655	1	C4H6O3	102.032	2.45	ANPNEG	Succinic Semialdehyde	Amino acids	Alanine, Aspartate, and Glutamate metabolism	C00232	HMDB01259	Insignificant
Succinoadenosine	350	0.0566235	-3.97252e-16	0.156628	0.87636	0.920457	-6.4336	1	C14H17N5O8	383.118	8.32	ANPNEG	Succinoadenosine	Purine and pyrimidine metabolism/nucleotide metabolism	Purine metabolism		HMDB00912	Insignificant
Sulfite	245	0.240593	-6.57966e-16	0.609779	0.545604	0.723063	-6.26073	1	H2O3S	81.9724	0.89	ANPNEG	Sulfite	Amino acids	Cysteine and Methionine metabolism	C00094	HMDB00240	Insignificant
Tartaric Acid	646	1.32077	1.17094e-15	3.10802	0.00353978	0.0309612	-2.14779	1	C4H6O6	150.017	7.83	ANPNEG	Tartaric Acid	Glycylate and dicarboxylate metabolism	Glyoxylate and dicarboxylate metabolism	C00898	HMDB00956	Glyoxylate and dicarboxylate metabolism
Taurine	320	1.30909	1.9611e-15	3.44969	0.00137906	0.0165759	-1.27851	1	C2H7NO3S	125.015	5.87	ANPPOS	Taurine	Amino acids	Taurine and hypotaurine metabolism	C00245	HMDB00251	Taurine and hypotaurine metabolism
Taurocholic Acid	418	0.776298	2.34332e-16	2.09855	0.0424935	0.154865	-4.36275	1	C26H45NO7S	515.278	1.19	ANPNEG	Taurocholic Acid	Lipid metabolism	Bile acid biosynthesis	C05122	HMDB00036	Insignificant
Taurodeoxycholate	417	0.552799	6.20326e-16	1.44016	0.157936	0.33207	-5.43582	1	C26H45NO6S	499.297	1.35	ANPNEG	Taurodeoxycholate	Lipid metabolism	Bile acid biosynthesis	C05463	HMDB00896	Insignificant
Taurolithocholic Acid	416	0.323552	0.00746422	0.661171	0.512455	0.691708	-6.2284	1	C26H45NO5S	483.307	0.92	ANPNEG	Taurolithocholic Acid	Lipid metabolism	Bile acid biosynthesis	C02592	HMDB00722	Insignificant
Tetradecenoylcarnitine	431	0.773638	1.80151e-15	1.86895	0.0692807	0.202894	-4.775	1	C21H39NO4	369.291	10.18	ANPPOS	Tetradecenoylcarnitine	Lipid metabolism	Carnitine metabolism		HMDB02014	Insignificant
TG (44:0) [M+NH4]+	1	-0.322202	3.96095e-16	-0.711444	0.481114	0.666718	-6.1943	2		767.702	11.14	RPPOS						Insignificant
TG (44:1) [M+NH4]+	2	-0.257241	-0.0439861	-0.585649	0.561542	0.736743	-6.27503	2		765.685	10.92	RPPOS						Insignificant
TG (46:0) [M+NH4]+	3	-0.0586366	5.74483e-16	-0.127932	0.898871	0.928598	-6.43768	2		795.732	11.35	RPPOS						Insignificant
TG (46:1) [M+NH4]+	4	-0.47967	4.23273e-16	-1.08994	0.28254	0.465694	-5.86068	2		793.717	11.17	RPPOS						Insignificant
TG (46:2) [M+Na]+	5	-0.494228	-0.118494	-1.15337	0.255896	0.438298	-5.79181	2		797.661	10.95	RPPOS						Insignificant
TG (46:2) [M+NH4]+	6	-0.476925	-2.83772e-16	-1.10873	0.274451	0.459938	-5.84066	2		791.702	10.95	RPPOS						Insignificant
TG (48:0) [M+Na]+	7	0.542737	-7.17706e-16	1.16429	0.251498	0.433588	-5.77958	2		829.725	11.54	RPPOS						Insignificant
TG (48:0) [M+NH4]+	8	0.521774	6.62173e-15	1.1715	0.248625	0.431476	-5.77145	2		823.764	11.55	RPPOS						Insignificant
TG (48:1) [M+Na]+	9	-0.521637	-1.09443e-15	-1.16844	0.249839	0.432439	-5.7749	2		827.707	11.37	RPPOS						Insignificant
TG (48:1) [M+NH4]+	10	-0.651375	-1.46295e-16	-1.50277	0.141087	0.315881	-5.34867	2		821.749	11.37	RPPOS						Insignificant
TG (48:2) [M+NH4]+	11	-0.731646	5.81132e-16	-1.72579	0.0924342	0.241581	-5.01197	2		819.734	11.19	RPPOS						Insignificant
TG (48:3) [M+Na]+	12	-0.780608	-2.82724e-16	-1.83659	0.0740288	0.212995	-4.82994	2		823.676	10.98	RPPOS						Insignificant
TG (48:3) [M+NH4]+	13	-0.733455	-9.87636e-16	-1.74249	0.0894364	0.235624	-4.98515	2		817.716	10.99	RPPOS						Insignificant
TG (48:4) [M+Na]+	14	-0.902165	-0.135895	-2.07451	0.0447916	0.159311	-4.40772	2		821.66	10.76	RPPOS						Insignificant
TG (48:4) [M+NH4]+	15	-0.703399	7.1355e-16	-1.66003	0.105064	0.263061	-5.11544	2		815.701	10.77	RPPOS						Insignificant
TG (49:1) [M+NH4]+	16	-0.517333	-0.138751	-1.46185	0.151929	0.321501	-5.40601	2		835.764	11.46	RPPOS						Insignificant
TG (49:2) [M+NH4]+	17	-0.683799	5.66821e-16	-1.47783	0.147619	0.318392	-5.38379	2		833.749	11.3	RPPOS						Insignificant
TG (49:3) [M+NH4]+	18	-0.864186	-6.85939e-16	-2.04229	0.0480413	0.16351	-4.46732	2		831.733	11.11	RPPOS						Insignificant
TG (50:0) [M+NH4]+	19	0.4556	1.3807e-15	1.09641	0.279735	0.462232	-5.85382	2		851.787	11.55	RPPOS						Insignificant
TG (50:1) [M+Na]+	20	0.76429	-1.48839e-15	1.88413	0.067143	0.200208	-4.74894	2		855.739	11.55	RPPOS						Insignificant
TG (50:1) [M+NH4]+	21	0.428634	3.37519e-15	1.03152	0.308758	0.48806	-5.92088	2		849.78	11.55	RPPOS						Insignificant
TG (50:2) [M+Na]+	22	-0.140864	-4.62593e-18	-0.360673	0.720322	0.836339	-6.38089	2		853.723	11.38	RPPOS						Insignificant
TG (50:2) [M+NH4]+	23	-0.107165	-2.51969e-15	-0.278106	0.782425	0.867011	-6.40721	2		847.764	11.39	RPPOS						Insignificant
TG (50:3) [M+Na]+	24	-0.523882	1.82927e-15	-1.29254	0.203901	0.378654	-5.62804	2		851.707	11.2	RPPOS						Insignificant
TG (50:4) [M+Na]+	25	-0.670813	5.41884e-16	-1.53465	0.133077	0.304177	-5.30303	2		849.69	11.02	RPPOS						Insignificant
TG (50:4) [M+NH4]+	26	-0.678331	6.75386e-16	-1.55347	0.128525	0.295833	-5.27571	2		843.733	11.02	RPPOS						Insignificant
TG (50:5) [M+NH4]+	27	-0.676981	0.108828	-1.90853	0.0638269	0.192951	-4.7067	2		841.717	10.83	RPPOS						Insignificant
TG (50:6) [M+NH4]+	28	-0.327084	-0.138639	-0.71582	0.478438	0.664947	-6.19122	2		839.708	11.29	RPPOS						Insignificant
TG (51:3) [M+NH4]+	29	-0.556566	-1.73212e-15	-1.36102	0.181451	0.354262	-5.54121	2		859.764	11.32	RPPOS						Insignificant
TG (51:4) [M+NH4]+	30	-0.630473	-1.322e-16	-1.42398	0.162536	0.339566	-5.4578	2		857.748	11.14	RPPOS						Insignificant
TG (52:0) [M+Na]+	31	-0.717355	7.06611e-16	-1.5783	0.12271	0.287923	-5.23919	2		885.778	11.33	RPPOS						Insignificant
TG (52:2) [M+NH4]+	32	0.0929689	-2.43179e-15	0.227371	0.821343	0.889295	-6.42002	2		875.796	11.56	RPPOS						Insignificant
TG (52:3) [M+Na]+	33	0.471302	-3.77938e-15	1.20723	0.234738	0.416183	-5.73048	2		879.739	11.41	RPPOS						Insignificant
TG (52:3) [M+NH4]+	34	0.359008	1.50111e-15	0.894639	0.37656	0.555109	-6.0496	2		873.78	11.41	RPPOS						Insignificant
TG (52:4) [M+NH4]+	35	0.223004	1.58438e-15	0.501275	0.619043	0.780946	-6.32055	2		871.765	11.25	RPPOS						Insignificant
TG (52:5) [M+Na]+	36	-0.233145	-1.14087e-15	-0.512004	0.611584	0.7775	-6.31515	2		875.708	11.07	RPPOS						Insignificant
TG (52:5) [M+NH4]+	37	-0.274812	-2.52113e-16	-0.600712	0.551565	0.727159	-6.26617	2		869.749	11.07	RPPOS						Insignificant
TG (52:6) [M+NH4]+	38	-0.631497	-6.60351e-16	-1.41797	0.164274	0.341025	-5.46592	2		867.732	10.89	RPPOS						Insignificant
TG (53:0) [M+NH4]+	39	0.970828	3.93204e-16	2.26566	0.0291987	0.11886	-4.03918	2		893.84	11.53	RPPOS						Insignificant
TG (53:2) [M+NH4]+	40	-0.223647	5.70435e-16	-0.521001	0.605361	0.772601	-6.31053	2		889.81	11.63	RPPOS						Insignificant
TG (53:3) [M+NH4]+	41	-0.135455	1.87567e-15	-0.326561	0.745775	0.851212	-6.39258	2		887.793	11.5	RPPOS						Insignificant
TG (54:0) [M+Na]+	42	0.280291	-3.16732e-16	0.63068	0.53199	0.708508	-6.24789	2		913.806	11.25	RPPOS						Insignificant
TG (54:2) [M+NH4]+	43	0.0326825	-1.60896e-16	0.0724117	0.942651	0.962634	-6.44324	2		903.817	11.57	RPPOS						Insignificant
TG (54:3) [M+Na]+	44	0.113359	-0.113414	0.293972	0.770364	0.86192	-6.40267	2		907.769	11.58	RPPOS						Insignificant
TG (54:3) [M+NH4]+	45	0.00746681	-0.116142	0.0191717	0.984804	0.990845	-6.44568	2		901.811	11.58	RPPOS						Insignificant
TG (54:4) [M+Na]+	46	-0.197922	-2.35229e-15	-0.41187	0.682728	0.815791	-6.36118	2		905.754	11.42	RPPOS						Insignificant
TG (54:4) [M+NH4]+	47	-0.135121	-2.79984e-15	-0.278691	0.781979	0.867011	-6.40704	2		899.796	11.43	RPPOS						Insignificant
TG (54:5) [M+Na]+	49	-0.0935465	-2.89337e-15	-0.196152	0.845527	0.900431	-6.42662	2		903.738	11.27	RPPOS						Insignificant
TG (54:5) [M+NH4]+	48	-0.111453	1.88767e-15	-0.234247	0.816039	0.888261	-6.41843	2		897.78	11.27	RPPOS						Insignificant
TG (54:6) [M+Na]+	50	-0.217127	-2.4847e-15	-0.459321	0.648597	0.796778	-6.3406	2		901.723	11.09	RPPOS						Insignificant
TG (54:6) [M+NH4]+	51	-0.207005	2.40895e-15	-0.440598	0.661977	0.80418	-6.34898	2		895.765	11.1	RPPOS						Insignificant
TG (54:7) [M+Na]+	52	-0.520807	5.42246e-16	-1.11635	0.271218	0.457375	-5.83245	2		899.707	10.91	RPPOS						Insignificant
TG (54:7) [M+NH4]+	53	-0.542029	-6.0166e-16	-1.17438	0.247481	0.431277	-5.76818	2		893.749	10.91	RPPOS						Insignificant
TG (56:2) [M+NH4]+	54	-0.153047	-3.94158e-15	-0.404307	0.688232	0.817899	-6.36425	2		931.856	11.39	RPPOS						Insignificant
TG (56:3) [M+NH4]+	55	-0.23263	-3.61401e-16	-0.574971	0.568668	0.741172	-6.28117	2		929.841	11.22	RPPOS						Insignificant
TG (56:5) [M+NH4]+	56	-0.611841	-0.120891	-1.39155	0.172077	0.349643	-5.50119	2		925.809	11.07	RPPOS						Insignificant
TG (56:6) [M+Na]+	57	0.157712	1.07495e-15	0.414792	0.680605	0.815791	-6.35997	2		929.764	11.37	RPPOS						Insignificant
TG (56:6) [M+NH4]+	58	0.116559	-1.53639e-15	0.296249	0.768638	0.86192	-6.402	2		923.8	11.37	RPPOS						Insignificant
TG (56:7) [M+NH4]+	60	0.0815656	3.27328e-15	0.191623	0.849048	0.902716	-6.4275	2		921.783	11.2	RPPOS						Insignificant
TG (56:7) [M+Na]+	59	0.212364	-2.9306e-15	0.496987	0.622035	0.783215	-6.32268	2		927.739	11.2	RPPOS						Insignificant
TG (56:8) [M+Na]+	62	-0.074743	-1.76537e-15	-0.17274	0.863764	0.914463	-6.43094	2		925.722	11.04	RPPOS						Insignificant
TG (56:8) [M+NH4]+	61	-0.0633628	2.51838e-15	-0.146573	0.884237	0.92431	-6.43512	2		919.764	11.05	RPPOS						Insignificant
TG (58:1) [M+Na]+	148	-0.153252	6.69603e-16	-0.317648	0.752475	0.85402	-6.39545	2		967.857	11.27	RPPOS						Insignificant
TG (58:2) [M+Na]+	149	-0.203394	3.52293e-16	-0.42674	0.671955	0.810298	-6.35497	2		965.841	11.1	RPPOS						Insignificant
TG (58:3) [M+Na]+	150	-0.69786	5.60894e-17	-1.49439	0.143255	0.317697	-5.36053	2		963.821	10.95	RPPOS						Insignificant
TG (58:4) [M+NH4]+	151	0.334324	-2.19211e-15	0.736754	0.465755	0.652853	-6.17621	2		955.857	11.25	RPPOS						Insignificant
TG (60:3) [M+NH4]+	152	-0.0134603	-0.130277	-0.0357405	0.971675	0.981726	-6.44523	2		985.902	11.58	RPPOS						Insignificant
Theobromine	652	-0.888102	9.3769e-16	-2.74375	0.0091873	0.0552924	-3.01451	1	C7H8N4O2	180.064	1.95	ANPNEG	Theobromine	Caffeine metabolism	Cacao alkaloid	C07480	HMDB02825	Insignificant
Thiamine (Vit B1)	398	1.47048	-4.28795e-15	3.6862	0.000701643	0.0112263	-0.649738	1	C12H16N4OS	264.101	26.26	ANPNEG	Thiamine (Vit B1)	Cofactor, vitamin and antioxidant metabolism	Thiamine metabolism	C00378	HMDB00235	Thiamine metabolism
Thiamine Monophosphate	399	0.652997	2.63215e-15	1.36514	0.180162	0.353852	-5.53586	1	C12H17N4O4PS	344.063	26.28	ANPNEG	Thiamine Monophosphate	Cofactor, vitamin and antioxidant metabolism	Thiamine metabolism	C01081	HMDB02666	Insignificant
Thiosulfate	246	-0.592189	-1.48608e-15	-1.47564	0.148204	0.318392	-5.38685	1	H2O3S2	113.945	4.65	ANPNEG	Thiosulfate	Amino acids	Cysteine and Methionine metabolism	C00320	HMDB00257	Insignificant
Threonine	264	-0.37281	4.08036e-15	-0.860861	0.394664	0.576614	-6.07867	1	C4H9NO3	119.059	9.01	ANPNEG	Threonine	Amino acids	Glycine, serine and threonine metabolism	C00188	HMDB00167	Insignificant
Tiglylcarnitine	443	0.442755	1.45139e-15	1.05828	0.296548	0.479654	-5.8937	2	C12H21NO4	243.148	12.33	ANPPOS	Tiglylcarnitine	Lipid metabolism	Carnitine metabolism			Insignificant
Trigonelline/N-Methylnicotinate	384	-1.14177	1.02457e-16	-3.2708	0.0022711	0.0222364	-1.73984	1	C7H7NO2	137.048	11.05	ANPPOS	Trigonelline/N-Methylnicotinate	Cofactor, vitamin and antioxidant metabolism	Nicotinate and nicotinamide metabolism	C01004	HMDB00875	Nicotinate and nicotinamide metabolism
Trimethylamine N-Oxide	473	0.0940039	-4.3079e-17	0.202554	0.840554	0.898051	-6.42535	1	C3H9NO	75.0675	16.16	ANPPOS	Trimethylamine N-Oxide	Lipid metabolism	Glycerophospholipid metabolism		HMDB00925	Insignificant
Trimethyllysine	276	-0.189765	2.57057e-15	-0.445062	0.658777	0.803828	-6.34701	1	C9H20N2O2	188.151	26.67	ANPPOS	Trimethyllysine	Amino acids	Lysine degradation	C03793	HMDB11691	Insignificant
Tryptophan	288	-0.273339	-8.67362e-18	-0.652285	0.518108	0.697903	-6.23417	1	C11H12N2O2	204.09	7.26	ANPPOS	Tryptophan	Amino acids	Tryptophan metabolism	C00078	HMDB00929	Insignificant
Tyramine	293	-1.22674	0.1222	-3.32776	0.00193994	0.0198844	-1.59439	1	C8H11NO	137.084	8.92	ANPPOS	Tyramine	Amino acids	Tyrosine metabolism	C00483	HMDB00306	Tyrosine metabolism
Tyrosine	300	0.401038	-3.06641e-15	0.995196	0.325878	0.504189	-5.95674	1	C9H11NO3	181.072	7.67	ANPPOS	Tyrosine	Amino acids	Tyrosine metabolism	C00082	HMDB00158	Insignificant
UDP	372	1.67985	2.80823e-15	4.40197	8.30093e-05	0.00302523	1.35702	1	C9H14N2O12P2	404.01	8.91	ANPNEG	UDP	Purine and pyrimidine metabolism/nucleotide metabolism	Pyrimidine metabolism	C00015	HMDB00295	Pyrimidine metabolism
UDP-N-Acetylglucosamine	380	0.878389	-2.29851e-16	2.16231	0.0368951	0.140716	-4.24157	1	C17H27N3O17P2	607.077	7.81	ANPNEG	UDP-N-Acetylglucosamine	Amino sugar and nucleotide sugar metabolism	Nucleotide sugar metabolism	C00043	HMDB00290	Insignificant
UMP	371	0.543142	-2.4714e-15	1.37694	0.176515	0.351957	-5.52045	1	C9H13N2O9P	324.041	8.41	ANPNEG	UMP	Purine and pyrimidine metabolism/nucleotide metabolism	Pyrimidine metabolism	C00105	HMDB00288	Insignificant
Uracil	363	0.620207	2.32858e-15	1.52168	0.136292	0.308302	-5.32171	1	C4H4N2O2	112.027	2.16	ANPPOS	Uracil	Purine and pyrimidine metabolism/nucleotide metabolism	Pyrimidine metabolism	C00106	HMDB00300	Insignificant
Uracil 5-Carboxylic Acid/Isoorotic Acid	366	0.310583	0.113502	0.902809	0.372262	0.551251	-6.04241	1	C5H4N2O4	156.014	2.19	ANPPOS	Uracil 5-Carboxylic Acid/Isoorotic Acid	Purine and pyrimidine metabolism/nucleotide metabolism	Pyrimidine metabolism	C03030		Insignificant
Urea	232	0.824482	-6.73232e-15	1.86996	0.0691357	0.202894	-4.77326	1	CH4N2O	60.0315	2.78	ANPPOS	Urea	Amino acids	Arginine and Proline metabolism	C00086	HMDB00294	Insignificant
Uric Acid	347	-0.123558	-2.14817e-15	-0.366718	0.715845	0.833428	-6.3787	1	C5H4N4O3	168.03	3.01	ANPNEG	Uric Acid	Purine and pyrimidine metabolism/nucleotide metabolism	Purine metabolism	C00366	HMDB00289	Insignificant
Uridine	368	0.490158	-2.17795e-15	1.21337	0.232409	0.413172	-5.72332	1	C9H12N2O6	244.07	2.15	ANPPOS	Uridine	Purine and pyrimidine metabolism/nucleotide metabolism	Pyrimidine metabolism	C00299	HMDB00296	Insignificant
Uridine+Cl	369	0.495906	5.4698e-16	1.19751	0.238455	0.421635	-5.74173	1	C9H13ClN2O6	280.048	2.14	ANPNEG	Uridine+Cl	Purine and pyrimidine metabolism/nucleotide metabolism	Pyrimidine metabolism	C00299	HMDB00296	Insignificant
Valerylcarnitine	423	0.244762	2.86808e-15	0.68236	0.499112	0.680702	-6.21432	1	C12H23NO4	245.163	12.02	ANPPOS	Valerylcarnitine	Lipid metabolism	Carnitine metabolism		HMDB13128	Insignificant
Valine	309	0.633135	2.09584e-15	1.46427	0.151268	0.32114	-5.40265	1	C5H11NO2	117.079	8.66	ANPNEG	Valine	Amino acids	Valine, leucine, and isoleucine biosynthesis / degradation	C00183	HMDB00883	Insignificant
Vanillylmandelic Acid	303	0.162131	3.42897e-16	0.345803	0.731381	0.843209	-6.38613	1	C9H10O5	198.057	1.01	ANPNEG	Vanillylmandelic Acid	Amino acids	Tyrosine metabolism; catabolism of catecholamines	C05584	HMDB00291	Insignificant
Xanthine	345	1.45293	-8.74301e-16	3.52011	0.0011298	0.0145526	-1.09343	1	C5H4N4O2	152.035	2.32	ANPNEG	Xanthine	Purine and pyrimidine metabolism/nucleotide metabolism	Purine metabolism	C00385	HMDB00292	Purine metabolism
Xanthurenic Acid	289	-0.774809	3.44147e-15	-1.84683	0.0724981	0.211372	-4.81265	1	C10H7NO4	205.038	2.1	ANPNEG	Xanthurenic Acid	Amino acids	Tryptophan metabolism	C02470	HMDB00881	Insignificant

## Sheet: Figure 2c
name	Sample type	Abundance	group	astronaut
Purine	Metabolites	-0.075735	L-92;L-44;L-3	C001
Hypoxanthine	Metabolites	-1.28098	L-92;L-44;L-3	C001
Xanthine	Metabolites	-0.842892	L-92;L-44;L-3	C001
Inosine	Metabolites	-0.55438	L-92;L-44;L-3	C001
UDP	Metabolites	-0.0573779	L-92;L-44;L-3	C001
LysoPC(15:0)	Metabolites	1.15076	L-92;L-44;L-3	C001
Lyso-PAF C16	Metabolites	1.2338	L-92;L-44;L-3	C001
C-PAF/methylCarbamyl-PAF C-16	Metabolites	0.95439	L-92;L-44;L-3	C001
Sphingosine 1-phosphate	Metabolites	1.14605	L-92;L-44;L-3	C001
Protoporphyrin	Metabolites	0.0717327	L-92;L-44;L-3	C001
Purine	Metabolites	-2.42981	L-92;L-44;L-3	C002
Hypoxanthine	Metabolites	-1.11615	L-92;L-44;L-3	C002
Xanthine	Metabolites	-0.315564	L-92;L-44;L-3	C002
Inosine	Metabolites	-0.889671	L-92;L-44;L-3	C002
UDP	Metabolites	-0.286836	L-92;L-44;L-3	C002
LysoPC(15:0)	Metabolites	1.0617	L-92;L-44;L-3	C002
Lyso-PAF C16	Metabolites	0.81552	L-92;L-44;L-3	C002
C-PAF/methylCarbamyl-PAF C-16	Metabolites	1.51433	L-92;L-44;L-3	C002
Sphingosine 1-phosphate	Metabolites	1.45464	L-92;L-44;L-3	C002
Protoporphyrin	Metabolites	-1.5894	L-92;L-44;L-3	C002
Purine	Metabolites	-0.139592	L-92;L-44;L-3	C003
Hypoxanthine	Metabolites	-0.695424	L-92;L-44;L-3	C003
Xanthine	Metabolites	-0.622087	L-92;L-44;L-3	C003
Inosine	Metabolites	-0.617011	L-92;L-44;L-3	C003
UDP	Metabolites	-0.60131	L-92;L-44;L-3	C003
LysoPC(15:0)	Metabolites	0.955395	L-92;L-44;L-3	C003
Lyso-PAF C16	Metabolites	0.68681	L-92;L-44;L-3	C003
C-PAF/methylCarbamyl-PAF C-16	Metabolites	-0.00370386	L-92;L-44;L-3	C003
Sphingosine 1-phosphate	Metabolites	1.10112	L-92;L-44;L-3	C003
Protoporphyrin	Metabolites	0.266866	L-92;L-44;L-3	C003
Purine	Metabolites	-0.427367	L-92;L-44;L-3	C004
Hypoxanthine	Metabolites	-1.03227	L-92;L-44;L-3	C004
Xanthine	Metabolites	-1.21262	L-92;L-44;L-3	C004
Inosine	Metabolites	-0.629421	L-92;L-44;L-3	C004
UDP	Metabolites	-1.09327	L-92;L-44;L-3	C004
LysoPC(15:0)	Metabolites	1.14046	L-92;L-44;L-3	C004
Lyso-PAF C16	Metabolites	0.834081	L-92;L-44;L-3	C004
C-PAF/methylCarbamyl-PAF C-16	Metabolites	0.573314	L-92;L-44;L-3	C004
Sphingosine 1-phosphate	Metabolites	0.718891	L-92;L-44;L-3	C004
Protoporphyrin	Metabolites	-0.615747	L-92;L-44;L-3	C004
Purine	Metabolites	-0.227788	R+45;R+82	C001
Hypoxanthine	Metabolites	-0.550845	R+45;R+82	C001
Xanthine	Metabolites	-0.704158	R+45;R+82	C001
Inosine	Metabolites	-0.758937	R+45;R+82	C001
UDP	Metabolites	0.0814437	R+45;R+82	C001
LysoPC(15:0)	Metabolites	0.479442	R+45;R+82	C001
Lyso-PAF C16	Metabolites	1.45558	R+45;R+82	C001
C-PAF/methylCarbamyl-PAF C-16	Metabolites	0.653807	R+45;R+82	C001
Sphingosine 1-phosphate	Metabolites	-0.0976537	R+45;R+82	C001
Protoporphyrin	Metabolites	0.219551	R+45;R+82	C001
Purine	Metabolites	-0.37492	R+45;R+82	C002
Hypoxanthine	Metabolites	-0.496217	R+45;R+82	C002
Xanthine	Metabolites	0.0400238	R+45;R+82	C002
Inosine	Metabolites	-0.325881	R+45;R+82	C002
UDP	Metabolites	-0.515137	R+45;R+82	C002
LysoPC(15:0)	Metabolites	0.176192	R+45;R+82	C002
Lyso-PAF C16	Metabolites	-0.414466	R+45;R+82	C002
C-PAF/methylCarbamyl-PAF C-16	Metabolites	0.130278	R+45;R+82	C002
Sphingosine 1-phosphate	Metabolites	-0.568886	R+45;R+82	C002
Protoporphyrin	Metabolites	-2.33198	R+45;R+82	C002
Purine	Metabolites	1.72307	R+45;R+82	C003
Hypoxanthine	Metabolites	-0.127732	R+45;R+82	C003
Xanthine	Metabolites	-0.407695	R+45;R+82	C003
Inosine	Metabolites	-0.936967	R+45;R+82	C003
UDP	Metabolites	-1.58784	R+45;R+82	C003
LysoPC(15:0)	Metabolites	0.0398918	R+45;R+82	C003
Lyso-PAF C16	Metabolites	-0.473581	R+45;R+82	C003
C-PAF/methylCarbamyl-PAF C-16	Metabolites	0.913932	R+45;R+82	C003
Sphingosine 1-phosphate	Metabolites	0.97753	R+45;R+82	C003
Protoporphyrin	Metabolites	0.196019	R+45;R+82	C003
Purine	Metabolites	-0.109272	R+45;R+82	C004
Hypoxanthine	Metabolites	0.0564263	R+45;R+82	C004
Xanthine	Metabolites	0.733645	R+45;R+82	C004
Inosine	Metabolites	-0.707807	R+45;R+82	C004
UDP	Metabolites	-0.655799	R+45;R+82	C004
LysoPC(15:0)	Metabolites	0.154707	R+45;R+82	C004
Lyso-PAF C16	Metabolites	-0.616657	R+45;R+82	C004
C-PAF/methylCarbamyl-PAF C-16	Metabolites	-0.413096	R+45;R+82	C004
Sphingosine 1-phosphate	Metabolites	-0.499754	R+45;R+82	C004
Protoporphyrin	Metabolites	0.742773	R+45;R+82	C004
Purine	Metabolites	1.5834	R+1	C001
Hypoxanthine	Metabolites	1.47777	R+1	C001
Xanthine	Metabolites	0.588691	R+1	C001
Inosine	Metabolites	1.73355	R+1	C001
UDP	Metabolites	1.03144	R+1	C001
LysoPC(15:0)	Metabolites	-1.07926	R+1	C001
Lyso-PAF C16	Metabolites	-0.181576	R+1	C001
C-PAF/methylCarbamyl-PAF C-16	Metabolites	-2.30803	R+1	C001
Sphingosine 1-phosphate	Metabolites	-0.876954	R+1	C001
Protoporphyrin	Metabolites	0.561694	R+1	C001
Purine	Metabolites	-0.129866	R+1	C002
Hypoxanthine	Metabolites	1.02225	R+1	C002
Xanthine	Metabolites	0.0510035	R+1	C002
Inosine	Metabolites	0.682388	R+1	C002
UDP	Metabolites	0.404128	R+1	C002
LysoPC(15:0)	Metabolites	-1.20827	R+1	C002
Lyso-PAF C16	Metabolites	-0.447774	R+1	C002
C-PAF/methylCarbamyl-PAF C-16	Metabolites	-0.201322	R+1	C002
Sphingosine 1-phosphate	Metabolites	-1.13611	R+1	C002
Protoporphyrin	Metabolites	0.265391	R+1	C002
Purine	Metabolites	0.358883	R+1	C003
Hypoxanthine	Metabolites	1.32906	R+1	C003
Xanthine	Metabolites	-0.0962202	R+1	C003
Inosine	Metabolites	1.30216	R+1	C003
UDP	Metabolites	1.12738	R+1	C003
LysoPC(15:0)	Metabolites	-1.8245	R+1	C003
Lyso-PAF C16	Metabolites	-2.26308	R+1	C003
C-PAF/methylCarbamyl-PAF C-16	Metabolites	-0.86096	R+1	C003
Sphingosine 1-phosphate	Metabolites	-0.484421	R+1	C003
Protoporphyrin	Metabolites	0.875245	R+1	C003
Purine	Metabolites	0.249	R+1	C004
Hypoxanthine	Metabolites	1.41411	R+1	C004
Xanthine	Metabolites	2.78787	R+1	C004
Inosine	Metabolites	1.70198	R+1	C004
UDP	Metabolites	2.15317	R+1	C004
LysoPC(15:0)	Metabolites	-1.04651	R+1	C004
Lyso-PAF C16	Metabolites	-0.628659	R+1	C004
C-PAF/methylCarbamyl-PAF C-16	Metabolites	-0.952941	R+1	C004
Sphingosine 1-phosphate	Metabolites	-1.73446	R+1	C004
Protoporphyrin	Metabolites	1.33785	R+1	C004

## Sheet: Figure 2e
		Timepoints
	Pre-flight (L-92, L-43, L-3)	Immediate post-flight (R+1)	Long-term post-flight (R+45, R+82)
C001	6.14722	13.0084	7.05705
C002	17.4381	22.8418	17.3428
C003	12.6981	20.9025	17.0349
C004	10.3613	15.0207	12.8086
