# Supplementary material for: Secretome profiling reveals acute changes in oxidative stress, brain homeostasis, and coagulation following short-duration spaceflight
Source: Nat Commun. 2024 Jun 11;15:4862. doi: 10.1038/s41467-024-48841-w (PMC11166969; doi:10.1038/s41467-024-48841-w)
Supplement: Supplementary file 4 — Source Data [file 41467_2024_48841_MOESM4_ESM.zip › Source files/Source_data_figure5.xlsx]

## Sheet: Figure 5a
	X	ID	name	GeneRatio	BgRatio	pvalue	p.adjust	qvalue	geneID	Count	log_padj	sample
1	GO:0021762	GO:0021762	substantia nigra development	6/140	44/18903	8.3e-07	8.42e-05	6.38e-05	CNP/YWHAQ/YWHAH/YWHAE/CDC42/RHOA	6	4.07469	EVPs
2	GO:0048857	GO:0048857	neural nucleus development	6/140	65/18903	8.55e-06	0.000683147	0.000517579	CNP/YWHAQ/YWHAH/YWHAE/CDC42/RHOA	6	3.16549	EVPs
3	GO:0035150	GO:0035150	regulation of tube size	7/140	148/18903	0.000117916	0.00398645	0.00302029	FGB/FGA/FGG/GPX1/HBB/GCLC/RHOA	7	2.39941	EVPs
4	GO:0048813	GO:0048813	dendrite morphogenesis	6/140	140/18903	0.00061712	0.0118142	0.00895092	TBC1D24/HPRT1/RAP2A/YWHAH/CDC42/DBNL	6	1.92759	EVPs
5	GO:0048169	GO:0048169	regulation of long-term neuronal synaptic plasticity	3/140	23/18903	0.000631705	0.0118142	0.00895092	RAB8A/SNCA/KRAS	3	1.92759	EVPs
6	GO:0048167	GO:0048167	regulation of synaptic plasticity	7/140	207/18903	0.00089733	0.0152662	0.0115663	ARF1/NRGN/RAB8A/YWHAG/YWHAH/SNCA/KRAS	7	1.81627	EVPs
7	GO:0050773	GO:0050773	regulation of dendrite development	5/140	103/18903	0.00101532	0.0166193	0.0125915	TBC1D24/RAP2A/YWHAH/DBNL/RHOA	5	1.77939	EVPs
8	GO:0048814	GO:0048814	regulation of dendrite morphogenesis	4/140	66/18903	0.00145558	0.0202019	0.0153057	TBC1D24/RAP2A/YWHAH/DBNL	4	1.69461	EVPs
9	GO:0050804	GO:0050804	modulation of chemical synaptic transmission	10/140	448/18903	0.00187529	0.0240055	0.0181875	PRKACA/TBC1D24/ARF1/CA2/NRGN/RAB8A/YWHAG/YWHAH/SNCA/KRAS	10	1.61969	EVPs
10	GO:0099177	GO:0099177	regulation of trans-synaptic signaling	10/140	449/18903	0.00190611	0.0242821	0.0183971	PRKACA/TBC1D24/ARF1/CA2/NRGN/RAB8A/YWHAG/YWHAH/SNCA/KRAS	10	1.61471	EVPs
11	GO:0016358	GO:0016358	dendrite development	7/140	237/18903	0.00195318	0.0246437	0.0186711	TBC1D24/HPRT1/RAP2A/YWHAH/CDC42/DBNL/RHOA	7	1.60829	EVPs
12	GO:0050772	GO:0050772	positive regulation of axonogenesis	4/140	78/18903	0.00269063	0.0295633	0.0223983	FN1/GDI1/SEMA7A/DBNL	4	1.52925	EVPs
13	GO:0061564	GO:0061564	axon development	10/140	490/18903	0.00356953	0.0344793	0.0261229	FN1/CNP/TBC1D24/GDI1/SEMA7A/APOA4/S100A6/RAB8A/RAB10/DBNL	10	1.46244	EVPs
14	GO:0030516	GO:0030516	regulation of axon extension	4/140	93/18903	0.00505806	0.0428878	0.0324935	FN1/GDI1/SEMA7A/DBNL	4	1.36767	EVPs
15	GO:0010975	GO:0010975	regulation of neuron projection development	9/140	446/18903	0.00604335	0.0477192	0.0361539	FN1/TBC1D24/GDI1/SEMA7A/RAP2A/YWHAH/S100A9/DBNL/RHOA	9	1.32131	EVPs
16	GO:0070997	GO:0070997	neuron death	1937-05-01	368/18903	0.000710594	0.0229658	0.0159746	APP/SNCA/BDNF/FBXO7/EIF2S1	5	1.63892	Plasma
17	GO:1990000	GO:1990000	amyloid fibril formation	1937-02-01	40/18903	0.00277471	0.0384117	0.0267185	APP/SNCA	2	1.41554	Plasma
18	GO:1990090	GO:1990090	cellular response to nerve growth factor stimulus	1937-02-01	46/18903	0.00365477	0.0430992	0.0299791	APP/BDNF	2	1.36553	Plasma
19	GO:0001774	GO:0001774	microglial cell activation	1937-02-01	47/18903	0.00381252	0.0446289	0.0310431	APP/SNCA	2	1.35038	Plasma
20	GO:1990089	GO:1990089	response to nerve growth factor	1937-02-01	48/18903	0.00397339	0.0455082	0.0316548	APP/BDNF	2	1.34191	Plasma
21	GO:0099054	GO:0099054	presynapse assembly	1937-02-01	49/18903	0.00413739	0.0460449	0.0320281	APP/SNCA	2	1.33682	Plasma
22	GO:0099172	GO:0099172	presynapse organization	1937-02-01	52/18903	0.00464796	0.0486812	0.0338618	APP/SNCA	2	1.31264	Plasma

## Sheet: Figure 5b
									pathway	pval	padj	log2err	ES	NES	size	leadingEdge	timepoint	sample	info
								1	brain	0.000531817	0.00877498	0.477271	0.60037	1.93595	20	c("CNP"	"SVIP"	"GDI1"	"SEMA7A"	"NRGN"	"EPB41"	"RAP2A"	"GNAZ"	"YWHAG"	"YWHAH"	"SNCA"	"PIP4K2A"	"HBE1"	"TUBB4A")	Immediately Post-flight	EVP	Inspiration4
								2	breast	0.0349434	0.164733	0.321776	-0.716274	-1.62437	5	c("CLEC3B"	"APOD")	Immediately Post-flight	EVP	Inspiration4
								3	ductus deferens	0.00753319	0.0828651	0.407018	-0.998099	-1.32964	1	FN1	Immediately Post-flight	EVP	Inspiration4
								4	fallopian tube	0.0191083	0.126115	0.352488	0.992395	1.30864	1	AK1	Immediately Post-flight	EVP	Inspiration4
								5	liver	1.39838e-11	4.61466e-10	0.875325	-0.50839	-2.66075	101	c("FGB"	"C1R"	"FGA"	"FGG"	"C4BPA"	"CFI"	"C8A"	"F11"	"APOC1"	"C4BPB"	"SELENOP"	"F13B"	"AMBP"	"CLU"	"PON1"	"KNG1"	"A2M"	"F2"	"C9"	"C8B"	"CFHR3"	"APOC3"	"PROS1"	"ITIH3"	"KLKB1"	"C4B"	"SERPIND1"	"C4A"	"C3"	"C1RL"	"PGLYRP2"	"HPR"	"PZP"	"APOB"
								6	placenta	0.0177231	0.126115	0.352488	0.57396	1.66748	14	c("ART4"	"EPB42"	"SLC4A1"	"SLC2A1"	"BPGM"	"SEMA7A"	"HBG1"	"HBG2")	Immediately Post-flight	EVP	Inspiration4
								7	skeletal muscle	0.0245029	0.134766	0.352488	0.517252	1.60221	17	c("AK1"	"ANK1"	"DDI2"	"YWHAG"	"TPI1"	"GAPDH"	"PARVB"	"DIAPH1"	"ALDOA"	"TWF2"	"TUBA8"	"TUBA4A"	"MYL12A")	Immediately Post-flight	EVP	Inspiration4
								8	brain	0.017776	0.117322	0.352488	-0.553099	-1.56145	20	c("CYFIP2"	"GDI1"	"HBE1"	"RAP2A"	"CALM1"	"NRGN"	"EPB41"	"CNP"	"GNAZ"	"YWHAG"	"YWHAH"	"SEMA7A"	"PIP4K2A")	Long-term Post-flight	EVP	Inspiration4
								9	esophagus	0.0107911	0.117322	0.38073	-0.765091	-1.58828	6	c("S100A8"	"S100A9"	"ANXA1")	Long-term Post-flight	EVP	Inspiration4
								10	liver	2.5328e-17	8.35824e-16	1.07687	0.575365	2.96657	101	c("MASP1"	"HPR"	"ORM1"	"SERPINA3"	"HP"	"AFM"	"APOA2"	"TF"	"ORM2"	"A1BG"	"SERPINC1"	"ALB"	"SERPINA1"	"APOA1"	"CP"	"GC"	"BCHE"	"C3"	"C6"	"CPB2"	"A2M"	"CFHR3"	"APOM"	"ST3GAL6"	"HPX"	"C2"	"C8A"	"ITIH4"	"CFH"	"F2"	"FCN3"	"AHSG"	"LRG1"	"SOD1"
								11	lung	0.0174965	0.117322	0.352488	0.864504	1.58295	3	c("A2M"	"FCN3"	"CLEC3B")	Long-term Post-flight	EVP	Inspiration4
								12	tongue	1.68715e-05	0.00027838	0.57561	-0.828707	-2.05327	11	c("S100A8"	"S100A9"	"TXN"	"ANXA1")	Long-term Post-flight	EVP	Inspiration4
[truncated: 27 more columns]

## Sheet: Figure 5c
	pathway	pval	padj	log2err	ES	NES	size	leadingEdge	timepoint	sample	info
1	adrenal gland	0.165289	0.371901	0.155242	0.912856	1.2285	1	CYP11B2	R+3	cfRNA	JAXA
2	brain	0.0991736	0.371901	0.204295	0.947368	1.27495	1	OR9A2	R+3	cfRNA	JAXA
3	epididymis	0.210744	0.379339	0.135741	0.881795	1.1867	1	OR6X1	R+3	cfRNA	JAXA
4	kidney	0.371901	0.478158	0.0975449	0.793788	1.06826	1	MCCD1	R+3	cfRNA	JAXA
5	liver	0.573257	0.644915	0.0555947	0.562662	0.938811	3	c("UGT2B10", "CCL16", "CPN1")	R+3	cfRNA	JAXA
6	salivary gland	0.834711	0.834711	0.0554793	0.584124	0.786102	1	OR2T3	R+3	cfRNA	JAXA
7	skeletal muscle	0.165289	0.371901	0.155242	0.913719	1.22966	1	OR9Q1	R+3	cfRNA	JAXA
8	skin	0.257962	0.386943	0.103958	0.758405	1.15461	2	c("OR11H4", "KRTAP20-2")	R+3	cfRNA	JAXA
9	testis	0.0808203	0.371901	0.170932	0.531007	1.36036	20	c("TKTL2", "SUN5", "FAM24A", "PRAMEF1", "TGIF2LY", "OR52E2", "TEX13A", "ALLC", "KIF2B", "SPATA16", "GLT6D1", "C4orf17", "H2BFWT", "FOXR2", "PRAMEF11", "LYZL4")	R+3	cfRNA	JAXA

## Sheet: Figure 5d
name	Sample	Abundance	group	astronaut
CAT	Preflight_C001	0.0359025	L-92;L-44;L-3	C001
CNP	Preflight_C001	-0.340356	L-92;L-44;L-3	C001
EPB41	Preflight_C001	0.0632974	L-92;L-44;L-3	C001
EPB41L2	Preflight_C001	-0.576131	L-92;L-44;L-3	C001
GDI1	Preflight_C001	-0.00477518	L-92;L-44;L-3	C001
GNG5	Preflight_C001	-0.149029	L-92;L-44;L-3	C001
GPX1	Preflight_C001	-0.378149	L-92;L-44;L-3	C001
NRGN	Preflight_C001	-0.171467	L-92;L-44;L-3	C001
PRKACA	Preflight_C001	-1.22942	L-92;L-44;L-3	C001
RAP2A	Preflight_C001	-0.747834	L-92;L-44;L-3	C001
SEMA7A	Preflight_C001	-0.815697	L-92;L-44;L-3	C001
SNCA	Preflight_C001	-0.687068	L-92;L-44;L-3	C001
SVIP	Preflight_C001	-1.16299	L-92;L-44;L-3	C001
YWHAG	Preflight_C001	0.392503	L-92;L-44;L-3	C001
YWHAH	Preflight_C001	0.326804	L-92;L-44;L-3	C001
CAT	Preflight_C002	-0.740841	L-92;L-44;L-3	C002
CNP	Preflight_C002	0.16926	L-92;L-44;L-3	C002
EPB41	Preflight_C002	-0.382852	L-92;L-44;L-3	C002
EPB41L2	Preflight_C002	-0.254277	L-92;L-44;L-3	C002
GDI1	Preflight_C002	-0.0106278	L-92;L-44;L-3	C002
GNG5	Preflight_C002	-1.01774	L-92;L-44;L-3	C002
GPX1	Preflight_C002	-1.02198	L-92;L-44;L-3	C002
NRGN	Preflight_C002	0.133313	L-92;L-44;L-3	C002
PRKACA	Preflight_C002	-0.196502	L-92;L-44;L-3	C002
RAP2A	Preflight_C002	-0.539695	L-92;L-44;L-3	C002
SEMA7A	Preflight_C002	-0.699632	L-92;L-44;L-3	C002
SNCA	Preflight_C002	0.207698	L-92;L-44;L-3	C002
SVIP	Preflight_C002	0.0113249	L-92;L-44;L-3	C002
YWHAG	Preflight_C002	-0.50237	L-92;L-44;L-3	C002
YWHAH	Preflight_C002	-0.608344	L-92;L-44;L-3	C002
CAT	Preflight_C003	-0.527571	L-92;L-44;L-3	C003
CNP	Preflight_C003	0.200267	L-92;L-44;L-3	C003
EPB41	Preflight_C003	-0.704546	L-92;L-44;L-3	C003
EPB41L2	Preflight_C003	0.0975337	L-92;L-44;L-3	C003
GDI1	Preflight_C003	-0.54515	L-92;L-44;L-3	C003
GNG5	Preflight_C003	-1.3962	L-92;L-44;L-3	C003
GPX1	Preflight_C003	0.0574358	L-92;L-44;L-3	C003
NRGN	Preflight_C003	-1.04652	L-92;L-44;L-3	C003
PRKACA	Preflight_C003	-0.774267	L-92;L-44;L-3	C003
RAP2A	Preflight_C003	0.0658707	L-92;L-44;L-3	C003
SEMA7A	Preflight_C003	-0.00494731	L-92;L-44;L-3	C003
SNCA	Preflight_C003	-0.756195	L-92;L-44;L-3	C003
SVIP	Preflight_C003	-0.559182	L-92;L-44;L-3	C003
YWHAG	Preflight_C003	-0.939069	L-92;L-44;L-3	C003
YWHAH	Preflight_C003	-0.935314	L-92;L-44;L-3	C003
CAT	Preflight_C004	-0.238919	L-92;L-44;L-3	C004
CNP	Preflight_C004	-1.36038	L-92;L-44;L-3	C004
EPB41	Preflight_C004	-0.602163	L-92;L-44;L-3	C004
EPB41L2	Preflight_C004	-0.350941	L-92;L-44;L-3	C004
GDI1	Preflight_C004	-0.234846	L-92;L-44;L-3	C004
GNG5	Preflight_C004	0.709456	L-92;L-44;L-3	C004
GPX1	Preflight_C004	-1.32664	L-92;L-44;L-3	C004
NRGN	Preflight_C004	0.349314	L-92;L-44;L-3	C004
PRKACA	Preflight_C004	-0.0486556	L-92;L-44;L-3	C004
RAP2A	Preflight_C004	0.0272186	L-92;L-44;L-3	C004
SEMA7A	Preflight_C004	-0.346232	L-92;L-44;L-3	C004
SNCA	Preflight_C004	-0.991557	L-92;L-44;L-3	C004
SVIP	Preflight_C004	-1.26167	L-92;L-44;L-3	C004
YWHAG	Preflight_C004	-0.16926	L-92;L-44;L-3	C004
YWHAH	Preflight_C004	-0.121209	L-92;L-44;L-3	C004
CAT	Longterm_Postflight_C001	-0.907027	R+45;R+82	C001
CNP	Longterm_Postflight_C001	-0.71844	R+45;R+82	C001
EPB41	Longterm_Postflight_C001	-0.277803	R+45;R+82	C001
EPB41L2	Longterm_Postflight_C001	-0.510383	R+45;R+82	C001
GDI1	Longterm_Postflight_C001	-1.28418	R+45;R+82	C001
GNG5	Longterm_Postflight_C001	-0.417361	R+45;R+82	C001
GPX1	Longterm_Postflight_C001	-0.259544	R+45;R+82	C001
NRGN	Longterm_Postflight_C001	-0.903169	R+45;R+82	C001
PRKACA	Longterm_Postflight_C001	-0.814476	R+45;R+82	C001
RAP2A	Longterm_Postflight_C001	-1.50664	R+45;R+82	C001
SEMA7A	Longterm_Postflight_C001	-1.29996	R+45;R+82	C001
SNCA	Longterm_Postflight_C001	-0.444312	R+45;R+82	C001
SVIP	Longterm_Postflight_C001	-0.476871	R+45;R+82	C001
YWHAG	Longterm_Postflight_C001	-0.769057	R+45;R+82	C001
YWHAH	Longterm_Postflight_C001	-0.506267	R+45;R+82	C001
CAT	Longterm_Postflight_C002	-0.948712	R+45;R+82	C002
CNP	Longterm_Postflight_C002	-0.399529	R+45;R+82	C002
EPB41	Longterm_Postflight_C002	-0.971102	R+45;R+82	C002
EPB41L2	Longterm_Postflight_C002	-1.60289	R+45;R+82	C002
GDI1	Longterm_Postflight_C002	-0.963135	R+45;R+82	C002
GNG5	Longterm_Postflight_C002	-1.32094	R+45;R+82	C002
GPX1	Longterm_Postflight_C002	-1.17424	R+45;R+82	C002
NRGN	Longterm_Postflight_C002	-1.60277	R+45;R+82	C002
PRKACA	Longterm_Postflight_C002	-0.320936	R+45;R+82	C002
RAP2A	Longterm_Postflight_C002	-0.875858	R+45;R+82	C002
SEMA7A	Longterm_Postflight_C002	-0.403333	R+45;R+82	C002
SNCA	Longterm_Postflight_C002	-0.411162	R+45;R+82	C002
SVIP	Longterm_Postflight_C002	-0.160389	R+45;R+82	C002
YWHAG	Longterm_Postflight_C002	-1.15662	R+45;R+82	C002
YWHAH	Longterm_Postflight_C002	-1.15746	R+45;R+82	C002
CAT	Longterm_Postflight_C003	-1.37233	R+45;R+82	C003
CNP	Longterm_Postflight_C003	-1.19378	R+45;R+82	C003
EPB41	Longterm_Postflight_C003	-1.6141	R+45;R+82	C003
EPB41L2	Longterm_Postflight_C003	-1.73596	R+45;R+82	C003
GDI1	Longterm_Postflight_C003	-1.26393	R+45;R+82	C003
GNG5	Longterm_Postflight_C003	-1.15944	R+45;R+82	C003
GPX1	Longterm_Postflight_C003	-0.542781	R+45;R+82	C003
NRGN	Longterm_Postflight_C003	-1.36966	R+45;R+82	C003
PRKACA	Longterm_Postflight_C003	-1.55751	R+45;R+82	C003
RAP2A	Longterm_Postflight_C003	-0.830681	R+45;R+82	C003
SEMA7A	Longterm_Postflight_C003	-0.620801	R+45;R+82	C003
SNCA	Longterm_Postflight_C003	-1.46961	R+45;R+82	C003
SVIP	Longterm_Postflight_C003	-1.30313	R+45;R+82	C003
YWHAG	Longterm_Postflight_C003	-1.28473	R+45;R+82	C003
YWHAH	Longterm_Postflight_C003	-1.3703	R+45;R+82	C003
CAT	Longterm_Postflight_C004	-0.602676	R+45;R+82	C004
CNP	Longterm_Postflight_C004	-1.27593	R+45;R+82	C004
EPB41	Longterm_Postflight_C004	-0.723002	R+45;R+82	C004
EPB41L2	Longterm_Postflight_C004	0.260893	R+45;R+82	C004
GDI1	Longterm_Postflight_C004	-0.827808	R+45;R+82	C004
GNG5	Longterm_Postflight_C004	0.383574	R+45;R+82	C004
GPX1	Longterm_Postflight_C004	-0.607164	R+45;R+82	C004
NRGN	Longterm_Postflight_C004	0.0653993	R+45;R+82	C004
PRKACA	Longterm_Postflight_C004	0.0380007	R+45;R+82	C004
RAP2A	Longterm_Postflight_C004	-0.785033	R+45;R+82	C004
SEMA7A	Longterm_Postflight_C004	-0.843306	R+45;R+82	C004
SNCA	Longterm_Postflight_C004	-0.630072	R+45;R+82	C004
SVIP	Longterm_Postflight_C004	-0.14768	R+45;R+82	C004
YWHAG	Longterm_Postflight_C004	-0.394618	R+45;R+82	C004
YWHAH	Longterm_Postflight_C004	-0.436803	R+45;R+82	C004
CAT	Immediate_Postflight_C001	1.61279	R+1	C001
CNP	Immediate_Postflight_C001	1.31285	R+1	C001
EPB41	Immediate_Postflight_C001	1.35653	R+1	C001
EPB41L2	Immediate_Postflight_C001	1.12392	R+1	C001
GDI1	Immediate_Postflight_C001	1.54611	R+1	C001
GNG5	Immediate_Postflight_C001	1.45722	R+1	C001
GPX1	Immediate_Postflight_C001	1.38837	R+1	C001
NRGN	Immediate_Postflight_C001	1.3747	R+1	C001
PRKACA	Immediate_Postflight_C001	0.947913	R+1	C001
RAP2A	Immediate_Postflight_C001	1.43824	R+1	C001
SEMA7A	Immediate_Postflight_C001	1.51637	R+1	C001
SNCA	Immediate_Postflight_C001	1.41479	R+1	C001
SVIP	Immediate_Postflight_C001	1.29339	R+1	C001
YWHAG	Immediate_Postflight_C001	1.66399	R+1	C001
YWHAH	Immediate_Postflight_C001	1.67178	R+1	C001
CAT	Immediate_Postflight_C002	1.17353	R+1	C002
CNP	Immediate_Postflight_C002	1.1235	R+1	C002
EPB41	Immediate_Postflight_C002	1.24077	R+1	C002
EPB41L2	Immediate_Postflight_C002	1.06061	R+1	C002
GDI1	Immediate_Postflight_C002	1.46127	R+1	C002
GNG5	Immediate_Postflight_C002	0.863154	R+1	C002
GPX1	Immediate_Postflight_C002	1.20025	R+1	C002
NRGN	Immediate_Postflight_C002	1.41951	R+1	C002
PRKACA	Immediate_Postflight_C002	0.863441	R+1	C002
RAP2A	Immediate_Postflight_C002	1.33015	R+1	C002
SEMA7A	Immediate_Postflight_C002	0.944143	R+1	C002
SNCA	Immediate_Postflight_C002	1.47834	R+1	C002
SVIP	Immediate_Postflight_C002	0.782861	R+1	C002
YWHAG	Immediate_Postflight_C002	1.80015	R+1	C002
YWHAH	Immediate_Postflight_C002	1.81622	R+1	C002
CAT	Immediate_Postflight_C003	1.29082	R+1	C003
CNP	Immediate_Postflight_C003	1.53154	R+1	C003
EPB41	Immediate_Postflight_C003	1.45486	R+1	C003
EPB41L2	Immediate_Postflight_C003	1.44018	R+1	C003
GDI1	Immediate_Postflight_C003	1.06589	R+1	C003
GNG5	Immediate_Postflight_C003	0.78434	R+1	C003
GPX1	Immediate_Postflight_C003	1.43716	R+1	C003
NRGN	Immediate_Postflight_C003	1.00283	R+1	C003
PRKACA	Immediate_Postflight_C003	1.88448	R+1	C003
RAP2A	Immediate_Postflight_C003	1.32314	R+1	C003
SEMA7A	Immediate_Postflight_C003	2.08486	R+1	C003
SNCA	Immediate_Postflight_C003	1.46028	R+1	C003
SVIP	Immediate_Postflight_C003	1.61637	R+1	C003
YWHAG	Immediate_Postflight_C003	0.765109	R+1	C003
YWHAH	Immediate_Postflight_C003	0.700194	R+1	C003
CAT	Immediate_Postflight_C004	1.22503	R+1	C004
CNP	Immediate_Postflight_C004	0.950998	R+1	C004
EPB41	Immediate_Postflight_C004	1.16011	R+1	C004
EPB41L2	Immediate_Postflight_C004	1.04745	R+1	C004
GDI1	Immediate_Postflight_C004	1.06118	R+1	C004
GNG5	Immediate_Postflight_C004	1.26297	R+1	C004
GPX1	Immediate_Postflight_C004	1.22728	R+1	C004
NRGN	Immediate_Postflight_C004	0.748513	R+1	C004
PRKACA	Immediate_Postflight_C004	1.20793	R+1	C004
RAP2A	Immediate_Postflight_C004	1.10112	R+1	C004
SEMA7A	Immediate_Postflight_C004	0.488538	R+1	C004
SNCA	Immediate_Postflight_C004	0.828873	R+1	C004
SVIP	Immediate_Postflight_C004	1.36797	R+1	C004
YWHAG	Immediate_Postflight_C004	0.593975	R+1	C004
YWHAH	Immediate_Postflight_C004	0.620708	R+1	C004

## Sheet: Figure 5e
	Blood	Thymus	Lymph.Node	BAT	Bone	Brain	Heart	Kidney	Liver	Lung	Spleen	WAT	Muscle
CAT	0	31000000	0	176000000	56000000	88800000	98600000	1200000000	1740000000	223000000	126000000	444000000	0
CNP	0	6750000	47400000	0	0	1950000000	0	0	0	0	0	0	0
EPB41	0	13200000	6340000	0	59500000	303000000	31800000	74600000	0	51700000	0	70100000	0
EPB41l2	0	12400000	20300000	17900000	76800000	449000000	0	9950000	0	0	0	330000000	6460000
GDI1	0	45100000	26900000	118000000	225000000	177000000	66000000	172000000	252000000	159000000	43000000	68200000	79900000
GNG5	24700000	27900000	28900000	0	244000000	105000000	203000000	117000000	0	376000000	0	13700000	61400000
NRGN	0	0	0	0	0	16900000	0	0	0	0	0	0	0
PRKACA	0	130000000	26000000	641000000	280000000	1030000000	277000000	72400000	0	234000000	88300000	588000000	143000000
RAP2A	0	0	0	52200000	95300000	0	0	0	0	83200000	41700000	125000000	0
YWHAG	0	272000000	61300000	2120000000	944000000	1680000000	827000000	1660000000	2150000000	1630000000	633000000	2710000000	582000000
YWHAH	0	272000000	62100000	2120000000	944000000	1730000000	827000000	1660000000	2150000000	1630000000	633000000	2710000000	582000000
SEMA7A	0	0	0	0	0	0	0	0	0	0	0	0	0
SNCA	0	0	0	0	0	0	0	0	0	0	0	0	0
SVIP	0	0	0	0	0	0	0	0	0	0	0	0	0
