# Supplementary material for: Secretome profiling reveals acute changes in oxidative stress, brain homeostasis, and coagulation following short-duration spaceflight
Source: Nat Commun. 2024 Jun 11;15:4862. doi: 10.1038/s41467-024-48841-w (PMC11166969; doi:10.1038/s41467-024-48841-w)
Supplement: Supplementary file 4 — Source Data [file 41467_2024_48841_MOESM4_ESM.zip › Source files/Source_data_figure4.xlsx]

## Sheet: Figure 4b
	Gene	avg_log2FC	p_val_adj	sample
1	PF4	1.44567	0.000457126	Plasma
2	TGFB1	1.48319	0.00104492	Plasma
3	APP	1.32035	0.00114806	Plasma
4	CCN2	1.27721	0.0018677	Plasma
5	A2M	1.13154	0.0021832	Plasma
6	LTBP1	1.30759	0.00225331	Plasma
7	PF4V1	1.75598	0.00253395	Plasma
8	SNCA	1.79341	0.00256966	Plasma
9	PRDX2	1.09522	0.00502542	Plasma
10	AIDA	1.16828	0.00592085	Plasma
11	SPARC	1.34964	0.0059951	Plasma
12	PDGFA	1.05994	0.00642341	Plasma
13	SRGN	1.43887	0.00982343	Plasma
14	MMRN1	1.08872	0.00982343	Plasma
15	CARHSP1	1.38462	0.0128782	Plasma
16	AHSP	1.06535	0.0152713	Plasma
17	FN3K	1.23181	0.0152713	Plasma
18	BDNF	1.24623	0.0187089	Plasma
19	FBXO7	1.36403	0.020232	Plasma
20	SKP1	1.73435	0.020232	Plasma
21	CXCL2	1.36287	0.026189	Plasma
22	RPL27	1.64856	0.026189	Plasma
23	TARS1	2.51874	0.0282148	Plasma
24	EIF2S1	1.64498	0.0299633	Plasma
25	CALU	2.66172	0.0299633	Plasma
26	QPCT	-1.60476	0.00104492	Plasma
27	LPL	-1.43732	0.00285839	Plasma
28	COL4A2	-1.7432	0.00502542	Plasma
29	FN1	-1.33699	0.00556122	Plasma
30	FBLN5	-2.10321	0.0059951	Plasma
31	FN1.1	-1.14206	0.00713561	Plasma
32	ICAM3	-1.94201	0.0126504	Plasma
33	AQR	-1.12379	0.0128782	Plasma
34	NCF1	-1.07124	0.0152713	Plasma
35	ABCF2	-1.8602	0.0165742	Plasma
36	NDST1	-1.05739	0.020232	Plasma
37	MNDA	-1.04211	0.020232	Plasma
38	CSE1L	-1.49217	0.0255818	Plasma
39	LEAP2	-1.0123	0.0307229	Plasma
40	FGA.1	-2.43651	0.0469079	Plasma
41	CD58	3.34428	2.18656e-05	EVPs
42	ART4	2.08726	9.52144e-05	EVPs
43	AHCY	1.98465	9.82444e-05	EVPs
44	PRKACA	2.15898	0.000212062	EVPs
45	AK1	2.29838	0.000212062	EVPs
46	FCN3	2.0306	0.000212062	EVPs
47	PSMF1	2.16629	0.000277108	EVPs
48	PCMT1	2.15912	0.000327212	EVPs
49	EPB42	2.72458	0.000327212	EVPs
50	CYBRD1	1.60138	0.000336755	EVPs
51	CNP	2.11069	0.000478065	EVPs
52	TBC1D24	1.94319	0.000478065	EVPs
53	EPB41L2	1.92451	0.00070562	EVPs
54	SELENBP1	1.86255	0.000843877	EVPs
55	ESD	1.9201	0.000843877	EVPs
56	APEH	1.49862	0.000975669	EVPs
57	STOM	2.10915	0.00117465	EVPs
58	MPP1	2.48145	0.00123562	EVPs
59	E9PNW4	1.85314	0.00123562	EVPs
60	GDI2	1.80481	0.00123562	EVPs
61	SVIP	3.47041	0.00123562	EVPs
62	RP2	1.96255	0.00131311	EVPs
63	SLC4A1	2.33672	0.00140661	EVPs
64	SLC2A1	1.79718	0.00158969	EVPs
65	RAN	2.14719	0.00163663	EVPs
66	GYPC	1.17077	0.00166952	EVPs
67	ARF1	2.6149	0.00185945	EVPs
68	CD55	2.60041	0.00188935	EVPs
69	USP14	1.7112	0.00188935	EVPs
70	AIDA	2.18373	0.00206464	EVPs
71	BLVRB	2.66929	0.00209622	EVPs
72	BPGM	2.61415	0.00218919	EVPs
73	LTN1	3.18779	0.00254068	EVPs
74	ANK1	2.62339	0.00262981	EVPs
75	GDI1	1.83454	0.00342879	EVPs
76	GNG5	2.25952	0.003439	EVPs
77	CA1	2.27274	0.003439	EVPs
78	CAT	2.07381	0.00352411	EVPs
79	RAP2B	2.21744	0.00416514	EVPs
80	UBE2V1	1.59216	0.00445822	EVPs
81	GSTO1	1.79325	0.0047391	EVPs
82	RHCE	1.99855	0.0047391	EVPs
83	CA2	2.23797	0.00509755	EVPs
84	PRDX1	1.53056	0.0052616	EVPs
85	ALDH1A1	1.69353	0.00528078	EVPs
86	RANBP1	1.62107	0.0057723	EVPs
87	GPX1	1.98283	0.0059911	EVPs
88	HPRT1	1.2833	0.0061598	EVPs
89	SEMA7A	1.49256	0.0061598	EVPs
90	PRDX6	1.85051	0.00628737	EVPs
91	PEBP1	1.42816	0.00653948	EVPs
92	NRGN	1.89923	0.00653948	EVPs
93	SUMO2	1.19258	0.0066685	EVPs
94	DDI2	1.21018	0.0067286	EVPs
95	DDT	1.54076	0.00720134	EVPs
96	ILK	2.84343	0.00773097	EVPs
97	PRDX2	1.71441	0.00782509	EVPs
98	OLA1	1.52857	0.00782509	EVPs
99	FKBP1A	1.50512	0.00793842	EVPs
100	HBA2	1.61919	0.0084918	EVPs
101	S100A6	1.40857	0.00992835	EVPs
102	MDH1	1.43231	0.0100398	EVPs
103	HBA1	1.54807	0.0100398	EVPs
104	PNP	1.8144	0.011129	EVPs
105	HBG1	1.48444	0.011181	EVPs
106	HBG2	1.48444	0.011181	EVPs
107	MTPN	1.62534	0.0118584	EVPs
108	EPB41	2.45793	0.0121084	EVPs
109	RAB14	1.50533	0.0123284	EVPs
110	CAPZB.1	1.37124	0.012402	EVPs
111	RAB8A	1.13284	0.0136045	EVPs
112	TALDO1	1.16147	0.0137544	EVPs
113	VCP	1.59291	0.0147459	EVPs
114	YWHAQ	1.40203	0.0158214	EVPs
115	CAPZA2	1.16211	0.0169845	EVPs
116	RAP2A	1.7269	0.0171193	EVPs
117	GNAZ	1.22413	0.0172804	EVPs
118	KATNAL2	1.57069	0.0182445	EVPs
119	YWHAG	1.41592	0.0182445	EVPs
120	YWHAH	1.38345	0.0182445	EVPs
121	LDHB	1.27644	0.0188806	EVPs
122	HLA-B.4	1.20868	0.0188806	EVPs
123	RNH1	1.38122	0.0195056	EVPs
124	HLA-C	1.29407	0.0198905	EVPs
125	ACP1	1.33365	0.0237538	EVPs
126	PGD	1.01953	0.0239545	EVPs
127	HBB	1.41415	0.0243994	EVPs
128	RAB10	1.11164	0.0260715	EVPs
129	HBD	1.38191	0.0273998	EVPs
130	GNG11	1.4348	0.0273998	EVPs
131	RAB1B	1.14545	0.0273998	EVPs
132	PSMA4	1.66752	0.0290378	EVPs
133	SNCA	1.70118	0.0301109	EVPs
134	ARPC4	1.46312	0.0311144	EVPs
135	GCLC	1.08855	0.0314683	EVPs
136	YWHAE	1.24682	0.0323151	EVPs
137	YWHAB	1.28835	0.0325263	EVPs
138	PRKAR1A	1.02661	0.0328055	EVPs
139	CDC42	1.47881	0.03325	EVPs
140	RAB8B	1.07058	0.03325	EVPs
141	TAOK3	1.07223	0.0381023	EVPs
142	MIF	1.29261	0.0394468	EVPs
143	GP1BA	2.23282	0.0399862	EVPs
144	HBD.1	1.29562	0.0399862	EVPs
145	ABRACL	1.20325	0.0399862	EVPs
146	HLA-C.1	1.43313	0.0404164	EVPs
147	RAB13	1.30894	0.042809	EVPs
148	TPI1	1.20108	0.042809	EVPs
149	DBNL	1.17609	0.0470004	EVPs
150	KRAS	1.17133	0.0472339	EVPs
151	RHOC	1.74387	0.0472339	EVPs
152	RHOA	1.04777	0.0472339	EVPs
153	GLIPR2	1.26244	0.0472339	EVPs
154	TFRC	-1.95381	9.52144e-05	EVPs
155	FN1	-2.38402	9.82444e-05	EVPs
156	IGLV7-46	-3.22556	0.000172927	EVPs
157	IGLV7-43	-2.18602	0.000212062	EVPs
158	FGB.1	-1.54737	0.000212062	EVPs
159	STX7	-1.98536	0.000417285	EVPs
160	LGALS3BP	-1.1136	0.000417285	EVPs
161	THBS1	-1.46574	0.000431896	EVPs
162	FGB	-1.35189	0.000478065	EVPs
163	C1R	-1.37395	0.000582717	EVPs
164	FGG.1	-1.30444	0.000984202	EVPs
165	IGHV2-5	-1.10904	0.00115015	EVPs
166	FGA	-1.25283	0.00115015	EVPs
167	FGG	-1.25332	0.00125763	EVPs
168	C4BPA	-1.08475	0.00178362	EVPs
169	ECM1	-1.96236	0.00211527	EVPs
170	PF4V1	-2.82277	0.00261784	EVPs
171	PF4	-2.54414	0.00352411	EVPs
172	FTH1	-1.29801	0.00420049	EVPs
173	C8A	-1.05614	0.00429768	EVPs
174	MMRN1	-2.20471	0.00445822	EVPs
175	LTBP1.1	-2.2363	0.00462448	EVPs
176	LTBP1	-1.97289	0.00569097	EVPs
177	APOC1	-1.487	0.00576413	EVPs
178	C4BPB	-1.04991	0.00586255	EVPs
179	CLEC3B	-1.4976	0.00655694	EVPs
180	SELENOP	-1.16879	0.00685119	EVPs
181	F13B	-1.20134	0.00770633	EVPs
182	APOA4	-1.07018	0.00805654	EVPs
183	SDCBP	-1.49593	0.0129225	EVPs
184	FCGR3B	-2.00031	0.0156251	EVPs
185	IGKV1D-16	-1.40243	0.0169845	EVPs
186	ICAM3	-1.21847	0.0222614	EVPs
187	S100A9	-1.53312	0.0222614	EVPs
188	C8B	-1.11646	0.0237538	EVPs
189	IGHV1-2	-1.21349	0.0294378	EVPs
190	CFHR3	-1.02719	0.0317673	EVPs
191	APOC3	-1.04757	0.0330465	EVPs
192	PGD	0.742523	7.77608e-06	pbmc
193	DDI2	0.789678	0.000271998	pbmc
194	CDC42	-0.283617	0.123956	pbmc
195	RHCE	0.802342	0.00248381	pbmc
196	FCN3	0.128403	0.835852	pbmc
197	EPB41	0.063349	0.722324	pbmc
198	SLC2A1	0.238341	0.785398	pbmc
199	PRDX1	-0.742902	0.0728071	pbmc
200	C8A	#NAME?	0.0426654	pbmc
201	C8B	#NAME?	0.0085746	pbmc
202	GNG5	-0.1612	0.724316	pbmc
203	RHOC	-1.17006	0.0147678	pbmc
204	CD58	1.30744	0.11557	pbmc
205	ECM1	-0.118007	0.82061	pbmc
206	SELENBP1	#NAME?	0.108395	pbmc
207	S100A9	1.65454	0.0348089	pbmc
208	S100A6	-1.36337	0.0169017	pbmc
209	RAB13	2.11139	0.0153207	pbmc
210	MNDA	2.18871	0.0116618	pbmc
211	FCGR3B	0.0309604	0.991499	pbmc
212	PRDX6	-0.0130878	0.913501	pbmc
213	CFHR3	#NAME?	0.0498007	pbmc
214	F13B	#NAME?	0.0598547	pbmc
215	C4BPB	0.565349	0.637463	pbmc
216	C4BPA	1.28478	0.412848	pbmc
217	CD55	0.552102	0.0156673	pbmc
218	AIDA	1.13092	3.06916e-07	pbmc
219	ARF1	-0.379633	0.211282	pbmc
220	ACP1	0.10705	0.523227	pbmc
221	YWHAQ	-0.168529	0.518038	pbmc
222	RAB10	0.892286	0.000199434	pbmc
223	LTBP1	0.988568	0.0757331	pbmc
224	QPCT	2.16317	0.0160972	pbmc
225	MDH1	-0.139383	0.658001	pbmc
226	GYPC	-0.51586	0.0368427	pbmc
227	CYBRD1	1.55477	0.00105319	pbmc
228	OLA1	0.779668	2.94706e-05	pbmc
229	FN1	1.51974	0.000315847	pbmc
230	ARPC4	-0.124746	0.713159	pbmc
231	CLEC3B	#NAME?	0.197501	pbmc
232	RHOA	-0.248545	0.0514164	pbmc
233	APEH	0.0636103	0.872101	pbmc
234	RAP2B	1.01436	1.96204e-05	pbmc
235	TFRC	0.266299	0.0361386	pbmc
236	PF4V1	4.26928	0.188369	pbmc
237	PF4	4.16215	0.0117578	pbmc
238	CXCL2	0.969145	0.0535025	pbmc
239	SNCA	2.17242	0.00263508	pbmc
240	MMRN1	1.48507	0.00325068	pbmc
241	SELENOP	1.61324	0.0656891	pbmc
242	LEAP2	1.16194	0.0226179	pbmc
243	SKP1	0.169604	0.35491	pbmc
244	NDST1	1.407	0.00317419	pbmc
245	SPARC	3.5425	0.0442864	pbmc
246	HLA-C	-1.69361	0.000995791	pbmc
247	GCLC	0.498831	0.000585973	pbmc
248	EPB41L2	0.858658	0.00330285	pbmc
249	CCN2	1.49255	0.594458	pbmc
250	STX7	1.52012	0.000119842	pbmc
251	ABRACL	-0.268879	0.138542	pbmc
252	PCMT1	0.625364	7.00835e-05	pbmc
253	PDGFA	3.20305	0.00119277	pbmc
254	DBNL	0.651393	3.44918e-05	pbmc
255	NCF1	1.15008	0.0588384	pbmc
256	YWHAG	0.30389	0.0599762	pbmc
257	GNG11	3.83281	0.0139573	pbmc
258	CAPZA2	0.586783	0.0665972	pbmc
259	CALU	0.075097	0.544165	pbmc
260	BPGM	0.55112	0.0464723	pbmc
261	MTPN	0.59783	0.00244788	pbmc
262	ABCF2	0.56376	0.00194735	pbmc
263	LPL	0.520647	0.245296	pbmc
264	ANK1	0.389639	0.512261	pbmc
265	SDCBP	0.251728	0.0714246	pbmc
266	CA1	1.838	0.0141465	pbmc
267	CA2	2.22196	0.00847434	pbmc
268	VCP	0.0166611	0.693596	pbmc
269	GLIPR2	0.930111	0.0235577	pbmc
270	ALDH1A1	2.17643	0.169299	pbmc
271	RAB14	0.411244	0.00632354	pbmc
272	STOM	0.170715	0.384681	pbmc
273	AK1	-0.0617385	0.911114	pbmc
274	GDI2	0.958221	0.00219937	pbmc
275	SRGN	-0.640943	0.0136177	pbmc
276	GSTO1	0.795263	0.0346761	pbmc
277	RNH1	-0.350549	0.0990489	pbmc
278	TALDO1	0.396777	0.018781	pbmc
279	HBB	-0.878588	0.206703	pbmc
280	HBD	-1.0709	0.265221	pbmc
281	HBG1	0.234681	0.922379	pbmc
282	HBG2	3.40999	0.284895	pbmc
283	ILK	0.886694	0.00360586	pbmc
284	SVIP	0.0797549	0.650269	pbmc
285	BDNF	1.94547	0.0718664	pbmc
286	CAT	1.04805	7.04154e-05	pbmc
287	FTH1	-0.494389	0.169154	pbmc
288	RAB1B	0.384596	0.0378523	pbmc
289	NRGN	3.0368	0.0286647	pbmc
290	TPI1	-1.06985	0.0115592	pbmc
291	C1R	-0.346172	0.646588	pbmc
292	A2M	1.2331	0.00381996	pbmc
293	ART4	2.15659	0.192837	pbmc
294	LDHB	-0.457933	0.145908	pbmc
295	KRAS	0.261986	0.106641	pbmc
296	PEBP1	-1.06418	0.0158982	pbmc
297	TAOK3	0.54634	2.95121e-05	pbmc
298	RAN	-1.0388	0.0142665	pbmc
299	ESD	0.38802	0.0494381	pbmc
300	RAP2A	1.06529	2.40106e-06	pbmc
301	COL4A2	0.779389	0.00284093	pbmc
302	PNP	1.29717	0.0955467	pbmc
303	EIF2S1	0.544779	0.0114674	pbmc
304	FBLN5	-0.537018	0.165447	pbmc
305	IGHV1-2	0.232844	0.956685	pbmc
306	IGHV2-5	1.12578	0.361894	pbmc
307	AQR	0.346954	0.00173982	pbmc
308	THBS1	1.83707	0.00276116	pbmc
309	EPB42	1.66078	0.137359	pbmc
310	RAB8B	-0.154663	0.781454	pbmc
311	SEMA7A	-0.399876	0.212319	pbmc
312	PSMA4	0.0171536	0.701646	pbmc
313	HBA2	0.0440942	0.997575	pbmc
314	HBA1	-0.0366458	0.902925	pbmc
315	TBC1D24	0.585176	0.252621	pbmc
316	CARHSP1	0.21558	0.331614	pbmc
317	AHSP	#NAME?	0.0653435	pbmc
318	YWHAE	-0.0422076	0.776714	pbmc
319	GP1BA	2.36376	0.00522347	pbmc
320	CNP	1.02181	6.29316e-05	pbmc
321	RPL27	-2.42884	0.00131537	pbmc
322	SLC4A1	0.265116	0.517792	pbmc
323	PRKAR1A	0.470748	0.0160168	pbmc
324	SUMO2	-1.0631	0.00206217	pbmc
325	LGALS3BP	-0.125425	0.739194	pbmc
326	FN3K	0.0608697	0.466103	pbmc
327	USP14	0.265721	0.0619551	pbmc
328	KATNAL2	1.45314	0.00353596	pbmc
329	ICAM3	-0.773537	0.0170793	pbmc
330	PRDX2	-1.41459	0.0128091	pbmc
331	PRKACA	1.03126	0.000422656	pbmc
332	RAB8A	-0.0183256	0.916493	pbmc
333	BLVRB	0.811413	0.00498879	pbmc
334	TGFB1	-0.421281	0.011382	pbmc
335	APOC1	1.4362	0.0881732	pbmc
336	PSMF1	0.639059	2.96023e-05	pbmc
337	FKBP1A	0.796918	2.6946e-07	pbmc
338	AHCY	0.212739	0.227364	pbmc
339	YWHAB	-0.362552	0.234392	pbmc
340	CSE1L	0.293942	0.0484428	pbmc
341	UBE2V1	0.176046	0.168446	pbmc
342	APP	0.996815	2.27614e-06	pbmc
343	LTN1	0.841328	1.3302e-08	pbmc
344	RANBP1	-0.664269	0.0214317	pbmc
345	IGLV7-46	3.29545	0.320127	pbmc
346	IGLV7-43	-0.837396	0.563289	pbmc
347	GNAZ	2.18011	0.0791874	pbmc
348	MIF	-1.83106	0.00480132	pbmc
349	DDT	-1.4981	0.00972931	pbmc
350	YWHAH	0.4929	0.134806	pbmc
351	FBXO7	0.189506	0.179169	pbmc
352	RP2	1.11422	0.0180874	pbmc
353	HPRT1	0.199521	0.265697	pbmc
354	GDI1	0.166733	0.75826	pbmc
355	MPP1	1.48834	0.000182403	pbmc
356	PGD	0.551533	0.0803117	T
357	DDI2	0.924843	0.000133192	T
358	CDC42	-0.230358	0.250719	T
359	RHCE	0.889224	0.101564	T
360	FCN3	-0.561776	0.720394	T
361	EPB41	0.324307	0.0264124	T
362	SLC2A1	0.392318	0.451912	T
363	PRDX1	-0.56363	0.130719	T
364	C8A	#NAME?	0.121719	T
365	C8B	#NAME?	0.0209756	T
366	GNG5	-0.407664	0.222957	T
367	RHOC	-0.864522	0.0773268	T
368	CD58	0.48796	0.00764087	T
369	ECM1	0.988909	0.478015	T
370	SELENBP1	#NAME?	0.174397	T
371	S100A9	2.929	0.028317	T
372	S100A6	-1.20497	0.0280112	T
373	RAB13	2.24055	0.0726073	T
374	MNDA	1.962	0.0419476	T
375	FCGR3B	-0.758009	0.706746	T
376	PRDX6	0.193439	0.53005	T
377	CFHR3	#NAME?	0.0472958	T
378	F13B	#NAME?	0.0673556	T
379	C4BPB	0.521996	0.70916	T
380	C4BPA	0.0996411	0.897646	T
381	CD55	0.340601	0.19347	T
382	AIDA	1.2401	8.38557e-08	T
383	ARF1	-0.347181	0.321569	T
384	ACP1	0.400432	0.071858	T
385	YWHAQ	-0.119651	0.691536	T
386	RAB10	0.647137	0.0212167	T
387	LTBP1	1.53806	0.0774598	T
388	QPCT	1.0514	0.285395	T
389	MDH1	0.204565	0.343608	T
390	GYPC	-0.214048	0.27069	T
391	CYBRD1	-0.0297256	0.932915	T
392	OLA1	0.865554	0.000244949	T
393	FN1	1.82358	0.00786716	T
394	ARPC4	-0.0983236	0.699275	T
395	CLEC3B	#NAME?	0.338801	T
396	RHOA	-0.256712	0.145507	T
397	APEH	0.117925	0.804669	T
398	RAP2B	1.03581	0.000150784	T
399	TFRC	0.259316	0.130423	T
400	PF4V1	3.79234	0.187775	T
401	PF4	5.25721	0.0159912	T
402	CXCL2	#NAME?	0.190254	T
403	SNCA	1.03761	0.172036	T
404	MMRN1	2.26341	0.0763508	T
405	SELENOP	2.1194	0.0624322	T
406	LEAP2	1.32544	0.0775755	T
407	SKP1	0.51448	0.0125346	T
408	NDST1	0.641893	0.112893	T
409	SPARC	4.75166	0.0425498	T
410	HLA-C	-1.44931	0.00257092	T
411	GCLC	0.569513	0.00197642	T
412	EPB41L2	0.607517	0.0579333	T
413	CCN2	#NAME?	0.338801	T
414	STX7	0.848575	2.80928e-05	T
415	ABRACL	-0.142089	0.335225	T
416	PCMT1	0.342892	0.0195798	T
417	PDGFA	3.68645	0.0282566	T
418	DBNL	0.763802	0.00251216	T
419	NCF1	-0.0287352	0.79419	T
420	YWHAG	0.242626	0.060889	T
421	GNG11	5.21378	0.0251583	T
422	CAPZA2	0.0806768	0.512507	T
423	CALU	0.13129	0.443031	T
424	BPGM	0.84115	0.0141608	T
425	MTPN	0.474887	0.02673	T
426	ABCF2	0.676974	0.00191672	T
427	LPL	0.0124158	0.801769	T
428	ANK1	0.508526	0.414099	T
429	SDCBP	0.134856	0.357334	T
430	CA1	2.34152	0.0310113	T
431	CA2	2.59238	0.00106695	T
432	VCP	0.0583252	0.537804	T
433	GLIPR2	0.249236	0.129056	T
434	ALDH1A1	0.668221	0.331215	T
435	RAB14	0.612898	0.000331039	T
436	STOM	0.422834	0.119022	T
437	AK1	0.214136	0.145366	T
438	GDI2	1.02311	0.0010907	T
439	SRGN	-0.93573	0.000622388	T
440	GSTO1	0.451737	0.102773	T
441	RNH1	-0.197859	0.315864	T
442	TALDO1	0.0868734	0.698128	T
443	HBB	-1.49479	0.061377	T
444	HBD	#NAME?	0.0320017	T
445	HBG1	1.29489	0.65196	T
446	HBG2	3.2603	0.244369	T
447	ILK	0.962452	0.0101285	T
448	SVIP	0.402721	0.0312587	T
449	BDNF	2.14074	0.0844971	T
450	CAT	1.05852	3.38885e-06	T
451	FTH1	-0.832748	0.00192396	T
452	RAB1B	0.464728	0.0766105	T
453	NRGN	4.22928	0.0286852	T
454	TPI1	-0.958415	0.0139877	T
455	C1R	-0.0838337	0.971917	T
456	A2M	1.62675	0.00173843	T
457	ART4	0.907306	0.409771	T
458	LDHB	-0.142666	0.611438	T
459	KRAS	0.0893103	0.402025	T
460	PEBP1	-0.830462	0.0421048	T
461	TAOK3	0.472749	0.00126625	T
462	RAN	-0.716192	0.0518417	T
463	ESD	0.416585	0.0393345	T
464	RAP2A	1.10326	2.70658e-05	T
465	COL4A2	0.761737	0.297197	T
466	PNP	0.902499	0.00731011	T
467	EIF2S1	0.633892	0.00433099	T
468	FBLN5	-0.32034	0.371737	T
469	IGHV1-2	0.981642	0.400629	T
470	IGHV2-5	Inf	0.391002	T
471	AQR	0.424645	0.000343126	T
472	THBS1	2.2494	0.00646858	T
473	EPB42	1.92176	0.109703	T
474	RAB8B	-0.369331	0.194212	T
475	SEMA7A	-0.208786	0.876313	T
476	PSMA4	0.0451261	0.608816	T
477	HBA2	-0.562751	0.317279	T
478	HBA1	-0.9386	0.149854	T
479	TBC1D24	0.975654	0.10807	T
480	CARHSP1	0.565137	0.0138601	T
481	AHSP	#NAME?	0.0934287	T
482	YWHAE	0.0395115	0.630192	T
483	GP1BA	2.31992	0.0404768	T
484	CNP	1.13524	0.000160702	T
485	RPL27	-2.27282	0.00185839	T
486	SLC4A1	-1.01189	0.32326	T
487	PRKAR1A	0.525905	0.0175501	T
488	SUMO2	-0.948425	0.0047209	T
489	LGALS3BP	-0.13291	0.711891	T
490	FN3K	0.296537	0.784321	T
491	USP14	0.51969	0.00213936	T
492	KATNAL2	1.54218	0.00640843	T
493	ICAM3	-0.707471	0.0489141	T
494	PRDX2	-1.20432	0.0212658	T
495	PRKACA	0.266214	0.142498	T
496	RAB8A	0.0986939	0.760253	T
497	BLVRB	0.236575	0.839564	T
498	TGFB1	-0.366853	0.0803598	T
499	APOC1	0.186689	0.832289	T
500	PSMF1	0.710885	1.85195e-05	T
501	FKBP1A	0.659816	0.000620432	T
502	AHCY	0.30299	0.393031	T
503	YWHAB	-0.245771	0.46223	T
504	CSE1L	0.414421	0.0107178	T
505	UBE2V1	0.288242	0.0190008	T
506	APP	0.973245	0.00273385	T
507	LTN1	0.909948	2.12221e-06	T
508	RANBP1	-0.502354	0.170257	T
509	IGLV7-46	4.27408	0.211391	T
510	IGLV7-43	#NAME?	0.0879495	T
511	GNAZ	1.37478	0.246078	T
512	MIF	-1.61886	0.00867907	T
513	DDT	-1.35468	0.0125064	T
514	YWHAH	0.42655	0.348664	T
515	FBXO7	0.286406	0.1027	T
516	RP2	0.557354	0.0248755	T
517	HPRT1	0.320152	0.143867	T
518	GDI1	0.192788	0.917614	T
519	MPP1	1.52216	0.00835917	T
520	PGD	0.244491	0.693706	B
521	DDI2	0.920973	0.00744813	B
522	CDC42	-0.230559	0.255338	B
523	RHCE	0.982448	0.452278	B
524	FCN3	1.33418	0.588205	B
525	EPB41	0.186365	0.185927	B
526	SLC2A1	0.397382	0.119382	B
527	PRDX1	-0.941907	0.064364	B
528	C8A	NA	NA	B
529	C8B	#NAME?	0.338801	B
530	GNG5	-0.946645	0.0323759	B
531	RHOC	0.263658	0.847298	B
532	CD58	0.197719	0.633787	B
533	ECM1	#NAME?	0.026117	B
534	SELENBP1	NA	NA	B
535	S100A9	3.01838	0.035746	B
536	S100A6	-0.613373	0.135566	B
537	RAB13	#NAME?	0.0040914	B
538	MNDA	1.57674	0.0593326	B
539	FCGR3B	3.93077	0.42045	B
540	PRDX6	-0.0421227	0.836405	B
541	CFHR3	NA	NA	B
542	F13B	NA	NA	B
543	C4BPB	0.608644	0.523265	B
544	C4BPA	2.70736	0.269474	B
545	CD55	0.460163	0.154326	B
546	AIDA	1.59577	0.00013885	B
547	ARF1	-0.659432	0.0307887	B
548	ACP1	0.342453	0.256941	B
549	YWHAQ	0.094125	0.840237	B
550	RAB10	0.489506	0.0472099	B
551	LTBP1	1.15811	0.265263	B
552	QPCT	2.76177	0.122209	B
553	MDH1	0.0134883	0.607117	B
554	GYPC	-0.632159	0.0835501	B
555	CYBRD1	1.23914	0.299568	B
556	OLA1	0.671358	0.0210638	B
557	FN1	1.19831	0.136946	B
558	ARPC4	-0.0307468	0.794339	B
559	CLEC3B	NA	NA	B
560	RHOA	-0.314565	0.334442	B
561	APEH	-0.0797589	0.86421	B
562	RAP2B	0.835884	0.00028348	B
563	TFRC	0.37217	0.654731	B
564	PF4V1	7.83767	0.185626	B
565	PF4	4.72196	0.0287843	B
566	CXCL2	#NAME?	0.204329	B
567	SNCA	0.572622	0.782856	B
568	MMRN1	2.42561	0.188733	B
569	SELENOP	1.54848	0.248344	B
570	LEAP2	0.662236	0.479317	B
571	SKP1	0.0383233	0.793398	B
572	NDST1	0.88067	0.306727	B
573	SPARC	4.89311	0.0272041	B
574	HLA-C	-1.59305	0.000224181	B
575	GCLC	0.538624	0.46033	B
576	EPB41L2	0.978599	0.0349382	B
577	CCN2	2.32265	0.472135	B
578	STX7	1.61447	0.000361703	B
579	ABRACL	0.479611	0.451198	B
580	PCMT1	0.392834	0.297235	B
581	PDGFA	4.86236	0.405327	B
582	DBNL	0.411537	0.237371	B
583	NCF1	0.464497	0.103803	B
584	YWHAG	0.353187	0.102407	B
585	GNG11	4.10841	0.0134777	B
586	CAPZA2	0.0562232	0.632523	B
587	CALU	0.17776	0.727195	B
588	BPGM	0.554535	0.278162	B
589	MTPN	0.727581	0.0335582	B
590	ABCF2	0.806667	0.0512496	B
591	LPL	#NAME?	0.0736475	B
592	ANK1	0.896931	0.259153	B
593	SDCBP	0.340198	0.234984	B
594	CA1	2.5761	0.0493283	B
595	CA2	2.22358	0.0663408	B
596	VCP	0.156586	0.823126	B
597	GLIPR2	0.380977	0.0309651	B
598	ALDH1A1	3.19309	0.00295172	B
599	RAB14	0.295186	0.146333	B
600	STOM	0.251013	0.997386	B
601	AK1	0.801025	0.292287	B
602	GDI2	1.06738	0.011751	B
603	SRGN	-1.08561	7.54509e-05	B
604	GSTO1	1.23822	0.0343975	B
605	RNH1	-0.544711	0.0560542	B
606	TALDO1	0.190063	0.322863	B
607	HBB	-1.49276	0.0362258	B
608	HBD	1.42743	0.691966	B
609	HBG1	#NAME?	0.0858513	B
610	HBG2	4.70352	0.333331	B
611	ILK	0.997364	0.0182474	B
612	SVIP	0.301546	0.485334	B
613	BDNF	2.18263	0.289062	B
614	CAT	1.04978	0.00201977	B
615	FTH1	-0.466401	0.205046	B
616	RAB1B	-0.232992	0.132688	B
617	NRGN	3.90012	0.0719384	B
618	TPI1	-0.862767	0.0529556	B
619	C1R	#NAME?	0.0155393	B
620	A2M	0.692406	0.305291	B
621	ART4	2.22496	0.302813	B
622	LDHB	-0.587618	0.0769437	B
623	KRAS	-0.0115634	0.895444	B
624	PEBP1	-0.740018	0.0576513	B
625	TAOK3	0.637735	0.0196794	B
626	RAN	-1.19933	0.00376387	B
627	ESD	0.620171	0.118765	B
628	RAP2A	1.08821	0.0258767	B
629	COL4A2	#NAME?	0.125334	B
630	PNP	1.2199	0.0659433	B
631	EIF2S1	0.402366	0.239377	B
632	FBLN5	0.17803	0.801053	B
633	IGHV1-2	0.0307544	0.95846	B
634	IGHV2-5	-0.0325638	0.807806	B
635	AQR	0.303593	0.0796965	B
636	THBS1	5.26363	0.127029	B
637	EPB42	1.63618	0.545344	B
638	RAB8B	-0.259167	0.328527	B
639	SEMA7A	-0.928624	0.252642	B
640	PSMA4	0.221599	0.591614	B
641	HBA2	-1.18359	0.140737	B
642	HBA1	-0.25596	0.635887	B
643	TBC1D24	-0.79114	0.499978	B
644	CARHSP1	0.113137	0.623214	B
645	AHSP	#NAME?	0.100781	B
646	YWHAE	-0.315801	0.236079	B
647	GP1BA	1.61515	0.149458	B
648	CNP	1.3838	0.0964756	B
649	RPL27	-2.26683	0.00205513	B
650	SLC4A1	0.094418	0.674624	B
651	PRKAR1A	0.527322	0.126487	B
652	SUMO2	-0.936508	0.00174884	B
653	LGALS3BP	0.483436	0.586729	B
654	FN3K	1.82415	0.187443	B
655	USP14	0.231355	0.157837	B
656	KATNAL2	1.71525	0.0447186	B
657	ICAM3	-0.417207	0.190895	B
658	PRDX2	-1.34577	0.0301517	B
659	PRKACA	0.661011	0.175532	B
660	RAB8A	0.13551	0.724477	B
661	BLVRB	-0.133198	0.354539	B
662	TGFB1	-0.365659	0.0811895	B
663	APOC1	4.48113	0.207673	B
664	PSMF1	0.613462	0.033216	B
665	FKBP1A	0.796407	0.00669375	B
666	AHCY	-0.648361	0.466051	B
667	YWHAB	-0.0974417	0.659391	B
668	CSE1L	0.189013	0.266527	B
669	UBE2V1	0.133121	0.929634	B
670	APP	1.01574	0.00199927	B
671	LTN1	1.04392	4.62343e-06	B
672	RANBP1	-0.52932	0.192024	B
673	IGLV7-46	2.11345	0.345901	B
674	IGLV7-43	#NAME?	0.190835	B
675	GNAZ	2.22749	0.038783	B
676	MIF	-1.78748	0.00440646	B
677	DDT	-1.44144	0.0202621	B
678	YWHAH	-0.247566	0.643762	B
679	FBXO7	0.223547	0.520315	B
680	RP2	0.558892	0.103944	B
681	HPRT1	-0.403149	0.154058	B
682	GDI1	-0.0306486	0.87156	B
683	MPP1	2.35854	0.102631	B
684	PGD	0.661288	0.295153	NK
685	DDI2	0.585858	0.00823525	NK
686	CDC42	-0.459641	0.187146	NK
687	RHCE	#NAME?	0.00268699	NK
688	FCN3	#NAME?	0.338801	NK
689	EPB41	0.185168	0.747348	NK
690	SLC2A1	-0.365118	0.698052	NK
691	PRDX1	-0.32395	0.428998	NK
692	C8A	#NAME?	0.338801	NK
693	C8B	NA	NA	NK
694	GNG5	-0.315584	0.347855	NK
695	RHOC	-0.805706	0.133311	NK
696	CD58	0.80381	0.0592555	NK
697	ECM1	#NAME?	0.067635	NK
698	SELENBP1	NA	NA	NK
699	S100A9	3.2635	0.0138747	NK
700	S100A6	-1.34154	0.0177274	NK
701	RAB13	2.85532	0.264366	NK
702	MNDA	4.1202	0.00317927	NK
703	FCGR3B	1.05809	0.691782	NK
704	PRDX6	-0.455667	0.693758	NK
705	CFHR3	NA	NA	NK
706	F13B	NA	NA	NK
707	C4BPB	#NAME?	0.0710081	NK
708	C4BPA	3.85973	0.230139	NK
709	CD55	0.388162	0.0848451	NK
710	AIDA	1.56191	0.0825535	NK
711	ARF1	-0.233781	0.211669	NK
712	ACP1	0.129021	0.809585	NK
713	YWHAQ	-0.33229	0.330351	NK
714	RAB10	0.509174	0.728182	NK
715	LTBP1	1.79625	0.524226	NK
716	QPCT	3.01864	0.432102	NK
717	MDH1	0.151797	0.384103	NK
718	GYPC	-0.500321	0.189289	NK
719	CYBRD1	1.22016	0.0283003	NK
720	OLA1	1.27418	0.000157674	NK
721	FN1	#NAME?	0.00350713	NK
722	ARPC4	-0.202604	0.546143	NK
723	CLEC3B	NA	NA	NK
724	RHOA	-0.419035	0.149264	NK
725	APEH	0.850408	0.167023	NK
726	RAP2B	0.693143	0.00920399	NK
727	TFRC	-0.546278	0.220985	NK
728	PF4V1	6.01864	0.398444	NK
729	PF4	3.21984	0.000656292	NK
730	CXCL2	#NAME?	0.338801	NK
731	SNCA	3.20241	0.0410431	NK
732	MMRN1	1.81044	0.203944	NK
733	SELENOP	1.58276	0.192709	NK
734	LEAP2	1.6067	0.185605	NK
735	SKP1	-0.0799429	0.995867	NK
736	NDST1	-1.6215	0.935955	NK
737	SPARC	6.5918	0.126056	NK
738	HLA-C	-1.48926	0.00730134	NK
739	GCLC	0.792693	0.192467	NK
740	EPB41L2	-0.31627	0.634467	NK
741	CCN2	NA	NA	NK
742	STX7	1.23021	0.000676346	NK
743	ABRACL	-0.415159	0.267689	NK
744	PCMT1	0.598724	0.0847624	NK
745	PDGFA	1.43368	0.636972	NK
746	DBNL	0.717865	0.0153791	NK
747	NCF1	1.02145	0.000443001	NK
748	YWHAG	0.193406	0.356523	NK
749	GNG11	6.23744	0.0167819	NK
750	CAPZA2	0.373693	0.358389	NK
751	CALU	0.223266	0.106517	NK
752	BPGM	0.978146	0.347188	NK
753	MTPN	0.210216	0.320883	NK
754	ABCF2	-0.0735127	0.748369	NK
755	LPL	#NAME?	0.195862	NK
756	ANK1	1.47545	0.286297	NK
757	SDCBP	-0.149311	0.866065	NK
758	CA1	1.63374	0.0926426	NK
759	CA2	4.76221	0.219978	NK
760	VCP	-0.159319	0.403113	NK
761	GLIPR2	0.00862073	0.816089	NK
762	ALDH1A1	2.30761	0.547644	NK
763	RAB14	0.751744	0.0184179	NK
764	STOM	0.71689	0.0476053	NK
765	AK1	-0.452088	0.515885	NK
766	GDI2	0.56706	0.107113	NK
767	SRGN	-0.510613	0.125803	NK
768	GSTO1	0.0456586	0.389414	NK
769	RNH1	0.047021	0.816905	NK
770	TALDO1	0.210759	0.509829	NK
771	HBB	-0.813075	0.10263	NK
772	HBD	NA	NA	NK
773	HBG1	#NAME?	0.221552	NK
774	HBG2	5.80474	0.211073	NK
775	ILK	1.11317	0.0334105	NK
776	SVIP	0.316408	0.742149	NK
777	BDNF	#NAME?	0.257505	NK
778	CAT	1.18178	0.222959	NK
779	FTH1	-0.777264	0.0189994	NK
780	RAB1B	-0.0677393	0.553251	NK
781	NRGN	2.69377	0.0262425	NK
782	TPI1	-1.11755	0.0245062	NK
783	C1R	0.478848	0.932426	NK
784	A2M	1.63254	0.0640386	NK
785	ART4	4.01864	0.426438	NK
786	LDHB	-0.27727	0.272486	NK
787	KRAS	0.116743	0.182936	NK
788	PEBP1	-0.668664	0.34236	NK
789	TAOK3	0.476517	0.00031966	NK
790	RAN	-1.39963	0.0280848	NK
791	ESD	-0.302301	0.566134	NK
792	RAP2A	0.888142	0.0338472	NK
793	COL4A2	#NAME?	0.0370707	NK
794	PNP	1.13928	0.369853	NK
795	EIF2S1	0.930209	0.235085	NK
796	FBLN5	-0.108945	0.787528	NK
797	IGHV1-2	#NAME?	0.338801	NK
798	IGHV2-5	Inf	0.391002	NK
799	AQR	0.289636	0.0578868	NK
800	THBS1	1.16264	0.168183	NK
801	EPB42	1.11571	0.826819	NK
802	RAB8B	-0.474975	0.00744211	NK
803	SEMA7A	1.62727	0.519538	NK
804	PSMA4	0.384745	0.27688	NK
805	HBA2	0.550098	0.470961	NK
806	HBA1	-0.270501	0.876898	NK
807	TBC1D24	0.200138	0.67592	NK
808	CARHSP1	-0.0954011	0.760911	NK
809	AHSP	#NAME?	0.338801	NK
810	YWHAE	-0.617421	0.0342098	NK
811	GP1BA	1.27477	0.712916	NK
812	CNP	0.418284	0.525334	NK
813	RPL27	-1.53646	0.0165102	NK
814	SLC4A1	3.20847	0.462632	NK
815	PRKAR1A	0.505534	0.0266936	NK
816	SUMO2	-0.596188	0.27397	NK
817	LGALS3BP	-0.287889	0.983697	NK
818	FN3K	0.746988	0.136586	NK
819	USP14	-0.05046	0.804374	NK
820	KATNAL2	2.3025	0.000842073	NK
821	ICAM3	-0.210193	0.466387	NK
822	PRDX2	-0.850678	0.0872174	NK
823	PRKACA	-0.583858	0.402723	NK
824	RAB8A	0.014249	0.940252	NK
825	BLVRB	-0.130541	0.541962	NK
826	TGFB1	-0.510897	0.0140878	NK
827	APOC1	#NAME?	0.0978921	NK
828	PSMF1	0.497031	0.113907	NK
829	FKBP1A	0.898438	0.144995	NK
830	AHCY	#NAME?	0.00311677	NK
831	YWHAB	-0.108747	0.928236	NK
832	CSE1L	0.495108	0.00273654	NK
833	UBE2V1	0.59685	0.874197	NK
834	APP	1.48917	0.0296924	NK
835	LTN1	0.688408	2.16413e-05	NK
836	RANBP1	-0.277635	0.267729	NK
837	IGLV7-46	6.03853	0.401275	NK
838	IGLV7-43	NA	NA	NK
839	GNAZ	2.81272	0.367406	NK
840	MIF	-0.983223	0.039226	NK
841	DDT	-1.2905	0.0178519	NK
842	YWHAH	1.07265	0.143984	NK
843	FBXO7	0.0659751	0.169526	NK
844	RP2	0.551376	0.227533	NK
845	HPRT1	0.206556	0.762871	NK
846	GDI1	0.312369	0.51048	NK
847	MPP1	-0.348481	0.410102	NK
848	PGD	0.00345264	0.537152	Mono
849	DDI2	0.0675296	0.443644	Mono
850	CDC42	-0.720536	0.013732	Mono
851	RHCE	1.10357	0.0779518	Mono
852	FCN3	0.332132	0.768768	Mono
853	EPB41	-0.132621	0.802721	Mono
854	SLC2A1	-0.120563	0.498846	Mono
855	PRDX1	-2.15455	0.0191654	Mono
856	C8A	NA	NA	Mono
857	C8B	NA	NA	Mono
858	GNG5	-0.701951	0.128461	Mono
859	RHOC	-3.33693	0.00386201	Mono
860	CD58	0.675715	0.394183	Mono
861	ECM1	-1.43979	0.753143	Mono
862	SELENBP1	#NAME?	0.338801	Mono
863	S100A9	-1.36714	0.0346718	Mono
864	S100A6	-3.35541	0.00853097	Mono
865	RAB13	0.777113	0.203851	Mono
866	MNDA	0.873331	0.0406763	Mono
867	FCGR3B	-2.31435	0.0569171	Mono
868	PRDX6	-0.602898	0.160664	Mono
869	CFHR3	NA	NA	Mono
870	F13B	NA	NA	Mono
871	C4BPB	3.06819	0.268218	Mono
872	C4BPA	0.327181	0.962348	Mono
873	CD55	0.619511	0.00636958	Mono
874	AIDA	0.242843	0.290692	Mono
875	ARF1	-0.749797	0.0226265	Mono
876	ACP1	-0.913461	0.0437863	Mono
877	YWHAQ	-0.478188	0.108059	Mono
878	RAB10	0.457373	0.00138284	Mono
879	LTBP1	0.60811	0.221975	Mono
880	QPCT	1.26028	0.0284981	Mono
881	MDH1	-1.38524	0.00641002	Mono
882	GYPC	-0.856771	0.0321298	Mono
883	CYBRD1	0.855798	0.949724	Mono
884	OLA1	0.684927	0.0671525	Mono
885	FN1	1.75572	0.107953	Mono
886	ARPC4	-0.815544	0.0398744	Mono
887	CLEC3B	#NAME?	0.338801	Mono
888	RHOA	-0.857239	0.0053961	Mono
889	APEH	-0.860813	0.0623491	Mono
890	RAP2B	0.115221	0.29108	Mono
891	TFRC	-0.314545	0.78838	Mono
892	PF4V1	6.30652	0.210036	Mono
893	PF4	4.43744	0.01814	Mono
894	CXCL2	0.10633	0.51764	Mono
895	SNCA	1.908	0.00938658	Mono
896	MMRN1	0.714658	0.0403617	Mono
897	SELENOP	0.984631	0.27893	Mono
898	LEAP2	0.565879	0.455299	Mono
899	SKP1	-0.392651	0.127027	Mono
900	NDST1	0.622276	0.00199128	Mono
901	SPARC	2.5621	0.08388	Mono
902	HLA-C	-2.28437	0.00255969	Mono
903	GCLC	-0.0140973	0.480127	Mono
904	EPB41L2	0.002514	0.990379	Mono
905	CCN2	NA	NA	Mono
906	STX7	0.76449	0.0396382	Mono
907	ABRACL	-1.30792	0.0176226	Mono
908	PCMT1	0.117587	0.262148	Mono
909	PDGFA	2.65445	0.0786737	Mono
910	DBNL	-0.0182305	0.754072	Mono
911	NCF1	1.00971	0.0345032	Mono
912	YWHAG	0.0687971	0.63179	Mono
913	GNG11	3.5671	0.0224408	Mono
914	CAPZA2	0.38694	0.342753	Mono
915	CALU	-0.0410905	0.885309	Mono
916	BPGM	0.000409212	0.720635	Mono
917	MTPN	0.0112027	0.670999	Mono
918	ABCF2	-0.125803	0.547488	Mono
919	LPL	1.06662	0.150151	Mono
920	ANK1	0.12887	0.810903	Mono
921	SDCBP	0.0400305	0.358669	Mono
922	CA1	2.42843	0.138897	Mono
923	CA2	0.691812	0.136392	Mono
924	VCP	-0.485756	0.0972	Mono
925	GLIPR2	0.749612	0.0537171	Mono
926	ALDH1A1	1.64329	0.190083	Mono
927	RAB14	-0.207107	0.606159	Mono
928	STOM	-0.204713	0.986859	Mono
929	AK1	-0.920773	0.35534	Mono
930	GDI2	-0.155965	0.661473	Mono
931	SRGN	-0.697186	0.0557139	Mono
932	GSTO1	-0.194419	0.707528	Mono
933	RNH1	-1.55322	0.00193878	Mono
934	TALDO1	-0.479172	0.393268	Mono
935	HBB	-1.64455	0.0555978	Mono
936	HBD	0.332132	0.768519	Mono
937	HBG1	2.06819	0.44087	Mono
938	HBG2	3.97101	0.324732	Mono
939	ILK	-0.187748	0.263618	Mono
940	SVIP	-0.715681	0.288457	Mono
941	BDNF	1.90967	0.471582	Mono
942	CAT	-0.260786	0.467537	Mono
943	FTH1	-1.40872	0.00565584	Mono
944	RAB1B	-0.197309	0.858754	Mono
945	NRGN	1.22144	0.0639811	Mono
946	TPI1	-2.26429	0.00277017	Mono
947	C1R	-0.976377	0.525993	Mono
948	A2M	1.10349	0.0012751	Mono
949	ART4	0.645015	0.990304	Mono
950	LDHB	-0.822458	0.0568533	Mono
951	KRAS	-0.185576	0.768538	Mono
952	PEBP1	-2.03472	0.00299346	Mono
953	TAOK3	0.314914	0.0101161	Mono
954	RAN	-1.66036	0.0097457	Mono
955	ESD	0.0250133	0.38251	Mono
956	RAP2A	0.61734	0.0564222	Mono
957	COL4A2	0.98871	0.339903	Mono
958	PNP	1.10573	0.388822	Mono
959	EIF2S1	0.364555	0.128205	Mono
960	FBLN5	-0.406321	0.519768	Mono
961	IGHV1-2	#NAME?	0.338801	Mono
962	IGHV2-5	NA	NA	Mono
963	AQR	0.18411	0.0594012	Mono
964	THBS1	0.959847	0.0833566	Mono
965	EPB42	1.64908	0.328652	Mono
966	RAB8B	0.501984	0.223589	Mono
967	SEMA7A	0.188127	0.66368	Mono
968	PSMA4	-1.0405	0.0592798	Mono
969	HBA2	-0.465699	0.707569	Mono
970	HBA1	-0.96629	0.193071	Mono
971	TBC1D24	0.0758251	0.31975	Mono
972	CARHSP1	-0.359018	0.150893	Mono
973	AHSP	#NAME?	0.338801	Mono
974	YWHAE	-0.312488	0.136996	Mono
975	GP1BA	3.05043	0.00720121	Mono
976	CNP	0.404589	0.214924	Mono
977	RPL27	-2.94899	0.00105681	Mono
978	SLC4A1	0.886498	0.31445	Mono
979	PRKAR1A	-0.496637	0.215457	Mono
980	SUMO2	-1.61498	0.00225327	Mono
981	LGALS3BP	-0.63188	0.523269	Mono
982	FN3K	-2.20502	0.190309	Mono
983	USP14	-0.173524	0.781278	Mono
984	KATNAL2	0.945779	0.0459418	Mono
985	ICAM3	-1.41482	0.0179794	Mono
986	PRDX2	-1.22036	0.0390689	Mono
987	PRKACA	0.301527	0.0925862	Mono
988	RAB8A	-0.931859	0.00739753	Mono
989	BLVRB	0.234322	0.139283	Mono
990	TGFB1	-0.438566	0.00277332	Mono
991	APOC1	1.32842	0.450429	Mono
992	PSMF1	0.2117	0.0656317	Mono
993	FKBP1A	-0.221708	0.0892892	Mono
994	AHCY	-0.403382	0.719751	Mono
995	YWHAB	-1.15334	0.00704266	Mono
996	CSE1L	-0.0573674	0.328288	Mono
997	UBE2V1	-0.154458	0.240132	Mono
998	APP	0.798662	6.67427e-06	Mono
999	LTN1	0.364032	0.00678914	Mono
1000	RANBP1	-1.47397	0.0167677	Mono
1001	IGLV7-46	Inf	0.391002	Mono
1002	IGLV7-43	2.06819	0.461187	Mono
1003	GNAZ	3.23925	0.0649373	Mono
1004	MIF	-2.40806	0.0116231	Mono
1005	DDT	-2.38559	0.00961474	Mono
1006	YWHAH	-0.684	0.0720504	Mono
1007	FBXO7	-0.189703	0.782042	Mono
1008	RP2	0.275953	0.289415	Mono
1009	HPRT1	-0.299597	0.556462	Mono
1010	GDI1	-0.180983	0.550694	Mono
1011	MPP1	0.316088	0.0134231	Mono
1012	PGD	-1.10215	0.16974	DC
1013	DDI2	0.730719	0.314015	DC
1014	CDC42	-0.622645	0.167738	DC
1015	RHCE	#NAME?	0.0418747	DC
1016	FCN3	#NAME?	0.340893	DC
1017	EPB41	0.108498	0.585267	DC
1018	SLC2A1	-0.436916	0.245038	DC
1019	PRDX1	-1.98244	0.0146351	DC
1020	C8A	NA	NA	DC
1021	C8B	NA	NA	DC
1022	GNG5	-1.8198	0.0104887	DC
1023	RHOC	-0.769523	0.0634668	DC
1024	CD58	0.73677	0.350479	DC
1025	ECM1	#NAME?	0.340893	DC
1026	SELENBP1	NA	NA	DC
1027	S100A9	-1.04081	0.109054	DC
1028	S100A6	-2.71818	0.00126792	DC
1029	RAB13	#NAME?	0.0185884	DC
1030	MNDA	0.0971954	0.909981	DC
1031	FCGR3B	NA	NA	DC
1032	PRDX6	-0.571427	0.172465	DC
1033	CFHR3	NA	NA	DC
1034	F13B	NA	NA	DC
1035	C4BPB	2.00756	0.562273	DC
1036	C4BPA	#NAME?	0.185286	DC
1037	CD55	0.246925	0.742851	DC
1038	AIDA	0.245936	0.652868	DC
1039	ARF1	-0.63349	0.0293183	DC
1040	ACP1	0.20327	0.667965	DC
1041	YWHAQ	0.497659	0.431714	DC
1042	RAB10	0.267393	0.316344	DC
1043	LTBP1	2.39325	0.622652	DC
1044	QPCT	#NAME?	0.0398087	DC
1045	MDH1	-0.661469	0.57346	DC
1046	GYPC	-0.724018	0.499797	DC
1047	CYBRD1	2.16733	0.151591	DC
1048	OLA1	1.37505	0.00457459	DC
1049	FN1	0.72121	0.703538	DC
1050	ARPC4	-1.14115	0.0734592	DC
1051	CLEC3B	NA	NA	DC
1052	RHOA	-1.3544	0.00658232	DC
1053	APEH	#NAME?	0.0113004	DC
1054	RAP2B	-0.160921	0.686954	DC
1055	TFRC	-0.171544	0.68505	DC
1056	PF4V1	Inf	0.391002	DC
1057	PF4	2.49526	0.238194	DC
1058	CXCL2	#NAME?	0.340893	DC
1059	SNCA	1.00079	0.333401	DC
1060	MMRN1	0.550274	0.759801	DC
1061	SELENOP	#NAME?	0.0342025	DC
1062	LEAP2	0.97114	0.757263	DC
1063	SKP1	-0.456947	0.296719	DC
1064	NDST1	0.240508	0.959979	DC
1065	SPARC	Inf	0.391002	DC
1066	HLA-C	-2.59018	0.000356194	DC
1067	GCLC	0.590311	0.0252297	DC
1068	EPB41L2	0.86052	0.106627	DC
1069	CCN2	NA	NA	DC
1070	STX7	0.999325	0.000437365	DC
1071	ABRACL	-0.831637	0.0700475	DC
1072	PCMT1	1.06521	0.12549	DC
1073	PDGFA	#NAME?	0.340893	DC
1074	DBNL	0.567718	0.0257103	DC
1075	NCF1	-0.0593459	0.65681	DC
1076	YWHAG	-0.0678962	0.731232	DC
1077	GNG11	3.24714	0.240927	DC
1078	CAPZA2	1.27642	0.0344517	DC
1079	CALU	-1.23121	0.173988	DC
1080	BPGM	1.05609	0.443549	DC
1081	MTPN	0.597092	0.675061	DC
1082	ABCF2	1.36852	0.31599	DC
1083	LPL	#NAME?	0.212201	DC
1084	ANK1	0.72121	0.938841	DC
1085	SDCBP	-0.397514	0.350912	DC
1086	CA1	#NAME?	0.0272558	DC
1087	CA2	#NAME?	0.0867362	DC
1088	VCP	-0.853637	0.037001	DC
1089	GLIPR2	0.200022	0.386332	DC
1090	ALDH1A1	#NAME?	0.239808	DC
1091	RAB14	-0.0542982	0.32851	DC
1092	STOM	0.636261	0.526772	DC
1093	AK1	#NAME?	0.0638268	DC
1094	GDI2	0.596851	0.656302	DC
1095	SRGN	-1.06265	0.0188076	DC
1096	GSTO1	-0.320834	0.291492	DC
1097	RNH1	-2.09752	0.00310025	DC
1098	TALDO1	-0.833209	0.0471441	DC
1099	HBB	-2.56346	0.0337334	DC
1100	HBD	#NAME?	0.340893	DC
1101	HBG1	NA	NA	DC
1102	HBG2	#NAME?	0.340893	DC
1103	ILK	0.771899	0.27755	DC
1104	SVIP	-0.507822	0.270539	DC
1105	BDNF	#NAME?	0.220964	DC
1106	CAT	0.859324	0.0627356	DC
1107	FTH1	-1.24387	0.00930462	DC
1108	RAB1B	-0.152693	0.951209	DC
1109	NRGN	0.289795	0.90121	DC
1110	TPI1	-2.09439	0.00142766	DC
1111	C1R	#NAME?	0.340893	DC
1112	A2M	1.58087	0.474522	DC
1113	ART4	Inf	0.391002	DC
1114	LDHB	-1.50435	0.00162391	DC
1115	KRAS	0.373491	0.593509	DC
1116	PEBP1	-1.95252	0.00305688	DC
1117	TAOK3	0.654053	0.0235453	DC
1118	RAN	-3.58642	0.000754353	DC
1119	ESD	0.329005	0.823249	DC
1120	RAP2A	1.03818	0.119303	DC
1121	COL4A2	#NAME?	0.219215	DC
1122	PNP	0.537319	0.409623	DC
1123	EIF2S1	-0.096937	0.442785	DC
1124	FBLN5	#NAME?	0.318336	DC
1125	IGHV1-2	#NAME?	0.204305	DC
1126	IGHV2-5	NA	NA	DC
1127	AQR	-0.220282	0.594398	DC
1128	THBS1	#NAME?	0.12424	DC
1129	EPB42	NA	NA	DC
1130	RAB8B	0.711667	0.337551	DC
1131	SEMA7A	-1.91508	0.0356541	DC
1132	PSMA4	-1.12049	0.0765094	DC
1133	HBA2	#NAME?	0.0355531	DC
1134	HBA1	#NAME?	0.0269612	DC
1135	TBC1D24	#NAME?	0.0169695	DC
1136	CARHSP1	-1.38214	0.207087	DC
1137	AHSP	NA	NA	DC
1138	YWHAE	-0.375942	0.271864	DC
1139	GP1BA	#NAME?	0.227762	DC
1140	CNP	0.188371	0.718059	DC
1141	RPL27	-3.83705	0.00106879	DC
1142	SLC4A1	NA	NA	DC
1143	PRKAR1A	0.483935	0.264592	DC
1144	SUMO2	-2.34843	0.00180421	DC
1145	LGALS3BP	#NAME?	0.0315398	DC
1146	FN3K	0.72121	0.756681	DC
1147	USP14	-0.0600529	0.900778	DC
1148	KATNAL2	1.58873	0.39496	DC
1149	ICAM3	-2.18206	0.0113605	DC
1150	PRDX2	-2.3758	0.00555403	DC
1151	PRKACA	-0.37796	0.620045	DC
1152	RAB8A	-0.571271	0.22462	DC
1153	BLVRB	-0.775828	0.9801	DC
1154	TGFB1	-1.30603	0.0104574	DC
1155	APOC1	1.75177	0.665289	DC
1156	PSMF1	0.660165	0.39284	DC
1157	FKBP1A	0.375049	0.932869	DC
1158	AHCY	-1.45207	0.137165	DC
1159	YWHAB	-0.894348	0.0488684	DC
1160	CSE1L	0.761496	0.192424	DC
1161	UBE2V1	0.0300134	0.658531	DC
1162	APP	0.593699	0.0371415	DC
1163	LTN1	0.855948	0.136762	DC
1164	RANBP1	-1.66619	0.0633336	DC
1165	IGLV7-46	NA	NA	DC
1166	IGLV7-43	NA	NA	DC
1167	GNAZ	#NAME?	0.132893	DC
1168	MIF	-3.56088	0.00166634	DC
1169	DDT	-1.95309	0.00937914	DC
1170	YWHAH	-0.539822	0.228388	DC
1171	FBXO7	-0.0365519	0.410252	DC
1172	RP2	-0.174275	0.390898	DC
1173	HPRT1	-0.185266	0.453885	DC
1174	GDI1	-0.405866	0.916497	DC
1175	MPP1	0.679568	0.091931	DC

## Sheet: Figure 4d
									PBMCs.Preflight	PBMCs.R.1	T.Preflight	T.R.1	B.Preflight	B.R.1	NK.Preflight	NK.R.1	Mono.Preflight	Mono.R.1	DC.Preflight	DC.R.1
								GOBP_ACTIVATION_OF_IMMUNE_RESPONSE	0.24229	0.189964	0.215563	0.231438	0.296947	0.149218	0.290823	0.271974	0.318916	0.00331819	0.24318	0.117075
								GOBP_ANTIMICROBIAL_HUMORAL_RESPONSE	0.393916	0.057684	0.359721	0.0602135	0.312509	-0.084486	0.551202	0.224636	0.440358	-0.138292	0.328444	-0.157664
								GOBP_B_CELL_MEDIATED_IMMUNITY	0.343833	0.154064	0.258509	0.138898	0.361061	0.165317	0.411243	0.308165	0.462761	0.167259	0.382957	0.236288
								GOBP_BIOLOGICAL_PROCESS_INVOLVED_IN_SYMBIOTIC_INTERACTION	0.482908	-0.126339	0.450128	-0.150997	0.416779	-0.115935	0.419576	-0.1233	0.37853	-0.222674	0.343997	-0.135778
								GOBP_CELLULAR_RESPONSE_TO_REACTIVE_OXYGEN_SPECIES	0.140636	0.125703	0.0392102	-0.115315	-0.0398426	0.00647902	0.0491437	0.0501386	0.0469385	0.11883	0.0442632	-0.0743675
								GOBP_COAGULATION	0.113487	0.198756	0.144058	0.226513	0.123145	0.205545	0.0790652	0.102479	0.0559946	0.0532131	0.125959	0.131802
								GOBP_GRANULOCYTE_MIGRATION	-0.097686	-0.0941875	-0.0208783	-0.186093	0.183546	0.154873	0.0455307	-0.136748	0.118146	0.0366507	0.220678	0.115015
								GOBP_HUMORAL_IMMUNE_RESPONSE	0.264256	0.0621178	0.304126	0.0740489	0.305914	0.0745905	0.458594	0.223207	0.360383	0.0317388	0.358607	0.119868
								GOBP_HYDROGEN_PEROXIDE_METABOLIC_PROCESS	0.477775	0.254799	0.369153	0.2063	0.407494	0.235944	0.632049	0.426402	0.463444	0.307916	0.0585227	-0.0574913
								GOBP_LEUKOCYTE_MIGRATION	0.00810564	0.00607055	-0.0261586	-0.0380706	0.147558	0.0435234	0.0759448	0.044987	0.173976	0.0263679	0.0838437	-0.0219771
								GOBP_LYMPHOCYTE_MEDIATED_IMMUNITY	0.392661	0.219468	0.346245	0.224221	0.41699	0.19603	0.214236	0.175948	0.486926	0.0882866	0.427857	0.229578
								GOBP_MACROPHAGE_CHEMOTAXIS	-0.0618844	-0.301034	-0.160063	-0.402317	-0.299049	-0.0772768	0.0798734	-0.112115	-0.0599891	-0.0439603	-0.484732	-0.549597
								GOBP_MACROPHAGE_DIFFERENTIATION	-0.317644	-0.0559432	0.45446	0.520563	0.328122	0.265338	-0.0569199	-0.126248	0.298919	0.200366	0.345326	0.317119
								GOBP_NEGATIVE_REGULATION_OF_CHEMOTAXIS	-0.299591	-0.230771	-0.309393	-0.176384	-0.414071	-0.281916	-0.266893	-0.146272	0.253167	-0.424518	-0.168216	-0.376172
								GOBP_NEGATIVE_REGULATION_OF_IMMUNE_SYSTEM_PROCESS	0.382164	0.291564	0.337424	0.280114	0.24712	0.153617	0.379402	0.308649	0.376172	0.026025	0.217155	0.0319134
								GOBP_NEGATIVE_REGULATION_OF_LYMPHOCYTE_ACTIVATION	0.234502	0.271373	0.263871	0.306144	0.23477	0.267218	0.21402	0.198011	0.284521	0.0126564	0.154057	0.124124
								GOBP_NEUTROPHIL_CHEMOTAXIS	-0.0808893	-0.0866229	-0.0127263	-0.158897	0.183546	0.154873	0.0544829	-0.0942865	0.167861	0.0933505	0.260641	0.164176
								GOBP_PLATELET_ACTIVATION	0.168291	0.177573	0.18728	0.205047	0.233548	0.287812	0.0774828	0.0344613	0.00757913	-0.0433068	0.185275	0.0803532
								GOBP_POSITIVE_REGULATION_OF_CYTOKINE_PRODUCTION	0.191751	0.0876087	0.227026	0.099817	0.224689	0.0118282	0.352434	0.249759	0.323363	0.010176	0.269655	0.0659017
								GOBP_POSITIVE_REGULATION_OF_INFLAMMATORY_RESPONSE	0.269856	0.20506	0.263043	0.177246	0.119084	0.0073459	0.400069	0.265079	0.297419	0.041833	0.154264	-0.0952623
								GOBP_REGULATION_OF_HYDROGEN_PEROXIDE_METABOLIC_PROCESS	0.649703	0.649703	0.597683	0.595847	0.585929	0.584369	0.704336	0.704336	0.495648	0.526412	0.180843	0.169814
								GOBP_REGULATION_OF_LIPID_TRANSPORT	-0.329228	-0.190396	-0.290554	-0.136161	-0.1304	-0.0570817	-0.227814	-0.295664	-0.0792781	-0.0658575	-0.0817662	-0.104815
								GOBP_RESPONSE_TO_CHEMOKINE	0.220245	0.0263113	0.122381	0.00875998	0.17544	0.118608	0.054375	-0.0161796	0.221221	0.134755	0.189987	0.1086
								GOBP_RESPONSE_TO_MOLECULE_OF_BACTERIAL_ORIGIN	0.0461318	0.103345	0.174844	0.124778	0.0741876	0.0859123	0.159398	0.0956732	0.133721	0.16657	0.136819	0.121566
								GOBP_RESPONSE_TO_OXIDATIVE_STRESS	0.0081215	0.114223	0.092863	0.0763009	0.0294524	0.0914432	0.0515528	0.0595815	0.18009	0.12742	0.0407255	-0.0211746
								GOBP_RESPONSE_TO_REACTIVE_OXYGEN_SPECIES	0.147991	0.212489	0.114225	0.0468904	0.0209853	0.077709	0.0322009	0.0521847	0.132397	0.159966	0.0842468	-0.0449377

## Sheet: Figure 4e
	Preflight	Immediately Postflight	Long-term Postflight
CD3	0.0834638	0.0324697	0.101959
CD4	0.0481856	0.0388097	0.0559208
CD19	0.0545645	0.0313655	0.0585719
CD8	0.252653	0.179567	0.17868
HLA-DRDPDQ	0.344791	0.196092	0.334175
CD56	0.0577121	0.0345716	0.0724876
CD105	0.0954762	0.0710721	0.106896
CD2	0.157434	0.134024	0.15721
CD1c	0.0700676	0.0309685	0.0645136
CD25	0.067562	0.0765917	0.0845506
CD49e	0.177248	0.226814	0.240938
ROR1	0.0885682	0.0457221	0.0962433
CD209	0.0511894	0.0354312	0.0589979
CD9	1.38705	2.17472	1.67483
SSEA-4	0.0946287	0.186691	0.0941618
HLA-ABC	0.176892	0.365303	0.425677
CD63	0.957984	0.539329	0.809658
CD40	0.0959015	0.0810262	0.136571
CD62P	3.57715	2.20572	3.93003
CD11c	0.0591849	0.0558259	0.078704
CD81	0.654965	0.285954	0.515514
MCSP	0.0389242	0.0232028	0.0395116
CD146	0.0644211	0.0398975	0.0760435
CD41b	2.83816	3.54216	2.9272
CD42a	1.30245	4.1466	2.04
CD24	0.414613	0.200393	0.334102
CD86	0.0558611	0.0473061	0.0672576
CD44	0.266094	0.220912	0.190194
CD326	0.0647987	0.0396852	0.0565416
CD133/1	0.0506665	0.0318052	0.0453073
CD29	1.1888	2.49984	1.38784
CD69	0.0968088	0.140847	0.124083
CD142	0.0357709	0.0241396	0.0411846
CD45	0.200457	0.192188	0.209938
CD31	0.16554	0.429629	0.264085
CD20	0.0431104	0.0318182	0.0581136
CD14	0.0732139	0.0365508	0.0826926
